# Supplementary material for: Large-scale plant genomic identification and analysis uncover ASMT/COMT copy number variation driving melatonin dosage balance
Source: Hortic Res. 2025 Dec 18;13(3):uhaf348. doi: 10.1093/hr/uhaf348 (PMC13002329; doi:10.1093/hr/uhaf348)
Supplement: Web_Material_uhaf348 [file web_material_uhaf348.zip]

Archive with 9 entries (9 files):
- Figure_S1.pdf
- Figure_S2.pdf
- Figure_S3.pdf
- Figure_S4.pdf
- Figure_S5.pdf
- Figure_S6.pdf
- Figure_S7.pdf
- Supplementary_Material.docx
- Supplementary_Tables.xlsx
