# Supplementary material for: Large-scale plant genomic identification and analysis uncover ASMT/COMT copy number variation driving melatonin dosage balance
Source: Hortic Res. 2025 Dec 18;13(3):uhaf348. doi: 10.1093/hr/uhaf348 (PMC13002329; doi:10.1093/hr/uhaf348)
Supplement: Web_Material_uhaf348 [file web_material_uhaf348.zip › Supplementary_Tables.xlsx]

## Sheet: S1
Table S1. Large-scale Analysis Result of ASMT/COMT Gene Family Basic Sequence Information
Rename_ID	Family	Species	Gene_ID	Best BLAST Hits ID	Best BLAST Hits	Phylogenetic Position	Group	PF08100-start	PF08100-end	PF08100-E-value	PF00891-start	PF00891-end	PF00891-E-value	Protein Length	BLAST E-value	Sequence
Ziziphus_jujuba_XP_015871478.1	Rhamnaceae	Ziziphus_jujuba	XP_015871478.1	Q6ZD89_OMT1_ORYSJ	COMT	ASMT	outgroup	10	90	4.8e-13	1	209	5e-50	326	2.12e-28	MRLANGYQVTQAIHVAATLGIADLLGNGPRGSDDLAGTVGVHPGSLYRLLRALAAVGVFHEEDDRRFSLTPMGQSLRSNADRSTGPWAEFVGRPYQWSAWGDLLHGVRTGDTPFRHVHGTDPWEYRSRHPEEGAIFDRAMTGMSRRMAQATVATYDFSCFGCIVDVGGGHGALLATILAAHPSVRGILYNQPEVAAGAAAVLREAGVADRCEVAGGNFFEHMPGGGDAYLLKTVLHDWDDAEAEAILMKCRRVIRPEGRLLVLERLIPPPNEDPEAKFFDLFMMTVTGGRERTQAEFAALLARAGFLLNAVVRTGTPICVIEAVPI
Fraxinus_excelsior_FRAEX38873_v2_000218360.1	Oleaceae	Fraxinus_excelsior	FRAEX38873_v2_000218360.1	Q6ZD89_OMT1_ORYSJ	COMT	ASMT	outgroup	40	90	0.046	14	206	8e-24	394	9.2e-09	MCLPVLQAIHRFNIAFAFPIHATATFAQIAAKCNRSEDEIRRILRMAMTYRLFHEPSPGTVAHTAATKALVQSPLLQQWVGMWLEEMGPALSRVVDAMEKWPGSQEPEETAFALGHGVPRSCYEEISRHPERAKRFKDAMAYFQTHPGFRTGHVPESFAWNALGKAVVVDVGGSHGEVCVELARRFPELEFVVQDRAEVIKATAAPKDVGERVKFMEYDFFMEQTVKGAEVYFFRWILHNWSDQYCVKILKALVPALKARAWVLFQELLLPEPGAMSPFQERKHRWTDIGMLGMANAKERDRDDWVLLLKQVDDRFVLKDICSPPTSELSMVQIIWDEDAITTNGQKVANSYSEVNGRIEDSKLAEVNAPTKVNGVTATNGEATQSKGCCCSKR
Auxenochlorella_pyrenoidosa_10133	Chlorellaceae	Auxenochlorella_pyrenoidosa	10133	Q6ZD89_OMT1_ORYSJ	COMT	ASMT	outgroup	6	54	0.00025	1	210	4e-30	381	4.32e-18	MPGLQTRAALVVLTALACAMGWLALQGCCSYAWRALHDADEDVDWGRARLLPPHLHVAMLATGFAHSQALATLAGLGVADSLAGGALPVGELARRGGVSPGVWANNRGSSVLRRSHPSSCARMVQVWGEECYSAYERLADALQPGSATAFELRHGAPFFDWLRRPGNERRLAVFHGALLDAGGAMNDATLEAGSDYPWHRHANQTVSDVGGGHGGFLAALLARHPGMRGLLVDLPEVVAGADAHWRRRHPELLGRVQMRAGDFFRGVPPADVFFLRYILHDWGDAQAAAILRTLRAADAVLPSKGPPSPLEAALDLQASRLPQLPGATAYTGHHARMMAVAGGKERTRREWEQLLAAAGFSLRRVHRLRTLTALLEATPA
Klebsormidium_flaccidum_rna-KFL_001580100	Klebsormidiaceae	Klebsormidium_flaccidum	rna-KFL_001580100	Q9FK25_OMT1_ARATH	COMT	ASMT	outgroup	8	92	3e-13	1	210	6.3e-49	380	8.73e-52	MAPVLPPAAVLADYAMSFAKGKVLYAALDNGLPDIFAKQGEPMHPDDVAQLAGTDPDATARVIRALSGLGVLDETAEGTYSLSPVGQVLVSDKETGDLSPLAGLIIHLNEPMTSNTWNELSRTIKEGGNGWEKTTESKTHSSLWDYYQAHADTSGKAFDAAMRGVSSNQLPQLLQAYDGFKDMDMLMDVGGGLGSVMAAITAKYPDVKGLNFDQPRVIETAPSFPGVEHVSGDMFKAESLPKASNIMMKILHDWGDAACKTILANCRGALPAEGKLLIVEFVIPNPGTAPPEARQFLTLLDINMMMICPGGRERSEQEWKTLLESEGFQISRIVPLGPASVRCGGRQDVGCPAVAADRVGRCPLHMLGCDIGEMVVCYRH
Galdieria_partita_gene-GpartN1_g2169.t1	Galdieria	Galdieria_partita	gene-GpartN1_g2169.t1	Q9FK25_OMT1_ARATH	COMT	ASMT	outgroup	6	92	2.4e-08	1	207	3.5e-38	353	1.29e-24	MASPEEYFDNFAAILDLTYGHWKTAVVRAVTSLRLLDEMDRLSSKKGGTPVAADEIASECGTNPEFTYRVLRAASALLLVQEHNSPARSFTVTQRGTLLLERQEGSARGIVLFEGSIEHCRCWLHLEKCLQTGNKVVKDVFGEDNYFDAFSNADSKHKEFLKVFQQGMASISEFDTRSVLCSFDFSKYSEICDIGSGPGVLLKLILKKYPHIKGCISDLPRVLDEVVTIEPELQDRCKKEVCDFFESVPRNYEVYMMKHILHDWNDENCIRILKNVRECAAPHSTLLLLEYVLPGPSVVSPGKIFDLHMGMLHSSKERTEEEWKTLLAAAKWKYIGYQNTVSGQISVIQAQKE
Klebsormidium_flaccidum_rna-KFL_001580170	Klebsormidiaceae	Klebsormidium_flaccidum	rna-KFL_001580170	Q9FK25_OMT1_ARATH	COMT	ASMT	outgroup	7	92	1.7e-14	1	210	4.6e-48	378	6.25e-45	MTQMSAHTALHFYLLRPARKKTQEAACGMAPPLPPAALLADYAFSFSKGKVLYAAVDNHLPDIFAKQGEPMRPDEVAQLAGTDPDATARLIRALSGLGVLDETAEGTYSLSSVGQLLVSDKETGDLSPLAGVITHWNEPNTSNTWNELSRTIKEGGTGWKKTTMSKTHKSVWDYYQAHADTSGKAFDAAMRGVSSTQVPQLLQAYDGFKDLDVLMDVGGGHGALLAAITAKYPNIKGINFDQPHVIQTARSIPGVELVSGDMFKAETLPKVPNIIMKFILHDWGDAACKTILASCRGALPAEGKLLIMDFVIPNPGTAPPEARHFPTLLDIQMMMMCLGGRERSEQEWKTLLESEGFEISRIVPLGPGSPSVIEAVKA
Galdieria_sulphuraria_SCF08_G3054.t1	Galdieria	Galdieria_sulphuraria	SCF08_G3054.t1	Q9FK25_OMT1_ARATH	COMT	ASMT	outgroup	5	92	6.3e-07	1	208	1.1e-39	356	1.16e-24	MEMREASQEYFDDFAAILDFTYGHWKTAVVKAVTSLRLLDELDRLSLEKGSSPVLSDEIAESCGTNPEFTYRVLRAASVLFLVQEHESPARSFTITSRGTLLLEKSQGSARGIVLFEASFEHRSCWMHLEKCLKTGNKVVRDVFGEDNYFDAFAKENSQHKEFLKVFQQGMASVSEFDTRSILYSFDFSKFHEICDVGSGPGVLLKLILRKYPHIKGCISDLPRVLNEAVSIEPELQDRCKMEPCDFFEGVPRNYQTYMMKHILHDWNDENCIRILKNVRECAAPNATLLLLEYVLPGPSVPSFGKIFDLHMGLILASKERTEDEWKKLLTAANWKYIGYQDTISGQVSVIQAVKE
Dunaliella_salina_DUNSADRAFT_mRNA12351	Dunaliellaceae	Dunaliella_salina	DUNSADRAFT_mRNA12351	Q6ZD89_OMT1_ORYSJ	COMT	ASMT	outgroup	11	90	1.9e-07	4	209	5e-38	367	2.45e-24	MAAPLSDPVAGVQDLIASWVRVKVTYTFARLNVADALQPTGTAKTCQELASILEAHEDSLYRVLRTAGQLGLVTEEAGDHESDTDMYAVRGGRRFVLTPMGEVLKEDHPTQFKYFSMVWGLPAHAESQNKLFETVKTGQPGCKLAFGADHLFQLLDKDPMEHEIFNQGMTSHSNMQGKIVAASYDFSKCKKVVDVGGSKGTLVQLILDAHPGLPLGISLDRKELIDTLPPLPANSRLQFATGDFFEPLPESVHGADVVLMKFIMHDWGDADCKRILDNCKAILAPGGLIMCVEMVMGETAGAAPGSLPIYQQAMDLTMLSVLKRGRERTLKDWDGLAASAGLKLIASPSGSYVWGQAPGTMVVMQPV
Klebsormidium_flaccidum_rna-KFL_001790170	Klebsormidiaceae	Klebsormidium_flaccidum	rna-KFL_001790170	Q6ZD89_OMT1_ORYSJ	COMT	ASMT	outgroup	6	92	4.2e-13	65	210	5.6e-34	484	4.64e-17	MKMPSTSLQQVALPLAAACSAALGLYYLARVTSASAGQTLSLAPPPYRLRLKLWALFHRLADSLLPDDLKLRALSNSHRASSTLYAAAKLDIFEAFKDGSHTAHEVAEKVSSPIHPESLFRILRFLASQGVFIYDQASNRFHLTRVGALLLRGPGSQLPRVLANNDPQDAGRIGHNNIEASIQKGGCAFQHATGQTCWQFYDGEPRLSARFEDMMEVVSHDEDAAIAAGYPGWPRARFEVRKEVQTAVDLLALLAQIRKDNFQSEGVVVKRRDWQAGSRQAASCSLHTSITWSVVDVAGGPGVLLSAIVKRHTHLRNHATVFERPAVVQSIDVDAAQQQGVDFASGDFFEKIEPANADVYILRQIMHDWNDEDCIRILENVKAAMHAGSRLLVIDTVIL…
Monoraphidium_minutum_J3K34DRAFT_mRNA404785	Selenastraceae	Monoraphidium_minutum	J3K34DRAFT_mRNA404785	Q6ZD89_OMT1_ORYSJ	COMT	ASMT	outgroup	4	63	3e-09	8	210	5.6e-26	418	9.48e-18	MGPAALALYALAATGAAAWAAAAFLLIAWLQLRPWSDANRDHSAKVAALPYAAFAAGCWSRHAGGWVAAQVPAPMLAVEAASAFLKSQVLFTLVELGVPEALQAGPRTATALAAACGAARPEWLARVLAAADECGFWRDGEFEYSSNAITACLARGHRSSVADMVRLYQYNYESAAALPESIRRGVPSHELRSGGGFWAQLAGDPKKGAVFDAAMASFKDLGGASVVAGYDWSQYSTVLDVAGGNGSFLAALLGRCPHLRGVVIDQKQQVERAPEWWRGAHPDLLPRAAFVAGDMFDGASIPPPPAGGGRAAYVLRNILHNWPDADALRILKGIRAAIPAGAEARAALCIIELTSSPAGLPALLEPRLLADVQMLALFGGGKERDEGQFRRLLAAAGFA…
Anthoceros_agrestis_AagrBONN_evm.model.Sc2ySwM_368.3174.1	Anthocerotaceae	Anthoceros_agrestis	AagrBONN_evm.model.Sc2ySwM_368.3174.1	Q6ZD89_OMT1_ORYSJ	COMT	ASMT	outgroup	5	92	1.2e-15	5	209	1.4e-49	374	9.97e-58	MADQGRGARKALLGLVYGFVPSTVISTVVNLRIPDIIARHGEDAALTAEEIAAKLPSAAPNVGYLARVLRFLVFYKVFRAEYGDGASPVRYGLTPMSQLLVSTSPQSLYPIVRMHMDSTLFNPFLFFDDAILDSRKEPFGLANGPENIWTACQEDMYFGKIFNDAMSCYTTFTLDPLLEEYQGFKEVAVVADVGGGSGKALERIIHYNPHLKGINFDMSTVTSTAPEIPGVSHVGGDMFTNIPEADAIFMKWILHDWKDEQCLQILRNCWKALPEKGGRLVLVESVLPSPDEDKNPEATFEALRRDMVMLAHTSGMERTKSEWRSLLSAAAFCDINFIPFPGGQFIIEAFKSAVCFHLPSNLKVQADVVCKCAS
Anthoceros_punctatus_Apun_evm.model.utg000045l.670.1	Anthocerotaceae	Anthoceros_punctatus	Apun_evm.model.utg000045l.670.1	Q6ZD89_OMT1_ORYSJ	COMT	ASMT	outgroup	5	92	1.3e-15	5	210	1.4e-51	359	5.65e-59	MADQGRGARKALLGLVYGFVPSTVISTVVNLRIPDIIARHGEDAALTAEEIAAKLPSASPNVGYLARVLRFLVFYKVFRAEYGDGASPVRYGLTPMSQLLVSTSPQSLYPIVRMHMDSTVFNPFLFFDDAILDSRKEPFGLANGAENLWTACQEDMYFGKIFNDAMSSYTTFTLDPLLEEYQGFKEVAVVADVGGGSGKALERIIHYNPHLKGINFDMSTVTSTAPEIPGVSHVGGDMFTNIPEADAIFMKWILHDWKDEQCLQILRNCWKALPEEGGRLVLVESVLPSPDEDKNPEATFEALRRDMVMLAHTSGMERTESEWRSLLSAAAFSDINFIPFPGGQFIIEAFKSAVHTYKS
Isoetes_taiwanensis_Itaiw_v1_contig_316_t46422-RA.mRNA1	Isoetaceae	Isoetes_taiwanensis	Itaiw_v1_contig_316_t46422-RA.mRNA1	Q6ZD89_OMT1_ORYSJ	COMT	ASMT	outgroup	5	91	6.3e-09	1	210	4.2e-56	353	6.96e-43	MENNLESVVDADLFEGYNQLMHIMLEVSTPMLVATVRKLGIPDIISKAGPLTAPQIALHLSPSPPSTSQAPEYLARMLIFLSTKGVFFHNLSTNTFDLTIISKLLCSNHDYCLTPIPRIVTDPSWVLPWRYFDQVISQGRAGCSFEIAHGGKGLFEFGKENPHFYNCFTDLMALNSKVLMKSVLQYYHGFEGVKVLVDVGGNIGLCVSTIVNMYPHVKGISFDLPHVIDGAPKLPDVEYISGDMFKSIPQADTIMLKWILHDWTDNECIQILSNCRNALRPGGKLIIIDIVMKLEESVTQIGKIKAMLDLLMINMTKGLERTEDQWRKLIFTSGFSNVTMIELPCLISVLEVQ
Auxenochlorella_sorokiniana_06975	Chlorellaceae	Auxenochlorella_sorokiniana	6975	Q6ZD89_OMT1_ORYSJ	COMT	ASMT	outgroup	6	90	2.3e-06	35	210	5.2e-36	441	9.98e-17	MAAIKARHAAVPVLTAILIGVVLHWEVLPAKPLLLGLLLFPALVVILIVAAVWSVNVDADSNFNWAEAPPWPVFRVGRALAARLPLLEARLAPPHAHVLGVAGAFFNSKALHAATKLGVADALRGGPLPVSERACQDRAAGGGRRRSARQADKRLLANLGIFREVESGVYANNRASGLLRSDHPLCLAPMVDFNGDDLYFGMTKFDESLKAGHSGRPACEDMMGGLSYWDWIGLPDNKWRQERFDAAMGVVQKLSVPAILQDYPWSRHASCTVMDVGGGLGGILAALLARHPGMQGILFDRPPVIEQARELGPARHPALAERIEFVAGDFFDRCPPADIFFFQHVIHDWRDEPATAILKTIRRAARPTSCLLIADPVMPEQQPVGPDLAALDLQMMAFP…
Anthoceros_punctatus_Apun_evm.model.utg000023l.699.1	Anthocerotaceae	Anthoceros_punctatus	Apun_evm.model.utg000023l.699.1	Q6ZD89_OMT1_ORYSJ	COMT	ASMT	outgroup	4	92	2.8e-17	2	209	5.4e-55	353	6.63e-63	MGDHAVSGGAEYVEALMDLQLATLRSAVLNAAVKLGISDIIAGAGQGSLLTAQEIAAQLPTSNPGVAALNRILRFLVAHKVFRAQHGDGASEVRYGLTPISQLMVSNAVRSNAPILRCVLHPTFTTPFWYLQEAVLKEGTEPFRVANGGKDLWDVCKEDQEFGALFHGLMATLSDQLLDSIIPAYQGFKAVRVVADVGGGVGMSLRKIIHTNPHIMGINFDLPEVVATAPEIPGVTHVGGDMFKSVPNADAVYMKWILHDWNDEECIQILKNCWKAVPEDGKVVLLEAVVPAPGQETDKPPRVLDADMLMLAHTNGKERTAAEWQAILSAAGWGRVEFVPFPGGFSIIEGHKR
Anthoceros_agrestis_AagrBONN_evm.model.Sc2ySwM_117.2195.1	Anthocerotaceae	Anthoceros_agrestis	AagrBONN_evm.model.Sc2ySwM_117.2195.1	Q6ZD89_OMT1_ORYSJ	COMT	ASMT	outgroup	4	92	8.4e-18	2	209	3.5e-55	353	4.72e-64	MGDHAVSGGAEYVEALMDLQLATLRSAVLNAAVKLGIADIIAGAGQGSLLTAQEIAAQLPTSNPGVAALNRILRFLVAHKVFRAQHGDGASEVRYGLTPISQLMVTNAVRSNAPILRCVLHPTFTTPFWYLQEAVLKEGTEPFRVANGGKDLWDVCKEDQEFGALFHGLMATLSYQLLDSIIPAYQGFKAVGVVADVGGGVGMSLRKIIHTNPHIKGINFDLPEVVATAPEIPGVTHVGGDMFKSVPNADAIYMKWILHDWNDEECIQILKNCWKAVPEDGKVVLLEAVVPAPGQETDKPPRVLDADMLMLAHTNGKERTAAEWQAILSAAGWGRVEFVPFPGGFSIIEGHKR
Isoetes_sinensis_evm.model.Chr19.4035	Isoetaceae	Isoetes_sinensis	evm.model.Chr19.4035	Q9FK25_OMT1_ARATH	COMT	ASMT	outgroup	5	92	1.2e-11	1	210	1e-55	357	3.41e-59	MDANGEHQNGVLGDADLFEGYNQLFNIVLGVGTPMLLAAAVKLGIPDLISKAGSLTPSQIALHLSPSPPSTSQVEYIDRMLTFLSTKGVFLHNLSTNTFGLTTISKLLCSNHDYCLAHLTRITTSPFLVSPWFYFDQVISQARGGCGFETAHGGKGFFEFAKENPHFYNDFTDLMAIHSKFHMKAVLQYYHGFKGIKVLVDVGGNIGVCVSTIVKKYPDIKAISFDLPHVIDGAPKIPDVEYIAGNMFESVPHADTIMLKWILHDWSDDECLQILSNCRSALRPGGKLIIIETVMKPEENGSQIEETKALLDLTMINIAKGLERTEDQWRKLILSSGFKNITIFELPCPVSLLEVK
Isoetes_sinensis_evm.model.Chr20.3857	Isoetaceae	Isoetes_sinensis	evm.model.Chr20.3857	Q9FK25_OMT1_ARATH	COMT	ASMT	outgroup	5	91	4.1e-11	1	210	7.2e-56	357	3.68e-54	MGVNGEQQKSVVDADLFEGYNQLMHIMLEVSAPMLVATAVKLGIPDIISKAGPLTAPQIALHLSPSPPSTSQAPEYLARMLIFLSTKGVFFHNLSTNTFGLTIISKLLCSNHDYCLAPVSHIMTDPSWVLPWRYFDQVISQGRAGCSFEIAHGGKGLFEFGKENPHFYSCFTDLMALHSKVLMKSVLQYYHGFEGVKVLVDVGGNIGLCVSTIVNMYPHVKGISFDLPHVIDGAPKLPDVEYISGDMFKSIPQADTIMLKWILHDWTDNECIQILSNCRNALRPGGKLIIIDIVMKLEESVTQIGKIKAMTDLLMTNMTKGLERTEDQWRKLIFTSGFSNVTMIELPCLISVLEVQ
Isoetes_sinensis_evm.model.Chr19.4054	Isoetaceae	Isoetes_sinensis	evm.model.Chr19.4054	Q9FK25_OMT1_ARATH	COMT	ASMT	outgroup	5	91	4.1e-11	1	210	7.2e-56	357	3.68e-54	MGVNGEQQKSVVDADLFEGYNQLMHIMLEVSAPMLVATAVKLGIPDIISKAGPLTAPQIALHLSPSPPSTSQAPEYLARMLIFLSTKGVFFHNLSTNTFGLTIISKLLCSNHDYCLAPVSHIMTDPSWVLPWRYFDQVISQGRAGCSFEIAHGGKGLFEFGKENPHFYSCFTDLMALHSKVLMKSVLQYYHGFEGVKVLVDVGGNIGLCVSTIVNMYPHVKGISFDLPHVIDGAPKLPDVEYISGDMFKSIPQADTIMLKWILHDWTDNECIQILSNCRNALRPGGKLIIIDIVMKLEESVTQIGKIKAMTDLLMTNMTKGLERTEDQWRKLIFTSGFSNVTMIELPCLISVLEVQ
Isoetes_sinensis_evm.model.Chr19.4034	Isoetaceae	Isoetes_sinensis	evm.model.Chr19.4034	Q9FK25_OMT1_ARATH	COMT	ASMT	outgroup	5	92	3.4e-11	1	210	2.9e-54	357	3.97e-53	MGVNGEQQKSVVDADLFEGYNQLMHIMLEVSAPMLVATAVKLGIPDIISKAGPLTAPQIALHLSPSPPSTSQAPEYLARMLIFLSTKGVFFHNLSTNTFGLTIISKLLCSDHDYCLAPVSRIMTDPSWVLPWRFFDQVISQGRAGYSFEIAHGGKGLFEFAEENPHFYSCFTDLMALHSKVLMKSVLQYYHGFEGVKVLVDVGGNIGLCVSTIVNMYPHVKGISFDLPHVIDGAPKLPDVEYISGDMFKSIPQADTIMLKWILHDWTDNECIQILSNCRSALRPGGKLIIIDIVMKLEESVTQIGKIKAMTDLLMTNMTKGLERTEDQWRKLIFTSGFSNVTMIELPCLISVLEVQ
Chlamydomonas_reinhardtii_PAC_19858545	Chlamydomonadaceae	Chlamydomonas_reinhardtii	PAC:19858545	Q6ZD89_OMT1_ORYSJ	COMT	ASMT	outgroup	7	71	1.5e-14	177	210	2.9e-30	598	1.11e-11	MEPPQQQPQQQQLARAPSRSPPSSAQDGNAAADSVSRAGSSSSSCGACCGLQTALSSPVLKAVRTVPADKAAALENLIRGSWAPNAIYCLCRLGVPDALGAAPAAALSPAELASRLHCSAPCLRRLLRLCAAYGLLVECASRGEGGGGWGGGEGASPAAATAGAAATCLEARTFFYLTDIGTMLQSSHPSCMHWLALMLGLPGHYVSRGHLYDNVKQGRMGFETAFGCDWYTYVSHHSFERRAFDAAMTATSTAAAQAVAAGYDFSRHGTVMDVGGGQGLLMAAILHTHSGVRAGYVMEVPGVVAAARRLGQRGMERLRYVEGDFFQPFPRPADGSPLECVVMRLVLHDWPDAEAAQILRHARKALLAPPTHHAAAAASEEEAAAADEVEAEEEEEPAS…
Gonium_pectorale_mrna.GPECTOR_17g853	Volvocaceae	Gonium_pectorale	mrna.GPECTOR_17g853	Q6ZD89_OMT1_ORYSJ	COMT	ASMT	outgroup	8	76	2.6e-12	3	210	1.8e-39	513	2.47e-22	MAQDVHNMDQAERKLSLETATSSPVLKAVRTVPVEKAASLETLIRGSWAPNAVYSLCRLGVPDALSDDPAAATSAADLATRLQCSGPCLLRLLRLCAAYGLLVEVDHTGKDETVEEYRAAAAVGGGSSPLGPGGHAGFATRGADADGAGSSGAAAPAYGRCTAAAAVTAGPDTAAAGGAPMRCDGDGGDLVMREEAGEQLLERAGGAGSSAAAGCPPAGKAPTPADAPRRAAAPVCRERQSGFYLTDMGLMLRESHPSQMRWLSLMLGLPGHYLSRGYLYDNVKEGRMGFEAAFGCDWYTYVASHPLEGTAFDKAMTATSAAAAQTVANAYDFSRHSTVVDVGGGQGLLMTAILHNHPGVQRGYVLELPNVVAAARRLGQRGLEKLHYVEADFFKPFPV…
Klebsormidium_flaccidum_rna-KFL_006760010	Klebsormidiaceae	Klebsormidium_flaccidum	rna-KFL_006760010	Q6ZD89_OMT1_ORYSJ	COMT	ASMT	outgroup	7	92	1.2e-19	1	210	7.9e-49	386	7.04e-39	MQATETSNLHPATGSPAQIDSSSSWAGLAGSGLQYREEATLLKSVNKIISTTIQYWSPKALYTAVSLGVPDALAAAGGPQTAAEIARRVGAKEASLLQRLLRALAANGFFTESEDEDPRYGLNETSNLLTSQGPFAGFVLHECEPASWLAWDKLTEAIQNGVHEGTYPFELATGGKSFFGYYKEHKESAKWFNDAMQTWSLVQGHALLEHYAGFKSLTGTLVDVGGNRGVMLSKILAQNPNINGGVVFDLPHVLKQEGVVRQPNVRLVGGDMFKEVPKADAIFMKMICHDWDDEACIKLLRNCHNALPVGGKLLVVEVVVANPGQTGKETLYSKEFDLHMLALLGGGKERTERQWRNLLEGGGFEVVGMTPCPSVALQHVIEGVKK
Klebsormidium_flaccidum_rna-KFL_001580110	Klebsormidiaceae	Klebsormidium_flaccidum	rna-KFL_001580110	Q9FK25_OMT1_ARATH	COMT	ASMT	outgroup	4	92	2.2e-14	1	210	1.2e-43	395	2.26e-46	MSRDPEPEIKFWSLFSIPALPGISASSPSSKKLEIKKTQAGTMAPALPAAALLADYAFSYAKGKVLYAAVENGLPDIFAKQGEPMSPDDVAQLAGTDPDATARLIRAMSGLGVLDENAEGTYSLSSVGQLLASDKETGKMNPLAGLILHFNEPNTWNTWNELSRTIKEGGSGWEKTQESKTHESMWDFFQAHPDTSGKAFDAAMSGLSSTQVPQLLQAYDGFKDMDELMDVAGGHGSVLAAITAKYPNIKGINFDQPRVIQTAPSIPGVDHVSGDMFKAETLPKASNIMMKIRVHILHDWGNTASKTILASCRNALPAGGKLLIVDFVIPNPGTAPSEARQFPVLLDIQMMMMCPGGRERSEQEWKTLLESEGFEISRIVPLGPGSPSVVEAVKA
Marchantia_polymorpha_Mapoly0136s0036.1.v3.1	Marchantiaceae	Marchantia_polymorpha	Mapoly0136s0036.1.v3.1	Q9FK25_OMT1_ARATH	COMT	ASMT	outgroup	13	93	9.6e-14	1	209	1.3e-45	362	8.83e-67	MELDSMTKGKLSNKEMPDIRTIYKAFDFATSFALKSTMTMGIPDILARSKEPMTADNIVEKLPCKNPAAAAGYLDRIMDILIVPGFYSKTPVSNADGKSHKAAYGLTPVSRMLVKDDVQFTLLPIALLHVHRVFTDSFQHLHKSVLEDRAPMEVALGKPFYEYLAENQDVRSTFQEALSCHSNYWIKIIAQEYDGLEHTKTLVDVGGCEGESLKELVAVHPHIHGINFDMPVVIQNAPQIPGVDHVGGDYFASVPAGDTIFLKMVLHNNGDEECLKILKNCYQALPERGGKVIIVESVYDHDSKEDEAQFVKYLDVMMLSVFLNGRERSFDAYKALLTSCGFGDCKLIKLSGGVTLIEAYKY
Marchantia_polymorpha_Mapoly0681s0001.1.v3.1	Marchantiaceae	Marchantia_polymorpha	Mapoly0681s0001.1.v3.1	Q9FK25_OMT1_ARATH	COMT	ASMT	outgroup	13	93	1.3e-13	1	209	1.4e-43	362	1.13e-67	MELDSMTKGKLSNKEMPEIRTIYKAFDFATSFALKSTMTMGIPDVLARSKEPMTADNIVEKLPCKNPAAAAGYLDRIMDILIVPGFYSKTPVSNADGKSHKAAYGLTPVSRMLVKDDVEFTLLPIALLHVHRVFTDSFQHLHKSVLEDRAPMEVALGKPFYEYFAENQELRSTFQEALSCHSNYWIKIIAQEYDGFDHTKTLVDVGGCDGESLKELVAVHPHIHGINFDLPAVIQNAPQIPGVDHVGGDYFASVPAGDTIFLKLVLHNNGDEECLKILKNCYQALPERGGKVVIGESVYDHDSKEDEAQFVKHLDVMMLSVFLNGRERSFDAYKALLTSCGFGDCKLIKLSGSVALIEAYKY
Auxenochlorella_pyrenoidosa_06713	Chlorellaceae	Auxenochlorella_pyrenoidosa	6713	Q8VWJ6_ASMT2_ORYSJ	ASMT	ASMT	outgroup	12	91	2.8e-16	107	210	2.3e-30	363	1.18e-23	MATAGAFMQSQAVYAAARLGVADALAAGPLPAAQLAAAVGAKEGHLRRVLRLLVLVGVFAEPEPGMYANSEVSELLRKDHPQTHLDMVLHMGDESYWGWGKKSPRPCSDPWLMSLRPAAEQLADSLAPGTPDTAFLLASGGLSFWQWMELPENQAVQERFNRAMTNHSLIGVPIILKEYDWAQHAHSTVADIGGGEGLFLSSLLRQHPGMRGILFDRQGTAPSCRLAVRTLMRRPQAMEESQAVWHTRHGDLEGRAQLVAGDFFQSVPAADVYFLKFILHDWSDEDSTKILRTLRRAAPPTARLLLCEAALPDGQPWEMMALAGGKERTVGEWRALLASGGFRLDSVTPLSNGMSILAAQPE
Auxenochlorella_sorokiniana_04364	Chlorellaceae	Auxenochlorella_sorokiniana	4364	Q9T003_ASMT_ARATH	ASMT	ASMT	outgroup	13	90	1e-16	1	210	3.9e-45	391	7.33e-33	MCGGEAAAAAARDTWMRSTRVPAAPQSRSYNRFGVPVTHADPALAAVELVHGASNAFMQTQCLYTAAQLGVAEALAAAGGTAPAADIAQAVGAKPDQLERVLRFLATMGIFDEPSRGLFANNAASELLRGGQPHSMKDMVLHMGFESYGGWSKLADAVRATHPEDSFAFKDWTGGLDYWAWLNKHPHEASNFNRFMESNSSSMSPVILQGYDWSQHADATVADIGGSAGGMLGALLKDYPEMRGILFDRPPVIEEAHQVWAAAHPDIPIGDRLQLVGGDFFESVPVADVYFLKHILHDWDDSDCIKILKTVRKAAPPQSRVLLCEVVLPEDRHVSLAPLCIDLQMLVMCGSKERSASEWGALFEASGWQLESVVPLGLPTQHGIVVGRPM
Ostreobium_quekettii_rna-OSTQU699_LOCUS7428	Ostreobiaceae	Ostreobium_quekettii	rna-OSTQU699_LOCUS7428	Q8VWG4_ASMT3_ORYSJ	ASMT	ASMT	outgroup	4	91	9.9e-13	19	209	1.6e-32	356	2.53e-06	MGHAAAAERPQMAQAKGAATLGQPDPGYIMRIGLGFMGSRVLQVAVGLDLFTVLGDRSMTAQQMGQALGLHPRGQYDFFDALVALKLLDREGDGPEGRYRNMPSTAVFLDRRSPMCIGGMINMLNNREYNIWGKLLSGLKTGMSQGAKGQSIFDELESSEAQMEFLEAMNGVQNANFHTLAQKFDFQRYKTVCDVGCGLALLAIIVGGHHKHLSFHVLDLPAVTPHTQRRIDAAGMADRATVQAGDFFVSHLPNVDIVFMGNVLHDWDLEKKMVLIRKAYDALPEGGAFVVVEDVIDNGRRKNVFGLLMSLNMLVETGDGFNFTMADFQRWCCDVGFGRFDAIPLVGSSTALVAYK
Galdieria_partita_gene-GpartN1_g7528.t1	Galdieria	Galdieria_partita	gene-GpartN1_g7528.t1	Q8VWG4_ASMT3_ORYSJ	ASMT	ASMT	outgroup	4	92	4.9e-11	1	209	4.6e-40	347	3.28e-12	MSTTEYLQDFNTIFELSCGHWKTSILRTIVSLGFLDIIEEKANKGPVLATEVASLCETDKDFTYRVLRAATTLGLVTEHQTPQRSFTVARLGCALLKNRQNSARDIVLWEGSKELCKVWLELETAVKTGKKVTDDVFGGDLFQFIARPNPESRQFLKTFQAAMTAGSNFEKSAILQSFDFSSYESICDIGAGEGTLLKAILRKDAHLQGTISDLPNVIEETVIIEEDLRDRCRKESCDFFHSVPRSHDLYILKRVLHDWDDDKSVQILKTVNDCSPSHAKLLLLDCVILDSDTSSVGKLMDLHMGICNNGKERTEEEWKKLLMNSGWNYLGLKNTTSHICGIMANKD
Galdieria_partita_gene-GpartN1_g3745.t1	Galdieria	Galdieria_partita	gene-GpartN1_g3745.t1	Q8VWG4_ASMT3_ORYSJ	ASMT	ASMT	outgroup	4	92	1.7e-11	1	209	1.7e-44	351	1.28e-17	MEGYSEEYFEDFHKIFDICSGHWKTAILRAVVSLGFIDIIQAKTVETGGNVPSSEVASLCQTDKDFTYRLLRAASTLGVVKEHETPQYSFTVTRLGSLLLKEREDSARGLVLWEGSKELCRIWLELEKGVKTGKKVIKDVFGCEFFQFIIRSDPESIEILKRFEFGMASWSHFDTNAVLERFDFSKYQSICDVGAGPGILLKAILKKYPQIRGVISDLPQVVEQAVFIDESLQDRCSKEPCDFFQSVPRNHDLYIMKHVLHDWDDDNGVQILKIVNECCPLHAKLLLLEYVVPDSNVASSGKLFDLHMAIVNNGKERTEEEWKKLLVAGGWKYLGYENTKGIISIILASKD
Galdieria_partita_gene-GpartN1_g1257.t1	Galdieria	Galdieria_partita	gene-GpartN1_g1257.t1	Q8VWG4_ASMT3_ORYSJ	ASMT	ASMT	outgroup	4	92	1.7e-11	1	209	1.7e-44	351	1.28e-17	MEGYSEEYFEDFHKIFDICSGHWKTAILRAVVSLGFIDIIQAKTVETGGNVPSSEVASLCQTDKDFTYRLLRAASTLGVVKEHETPQYSFTVTRLGSLLLKEREDSARGLVLWEGSKELCRIWLELEKGVKTGKKVIKDVFGCEFFQFIIRSDPESIEILKRFEFGMASWSHFDTNAVLERFDFSKYQSICDVGAGPGILLKAILKKYPQIRGVISDLPQVVEQAVFIDESLQDRCSKEPCDFFQSVPRNHDLYIMKHVLHDWDDDNGVQILKIVNECCPLHAKLLLLEYVVPDSNVASSGKLFDLHMAIVNNGKERTEEEWKKLLVAGGWKYLGYENTKGIISIILASKE
Cymbomonas_tetramitiformis_RLOC00050685_AUjg44638.t1_mrna	Pyramimonadaceae	Cymbomonas_tetramitiformis	RLOC00050685_AUjg44638.t1_mrna	Q6EPG8_ASMT1_ORYSJ	ASMT	ASMT	outgroup	17	68	9.7e-08	1	209	1.8e-35	460	4.37e-11	MTSFHLNTSFYSVPLSTLHRPRPVRRASQRSLLHKVVDSESTPRNDAPQPVERNASKRDWAVQFVESNANVRRALAFPVAFVSSSNWLAQAIYVATKLRVPDALADGPLTVAELAEIVGADPGALGRLVRSLAGQGPIPGLFVEVFDSPFGGLPLPAPPTPFPFPWQPASPPEELKRKYALTPLGAMLREDGVDSIRPWTLFSGEELGRGWDGLLHAVRTGSPAFGKAQGGDTADLDFWEYMERFPDAGATFDSSMQALSAYAVSTGEAANQYDWAAGNPNFTVVDVGGGTGALIASILSANTKARGILFDQEQVIAGASSVLCEAGVDRRTELVSGSFFDQGLIPTEEDVYVMKNIIHDWDDHSSVQILRRVAEAMRPDSRLVLLEVVRSARAGYEPW…
Salvinia_cucullata_Sacu_v1.1_s0005.g002657	Salviniaceae	Salvinia_cucullata	Sacu_v1.1_s0005.g002657	Q9T003_ASMT_ARATH	ASMT	ASMT	outgroup	5	85	7.1e-05	17	207	1.6e-41	382	6.26e-39	MVKPAATMDGLEATEGILVAAVLKAAWEMGVVRVLIDAAAAEEPPLTEAAIRRRLVTAPTSSKLTAGRASSSSVGGRIITQGTLTGYMSQILRYLASHRFVVCHAAVDGDEPAYSLAAAEKEGPPPLLQMAPVAALCLTPKLQAVWMAIPELLANGTPPCEVVHGKSLYRLLDDDAELRQVFDAGMVSLSIPPLRCLESAQICDMDPQRSCGTLVDVGGGAGVVAALLTRRYPHITRVINFDLPHVIAAAPSQPCVEHMEGDMFHSIPSADIIFMKHILHNWDDEDCVKILQNCHNALMGCKKLVIMEFVLEDIVNNEVENRFTTQRLAMDVLMMTMFSSHGGKERTKKDWDILLKTTMFGNYKVFALGESPFSIIEATVD
Klebsormidium_flaccidum_rna-KFL_001260160	Klebsormidiaceae	Klebsormidium_flaccidum	rna-KFL_001260160	Q9T003_ASMT_ARATH	ASMT	ASMT	outgroup	8	92	1.8e-12	1	209	6.9e-39	361	1.04e-22	MWGLSHAFIVGQAVAQWLVPVDIQMLVLTMAFVPPRVLYVVTQAGVPNILADLGAATAEEIAAALPEPVHVPHLYRMMRFLASLGVYKMDKKGRFSPTRLGRTLVPDRTGWSLRSCVLTMNDPQDHQLGWGALDAALRKGGAGFEHSAGKDLWQWYTQHPEKGARFDEMMEVMSVREKYALAEAVNWKRIRTVVDIGGGNGTIVRHLVDRHPHLETVIFERQSVIDAALKNSKSGNKSVRFVPGDLFDSKSFERVATADAVILKRILHDWGDEECVEILRNACTIMHNKSRLIIVDFVIEDSCPDGLLIPKLVSDLSMLAMVNGRERTRTSFEELLKRSGLRLTKLCNVVPMASIIEAQLL
Ostreobium_quekettii_rna-OSTQU699_LOCUS7427	Ostreobiaceae	Ostreobium_quekettii	rna-OSTQU699_LOCUS7427	Q6EPG8_ASMT1_ORYSJ	ASMT	ASMT	outgroup	3	92	1.6e-16	1	210	3.3e-31	366	2.66e-10	MQKQHASEAGNGSSTTQAPEDKAPKEAVAGSQPDPRAIMQIGLGFMSSRVLQVAVGLELFTVLGDGSMTAEQLGDALELHPRGTYDFFDTLVALKLLDRDGDGAEGRYKNTPSTAVFLDKKSPQYIGSMLEMVNAKLYNDWSNLEAGLKTGQPQTRKGGSVYDELGSTSDSLARYLDAIDSIQAGNFLQFAAKFDPQGYKTVTDAGCGSALFAVIVGRQHPQLSFNAFDLPSVTPETQRRIDAASMTDRVTVHSGDFFVDDLPKADVVFMGQVLHNWNLEKKLVLIRKAYDALPAGGAFVVIENVLDDARRENTVGLLVSLLMILEFGDGFDFTGEEFKGWCSKVGFRRFDTIPLGGPSSALVAYK
Symbiochloris_irregularis_jg5995.t1	Trebouxiaceae	Symbiochloris_irregularis	jg5995.t1	Q8VWG4_ASMT3_ORYSJ	ASMT	ASMT	outgroup	6	90	5.5e-13	5	210	6.7e-40	413	3.88e-19	MVIWTLLVAGAVAFAFFRWRARSEAVTPKQREALLLQDIGQPPPYPVFWVFIHLLAGLQWIVEQLVPPPLTAMKLLTGTLRAEILATLTELEVAEALAEGPCTADELAKQLGCQAKRLERLLEASVSFGLFALAPESQKGGPKKFCNNKTSAVLRKSHPNTAYYLVSQIAATTFKTVGHQTKAVRQGGIQFEEATGQDFWSYIKDRPQLSLAFNKSMAEVDRSLAPTLVKDYNWGRYSRLIDVGGCHGSFLRDILRQWPVPKGINFDQAHVIEEAKPIWAAYETGLQQKVEMVAGDFFRSETIPKGEDGDLYFMRTILHDWNDEKTLAILKACRAAIGNASARMLLVEVTKGRGWAIDTVLIAPMADILMMKLLDGAERSVADWQDILPQAGFKLGKMI…
Apatococcus_lobatus_jg9101.t1	Chlorellaceae	Apatococcus_lobatus	jg9101.t1	Q6EPG8_ASMT1_ORYSJ	ASMT	ASMT	outgroup	18	90	5.9e-09	1	210	6e-46	415	3.32e-27	MKAVTLLSLCVTACLALAIAVKLGSGIPSEEVLMQPAPDPSNLPWPAVKIGMALGRFVELLPNWVNPPGIQMLQLTAVSHFKATTIKALAELGIADLLANGPKTPQEMAAASGFPGNGDKLYRLLRLSTSSGVFAIHGPLKGSETRFRNNQMSILLRSDHPNTIKYMLMHLAADGDLAWAKLAEGVKTDKLPFELANGMGIWQYFKENPEREQVFSKAMATQDQLMTSTSIKEYDWSSYGHAIDIGGAYGSFIAALMRALPDIKATLFDMPQVADNAKVLWAKDHANLTDRVSFAGGDFFDAQTIPKPGQGKTAYIMRSILHDWDDSSSIKILKTLAAAMKGSQAKLVLIEQVLDDDFVSDLTVRHGFDLHMMAMANGKERTTSEWEALLGQAGFKLNK…
Apatococcus_fuscideae_jg11307.t1	Chlorellaceae	Apatococcus_fuscideae	jg11307.t1	Q6EPG8_ASMT1_ORYSJ	ASMT	ASMT	outgroup	18	90	6.6e-09	1	210	6.7e-46	415	2.96e-27	MKAVTLLSLCVTACLALAIAVKLGSGIPSEEVLMQPAPDPSNLPWPAVKIGMALGRFVELLPNWVNPPGIQMLQLTAVSHFKATTIKALAELGIADLLANGPKTPQEMAAASGFPGNGDKLYRLLRLSTSSGVFAIHGPLKGSETRFRNNQMSILLRSDHPNTIKYMLMHLAADGDLAWAKLAEGVKTDKLPFELANGMGIWQYFKENPEREQVFSKAMATQDQLMTSTSIKEYDWSSYGHAIDIGGAYGSFIAALMRALPDIKATLFDMPQVADNAKVLWAKDHANLTDRVSFAGGDFFDAQTIPKPGQGKTAYIMRSILHDWDDSSSIKILKTLAAAMKGSQAKLVLIEQVLDDDFVSDLTVRHGFDLHMMAMANGKERTTSEWEALLGQAGFKLNK…
Chromochloris_zofingiensis_Cz13g11100.t1.v5.2.3	Chromochloridaceae	Chromochloris_zofingiensis	Cz13g11100.t1.v5.2.3	Q6EPG8_ASMT1_ORYSJ	ASMT	ASMT	outgroup	4	91	2.7e-13	4	210	1.9e-40	435	2.4e-26	METVAVPYALFVVGVAYIAITAVIFTAAFWFISPMFTINRRRSQYFDDWNVALHVPWVFWHIGAWWFRIQELLGNYVLPAPQRVMDLATQYMKSQVIIVIAELGIPDLLRKRPMNGSELAVALDLHQGYMERVLRVAERLQLLKITEIPNKSDPLGAPTRVYELTQLSAVLCEDHPNSVKYMVQLMGDHFQPAGCLGEGVRTGKTPYMLWAHGQTHWQHMTAEPELYERFNRAMTNMNNLSPIQAIFMEYSFKQFDRCIDVGGGLGSFVAGCMRMYPHMQGGVFDLPHVIEHSKKVWESQHKQLSNRITFYPGSFFEPNSIPMSQAGKQTVYMLREILHDWDDNDSIKILRSVRNAIGSNVSNCKLLIVEACIANSMKATHTPRMTGDVHMMMQYGDAK…
Torreya_grandis_TG6g04702-mRNA1	Taxaceae	Torreya_grandis	TG6g04702-mRNA1	Q9FK25_OMT1_ARATH	COMT	ASMT	A	10	76	3.4e-09	109	207	1.5e-50	385	3.96e-39	MLLQWVLHDWYDENCVRVLKNCYEVILDNGKLLVIDALIVKDEENENEKICSKRVGLAFDIGMMVFSTGGKERTEALFSMAAPPAAAASDVAISTPQPDHACDDESSLALLKLHEIMSLARPMALRAAVLLGIPDIIAEASGSLTVHQIAAHILASTNTPPCIEYLFRILRFLASYQKISKRGQNYSYVPLLLGSVSETAFQGWLHLRESVLEGCCAFQKAFGMSHWDHTMMYPEANKMFNEAISCDTRAVMASVVKIYERGFEKINILVDVAEYVINCNVGVEYVSGNMFEQIPSSDAIFMKWVLHDWYDENCVRVLKKCSEAVRDDGKLLVIDDLIVKDEENEDEEKLCSKRVGLDFDIGMMVFSTGGKEKTEVEFKQLFNKA
Pinus_lambertiana_PILA_25928	Pinaceae	Pinus_lambertiana	PILA_25928	Q9FK25_OMT1_ARATH	COMT	ASMT	A	2	54	1.2e-06	1	210	3.2e-43	304	1.04e-52	MEKEGLLEARDMNMNMNMEDEDELQGSALSMAYSMVNPFVLKCALRLKIPDIISRAGHDVALSVQQIAAQLPSEAPDTHPVFVGAWNHIHERVLHGGDNFENSSGNGKDFWTYTANDPEFNRIFNVGRVSLRKVGMTEILATYDGFKDVNVLVDLGGGHGEVLSLITSAYPHIHAINYDFPSVIATAPTLPGIQHISGNLIFMKHFLHIWDDEHCVKLLNNCYQAVPDKGKLIIAEAVLDITDDSDWIGSGKVVDALMLNLSPRGKERTQKQWNELLKAAGFSLSQIVGRKGTLTKIIEAIKC
Picea_engelmannii_EFE08_00050527-RA	Pinaceae	Picea_engelmannii	EFE08_00050527-RA	Q9FK25_OMT1_ARATH	COMT	ASMT	A	4	92	4.3e-16	46	176	1e-37	317	1.09e-53	MAASMDSIDHVLAHAAGQQLNSSCESAATDEIQLYEIILSAVKPMALKAAVLLNIPDIIATRGNGGPLSVEQIASHIAAANSPSTCNSNVDVGYLYRIMRFLASYGVFTEQEEADQEDGAYTKKIKYGLTGISKLLAQGGNQQPCGPFLLLIADKVYLEAYQHLHESVLEGCYTFNKAYEITYSNTNSGAVMASVAKVYGDGFKSINTLVDVGGGMGCALSMIVKEHSHICGINFDLPRVIATAPAITGVEHMEGNMFEQVPSADAVMMKWIIHDWEDEECVKLLRRSYEATPANGKVLIVEAVVEGDKETESMSR
Gnetum_montanum_TnS000295655t01	Gnetaceae	Gnetum_montanum	TnS000295655t01	Q9FK25_OMT1_ARATH	COMT	ASMT	A	10	92	2.5e-13	112	210	1.2e-30	310	1.33e-45	MVKLMFSFAESLAVKAALLLKLPDIMASNGGSPMSVAEIAENLPTSPPAEGVDALHRLMHFLAAAAFFTTHNNNNNKAELRYGLSAAAKCLVKRPGAASMADLFLFVNDEVALAPWHRFHDCVVGGGEAFVYAHGANVWQYNAVNARFNAVFNDAMAAYSALQTQSLLSAYDGFGSVEHMGGDMFKSIPSAECIVLKGVLHDWADSKCLQILKACLAVLPPYGRLVIMDIVLPDDADADENGFKSVDTNTKMKGKVALTVDLLMMAHAPGGRERSASQWTELLSAGGFSTIDIVRLPPPAIQTVIEAFP
Larix_kaempferi_GWHGBHPX014059	Pinaceae	Larix_kaempferi	GWHGBHPX014059	Q9FK25_OMT1_ARATH	COMT	ASMT	A	3	92	8.2e-14	2	172	1.9e-45	307	2.57e-59	MDDAASASKSQQVVHTTASESAQFQLRELIFSRVKPMALKAAVLLNIPDIIATSGGGRSLSVEEIASHIAAATKKPPQLEYLFRLLRYLASCHAFTETRDAGGDFKKYKYGLSSLSELLVQKGNDQSYAPMLLAVTSNDILQYLHESVIEGCNALNRAVGMGTWEYMRTDPRESDMFNKFMATDTRAVMASVVKIYDDGFKNINTLVDVAGGTGAALSMVVKQHPHICGINLDLPHGIAGAPTLPGVEHVSGNMFEHIPPADAVFMKWVLPDWNDEDCVRILKKCHEATPANGKVIVLDAIVEEEDA
Pinus_lambertiana_PILA_11558	Pinaceae	Pinus_lambertiana	PILA_11558	Q9FK25_OMT1_ARATH	COMT	ASMT	A	19	93	5.7e-07	1	104	3.7e-37	305	1.43e-16	MAFSLENPFLLRCTLHLKIPDIILKACLGVSPSVQQIAAQLPSKDPDLGALSRILSYLSTMGILQAVKVEEGINMKYGLTNLSKSYFTSEDINPRSLVPLVLLQTHPTYVTAWANIHKRVLHGGDNWKKSSGNSKDFWSFAGSDPEFSAIFNAGMVSVTKATMEDILAFYDGFKDVNTLVDVGRGHGDALSLLIDAYPHIHGINFDLPQVITTAPTLPGSDLEFNAIYNAGMVAITKATMEDVLGVYDGFKDVNTLVDVGGGHGYALSIIIDAYSHIRGINFDLPQVIATAPTLPGISNPLSKL
Sequoia_sempervirens_SESE_030734	Cupressaceae	Sequoia_sempervirens	SESE_030734	Q9FK25_OMT1_ARATH	COMT	ASMT	A	57	92	0.1	2	210	2.9e-54	296	3.32e-76	MAEKILCVLMKEYLFRILRLLASCGVFTEDVDEQTKQIKYGLNSVSKLLVKEESKESCVPFLMLAAEKVYLDAHHHFHDAVLEGCHPFVKVYGTSPWEYLSTNAEANKLFNQGMACHTKDVMASVVEMYDGFKSVRSVVDVAGGVGSALSVILAQHSHIQGINFDLPHVIATAPPIPGVEHIGGNMFDQIPCGDIIFMKWILHDWDDDHCIEILKKSYEATPKDGKVLIVDALIDGSQGSLNRLGLLFDITMMIYTTGGKERTEEEFSQLCFKAGFKSYNIMKLPFLQVLIELSKS
Metasequoia_glyptostroboides_GWHGCBJF013778	Cupressaceae	Metasequoia_glyptostroboides	GWHGCBJF013778	Q9FK25_OMT1_ARATH	COMT	ASMT	A	4	92	1.3e-13	135	200	3.6e-33	302	1.37e-51	MEAHLQLYEMMLSAAKPMALKAAVLLNIPQIIATHGRENPLSVDEIAQHISISTENKVPQKEYLFRILRLLASCGVFTEDVDEQTKQIKYGLNSVSKLLVKEDNRDPCVPVLMLATEKVYMDAHHHLHDAVLEGCHPFVKVYGTSPWEYVSTNAEANKLFNQAMSCHTKDVMASVVKMYDGFKNVRSVVDVAGGLGSALSVILAQHAHIQGINFDLPMSLQLHLPYLWLLHDWDDDHYIEILKKSYEATPKDGKVIIIDALIDGSQGSLNQLGLLFDITMMVYSTSGKERSEEEFIDHLPCI
Sequoia_sempervirens_SESE_084259	Cupressaceae	Sequoia_sempervirens	SESE_084259	Q6ZD89_OMT1_ORYSJ	COMT	ASMT	A	54	92	0.49	2	210	4.7e-57	299	9.58e-69	MEAHLHLYELHMAEKILCVWMRLLASCGVFTEDMDEQTKQIKYGLNSVSKLLVKEENRDSCVPFVMLIADKVYLDAHHHFHDAVLEGCHPFEKVYGTGPWEYVRTNAEANNLFNQGMACDTKEVMASVVKMYDGFKSVKSVVDLGGGVGSALSVIVAQHSHIQGINFDLPHVIATAPPIPGVEHIGGNMFEQIPCGDIIFMKWILHDWDDDRCIEILKKIYEATPKDGKVLIVDALIDGSQGSSNRLGLWFDVAMMIYTTGGKERTEEEFSRLFSKAGFKSYKIIKLPFLQVLIEVSKS
Pinus_lambertiana_PILA_23975	Pinaceae	Pinus_lambertiana	PILA_23975	Q9FK25_OMT1_ARATH	COMT	ASMT	A	6	92	7.6e-15	3	134	6.5e-29	332	5.79e-42	MGESSSLFLATSAAANSAPDDALQIYTSSSPQLQLYDMIFSLVKPLALKAAVNLNIPDIIATHGGSEGRSLSVEEIASHIAASAPSNTNTKAPHLEYLFRLLRYLASYNVFSETSHAGGVVEFKRYRYGLTALSKLLTAQNEYSCVPLVFSATSKVPWEGLQRLHETVMEGCPAFSKAFGMNAWDYFRTYPQENEIFNRALASDTRAVMASVVKVYADGFKNINTLVDVAGGTGSAISMIVEEHPHIRGINLDLPHVIDTAPALPGVEHVSGNMFDRIPPADAVFLKVTHPAISVVIDRVYVYHLYCDLIRFMYKLITIGFMYELRVDFFF
Sequoia_sempervirens_SESE_091061	Cupressaceae	Sequoia_sempervirens	SESE_091061	Q9FK25_OMT1_ARATH	COMT	ASMT	A	5	92	3.7e-15	1	100	5.7e-24	322	1.37e-31	MASAITISQPALVCEQEAQRETLLSQLKLYDMILGSAKPMALRAAVLLNIPDIIAEASGCLTLKEISAHISASTQSSPRIEYVFRLLRFLVSHQVFTEIPHEEDFMQCRYGLTGLSKLLVKETSKGGLSSGVSMQNYVPLLLGSTSHIGLQGWLHLHQSVLEGGCAFEKAFGMSYWEYVVNDPEANKAFNESMSCDTRVVMSYVVKIYEEGFKKMTSLVDVGEGVSSALSIIVEHYKHIKGINFDPPHVIASVLPITAKNDEDEQEKYLRNVGLEFDMSMILLTSGKERSEMEFKLFKKAGFKSYTIFKLPFVQTIIEVSKF
Pinus_lambertiana_PILA_17471	Pinaceae	Pinus_lambertiana	PILA_17471	Q9FK25_OMT1_ARATH	COMT	ASMT	A	6	91	6.3e-13	75	210	1.1e-40	311	5.82e-45	MDRKEYNVQAAPPPPLDLIFSFAAALALKSAVLLKIPDIIANAGPGSDSSLSLREIAARLLTQTPHLDYLSRILRYLSTLGILIESQTSSSDPLDFHYGLTDTAKCYFLSENEKNPSTMVPVLLMQTHEKLMAPWHHFHECVLQGEGCEGAFTKAHGKDIVKAYPHINGINFDLPHVIATAPFISDVQHVGGDMFHSVPSGDVIFMKQILHDWDDERCQKILENCHRALPENGRLVVVEIAMSQDQRNQSQKIEMLTNMVMFAHTNNGRERNEQQLRTLFENSGFSPPKIIGLLGNTHFSVLEATKAKIH
Metasequoia_glyptostroboides_GWHGCBJF021779	Cupressaceae	Metasequoia_glyptostroboides	GWHGCBJF021779	Q6ZD89_OMT1_ORYSJ	COMT	ASMT	A	20	92	2.8e-09	15	210	1.9e-56	313	1.65e-54	MALRAAVLLNIPDIIAEASGSLTLERKLQPIFQLPPRAPSIEYLFRLLRFLATHQVFSEIPHEGDFKQCRYALTGLSKLLVKETSKGGLSSEGGYAFSKAFGMSNWDYTSNNPEANKIFNEAMSCDTRAVMASVVRVYEEGFRKITSLVDVAGGVGSALSTIVENYKHIRGINFDLPHVISSALPIAGVEHVSGNMFEHIPPADAVFMKWVLHDWDDDDCVRVLKRCYQAIPENGKVIIVDAFIVEGRKNEDKEEKYLRGVGLAFDMGMMVFSNGGKERSEMEFKQIFNKAGFKSYTIFKSPSVQTIIEVSKF
Sequoia_sempervirens_SESE_114910	Cupressaceae	Sequoia_sempervirens	SESE_114910	Q9FK25_OMT1_ARATH	COMT	ASMT	A	41	92	0.5	1	210	1.4e-45	315	1.24e-55	MLSVEEIAGYLPSPSPNIDILSRTLSFLATRGVFSQTLLPNSPIKYCLTPISKWLIKDRGNGEAPEGTLTPVLLMGTHKALIAPWYRLGECTLSGSGFPFEVVHGKLLFSYAESNPDFGRLFNGAMDSFSKILGKDILAAYGDGFSKLEFRSLVDVGGGKGSTISVISRSFPNIKCCNYDLPEVISEAPTYAGVQHIAGDMFVSVPNTDAIFMKGNEECKKIMKNCHQALPKQGKLIMVEVVLPELGQSKSSWSEEFGRIRDMTMLTHQRGKERREGEWRTLLQASGFNFFNIIPLPFEPLQTSIIEAFPAHVED
Isoetes_sinensis_evm.model.Chr13.4251	Isoetaceae	Isoetes_sinensis	evm.model.Chr13.4251	Q9FK25_OMT1_ARATH	COMT	ASMT	A	4	92	6.2e-17	1	143	1.9e-27	302	1.25e-39	MSPAMEISFPSSLPENNADDELQGLIQLWDATFALVLPMALKAAIELQIPDILAMADGCTLDQIYQQLPSHALNKDRLFRFMRFLVHHNIFSQTKNGEELTYGLTKVSSWLVKKNNPACFSPLAMFVLHKTMLAPYHHMSQCILEDCDGFHKANGQTIFDYASENPSFNEMLNDAMVAGSETVINDILKYYDGFKDVKVLVDVGGGLGRNISRIVEAFPYIRGINFDLAHVVSCSPKLAGVEHIEGDMFRSIPYADAIMLKTTRKERTKEEWCILLNKTGFSSIKIYKIPGPFSIVEAFKL
Sequoia_sempervirens_SESE_069255	Cupressaceae	Sequoia_sempervirens	SESE_069255	Q9FK25_OMT1_ARATH	COMT	ASMT	A	5	92	8.1e-11	1	161	5.2e-43	479	3.85e-50	MDIHHSPSHNPIIDHSPIGNEVTVEEQSLTCQAHMEFFSPTNSPPRENIMALDCGKQVVLDFPHLEIHQNKTIEDINAKVSLRSPLLNGPHTYLVGHLHNPLILYPPSFNLSNITHHTLQSSFLTNGLEHHLSHNIQTVISQNAHDLNFLDFVSYYNEEEKNSQSTKSCIGMTSKQDVYLTPITQPPFSLDQEGELEQALETIFSFVPTLVLKSAILLNIPDIIAKADPNTSLSLDEIAAKLPTKTPNLHYLSCILTYLSTKGIFVQMSDNPSDIRYGLTDSAKRFYVRENNPGSLVPLLMQTHTVLMAPWHHLHECVLEDCHAFEKAHGKDLWAYGKDDPLVNNVVNDSMSTLTVLGMEQIVTCYDGFKEVKTLVDVGGGKGTALAHIVKAYPDIHGI…
Larix_kaempferi_GWHGBHPX041419	Pinaceae	Larix_kaempferi	GWHGBHPX041419	Q6ZD89_OMT1_ORYSJ	COMT	ASMT	A	8	55	0.00011	131	210	4.4e-33	528	3.68e-22	MLGPAKVLKPVVRRRCGHGGGTKLAVLLGPTVGVEVDAIVVELGIPNVPVLKLKDGVDTEVVCAELGVAVKGGFTVLVFIPMVGVCGTPCSPPRVDIKCPGKKLCTVIGLLETNGNRSGFLGLVRGGLKGVLYSAEILRIPQHRKLLGEQSLVESEGVGRVTEPETQKSPHTRSNPDSSVRGKWRLQIEGRCRGCNKEDLFRQAVVRPLSACGPPAQCLPAMADAAFSSSILPRPPQFEFQKLIFSLVKPMIVKAAVLLNIPDIIGTHGGGRSLSVEEIGSHIAASTRKPPHLEYLSGFSDKDNDEYYAPLLPAIASKVDMFAVWEHLHESVIEGCNSSIRDLGMGTWDYMRRDPITSAMFQTWMATDTSAVMASVVKIYDDGFKNINTLVDVAGGTGV…
Isoetes_taiwanensis_Itaiw_v1_scaffold_2_t02134-RA.mRNA1	Isoetaceae	Isoetes_taiwanensis	Itaiw_v1_scaffold_2_t02134-RA.mRNA1	Q6ZD89_OMT1_ORYSJ	COMT	ASMT	A	41	91	1.5e-06	1	171	5.5e-47	345	1.47e-54	VVGKPRSELCDPGRGALRSHLNLCKALLLKELHEIEAGKRRVRSKYGTPLLHFSIPWSSRLPCTCKFLIFCPTKFLIFCPRLGLTVKEVAERLPSKNPNTDYLFRIMRFLVCHRIFSQTEHQKEVRYGLTRSSRWLIMENNPSSFAPFALFELDKVAFAPWHHLAHSVLENANAFELANGLPVFDYADQNPSFSKLFNEAMVAGIKIIQDVLKHYDGFKDVRVLTDVGGGFGGFVSKIVEPYPHIRDINYDLPHVLALALSIQVSPNFSNMDLINEKSEPGVEHVGGDMFKSVPGADAIIMKWILHDWDDQKCGELMKNYHVALPDHGKVIIVEMVLQTLTKMLV
Pinus_albicaulis_PIAL.7192.2.p1	Pinaceae	Pinus_albicaulis	PIAL.7192.2.p1	Q9FK25_OMT1_ARATH	COMT	ASMT	A	19	93	1.1e-09	1	197	5.2e-46	308	1.8e-62	MAFSLENPFLLRCALRLKIPDIISKAGPDVSLSLQQIAAQLPSEDPDLGALSRILSYLSSMGILQAVKAEKGINMKYGLTNLSKSYFTSEDINPRSLVPLVLLQTHPTYVTAWANIHERVLHGGDNWKKSSGNGKDFWSFAGSNPEFSAIFNAGMVAVTKATMEDILAVYDGFKDVNTLVDVGGGHGDALSLIIDAYPHIRGINFDLPQVIATAPTLPGVQHISGSLFQTTAPSADAIFMKNFLHSWNDEDCIKLLKNCYESVPHKGKLILSEAVLDLTEGYDMIESANVVDAVMLNCLPGGGERTRK
Sequoia_sempervirens_SESE_042588	Cupressaceae	Sequoia_sempervirens	SESE_042588	Q9FK25_OMT1_ARATH	COMT	ASMT	A	4	92	2e-12	2	103	1.1e-34	339	2.57e-36	MEAHLHLYEMIFSAAKPMALKAAVLLNIPQIIATHGGENPLCVDEIAQHISSCGENKVPQKEYLFRILRLLASCGVFTEDMDEQTKQMKYGLNSVSKLLVKEENKESCVPFVMLIADKVYLDAHHHFHDAVLEGCHPFEKVHGTGPWEYVRTNAEANKLFNQGMACDTKEVMACVVKMYDGFKSVKSVVDVAGGVGSALSVIVAQHSHIQGINFDLPHVIATAPPIPADKVYLDAHHHFHDAVLERCHPFEKVYGTDPWEYVRTNAEANNLFNQGMAGDTKEVMVCVVGIGGGMGSALSVIVAQHSHIQGINFDLPRVMATAPPIPGKQPHLTFHSMKR
Cycas_panzhihuaensis_CYCAS_018275	Cycadaceae	Cycas_panzhihuaensis	CYCAS_018275	Q9FK25_OMT1_ARATH	COMT	ASMT	A	22	92	4.1e-08	1	151	2.1e-37	316	4.22e-58	MVPWFPSATELHTTVHLAAAVWKCRSIRCLMSLDSGSDWAKTPAEAKNLRILNSPWPLGLAVLLNIPHIIAVHGHGGSLSLEDIASHISNSTKSPPRIEYLFRILRFLASVGVFTQTLPLPTDIKQCKYGLTPISKLLLSDERSCAPLLLAGTDKVYMEPWHHLYDSLVEGCYAFDKCHGMSMWEYANLHPQANRVFNEGMASDSRAVLSSVLESYDGFKSLKTLVDVGGGVGSAISQIVNKYNHIRGINYDIPHVVRVEHVGGNMFEHIPSADAIFMKWILHDWDDEECGETVEKLPCCSPAERESHNYRCNCGR
Metasequoia_glyptostroboides_GWHGCBJF005284	Cupressaceae	Metasequoia_glyptostroboides	GWHGCBJF005284	Q9FK25_OMT1_ARATH	COMT	ASMT	A	4	92	2.9e-12	50	199	4.1e-38	308	3.48e-54	MEAHLQLYEMMLSAAKPMALKAAVLLNIPQIIATHGRENPLCVDEISQHISASTKNKVPQREYLYRILRLLASCGVFTENVDEQTKQIKYGLNSVSKLLVKEENKDSCVPFLMLAAEKVYLDAHHHFHDAVLEVQMLKPTTFSTRAWPAIQKDVMASVVKMYDGFKSVRRVVDVAGGLGSALSVILAQHSHIQGVNFDMPHVIATAPPIPGVEHIGGNMFDQIPCGDIIFMKWILHDWDDDHCIEILKKSYEATPKDGKVLIVDALIDGSQGSLSRVGLLFDMAMMIYTIDGKERIKKNSPIIFQSGI
Sequoiadendron_giganteum_SEGI_18108	Cupressaceae	Sequoiadendron_giganteum	SEGI_18108	Q9FK25_OMT1_ARATH	COMT	ASMT	A	3	92	5.6e-13	1	161	1.3e-48	386	7.1e-74	MEEAKLKLYEMMISLAKPMALRSVVLLNIPDIMATHGQETHYLSVEEIASHMSPPPANIDVLCRILRFLASHGVFSESGNRFGLNDVSKLLVQKENEESLAPYLLFVSGKVAVAPWQHLDAAVVENCVPFEKEYGMSSWEYAGKNPKSAMTFHRAMASYANAVMPYVIDKYKGFEDIKSLVDVGGGVGASLHSIVSKHPHIHGINFDLPHVVASAPPIPGVEHVGGSMFEEIPAADAIFLKWILHNWDDEHCVTVLKKCYDAIPENGAKERTEEEFKSLFKDSGFKRYTIIKLPLLEGNFATKRKVKCHLTTTRRSLIHHHRAMPSQHSARLVSPRRPSFAVCGPMGDQKLYARPSAASRLCQGLMEDQGLCPNPLPCAFNHMGY
Sequoia_sempervirens_SESE_083378	Cupressaceae	Sequoia_sempervirens	SESE_083378	Q9FK25_OMT1_ARATH	COMT	ASMT	A	4	92	5.5e-12	1	158	1.3e-37	314	8.65e-52	MNCDKSDTISVGERKGAELQGFIELWKLMFDFMYSLGLRWAVELEIPDIIAKYGSESMLSAEEIAGFLPSPSPNIDILCRTLSFLATRGVFSQTLLPNSPIKYGLTPISKWLIKDTGNGEATGGTLTPMLLLHTHEAVIAPWYRLWECTLSGSGFPFEVVHGKLLFSYAESNPDFGRLFNGAMDTFSKILVKDILVAYGDGFSKLEFRSLADVGGGNSSTISVISRSFPNIKCCNYDLPEVILEAPTYAGVQHIASDMFVSVPNADAMFMKFILHDWGDEECKKILKNCHQALPKPSSNATISSLFLLSLCQRQ
Sequoia_sempervirens_SESE_110290	Cupressaceae	Sequoia_sempervirens	SESE_110290	Q9FK25_OMT1_ARATH	COMT	ASMT	A	4	92	2.5e-12	1	158	1.3e-37	314	3.11e-52	MNCDKSDTISVGERKGAELQGFIELWKLMFDFMYSLGLRWAVELEIPDIIAKHGSESMLSAEEIAGFLPSPSPNIDILCRTLSFLATRGVFSQTLLPNSPIKYGLTPISKWLIKDTGNGEATGGTLTPMLLLHTHEAVIAPWYRLWECTLSGSGFPFEVVHGKLLFSYAESNPDFGRLFNGAMDTFSKILVKDILVAYGDGFSKLEFRSLADVGGGNSSTISVISRSFPNIKCCNYDLPEVILEAPTYAGVQHIASDMFVSVPNADAMFMKFILHDWGDEECKKILKNCHQALPKPSSNATISSLFLLSLCQRQ
Torreya_grandis_TG7g03670-mRNA1	Taxaceae	Torreya_grandis	TG7g03670-mRNA1	Q9FK25_OMT1_ARATH	COMT	ASMT	A	37	92	6.8e-06	1	162	8e-48	356	1.68e-63	MNGLENESDASDSNSDSGEEDIKDEEHIKHIHNTNKSKITMEDITYTRDSIISSLDNIIREVSKLVLDAFELVKQHISMVEDLDMVTDSSFECSENPLPLKDIASYISASTNKPAHTDYLFRIMRLLASMGVFTEEATVANGGNTQFKYGLTNLSKLLVNKEGQQSCAPTLLVVNNKLVVDAYQHLHESVIEGCFAFDKAHGMDLWKYASNNPEANSVFNDGMVSHTRDVMASVVKMYNGFKSVKRVVDVAGGVGSALSTIIKEYPHINGINFDLPHVIAAAPPIHGVEHVEGNMFQQIPPADAVFMKWILHDWDDEHCVKLLKKCYKATPEKGKSCGVGTVMTDIKLNNSTGVM
Torreya_grandis_TG3g00353-mRNA1	Taxaceae	Torreya_grandis	TG3g00353-mRNA1	Q9FK25_OMT1_ARATH	COMT	ASMT	A	4	92	3.2e-14	180	210	5.5e-26	310	2.41e-27	MAGGKSKSVLIDEEKNEEVQGFIDLWKRMFGFIDSLGLRWAVELEIPDIIAQSGVQSMLSVEEIASHLPSPSPNLDFLSRILSFLAMRGIFTQSLMPDSHLKYGLTPISKWLVKNGGMNPMVLMHTHEAVLAPWYRMGRARQTALLFRQGESRIWQAVQRRNVFIFQDLDAAHGDGFSKLGFMSLVDVGGGDGSTISSIAHAFPTIKCYNYDLPQVIQEAPTYAGVQHIAGDMFLSVPQADAILMKAGEKKSSGFEEIAGMMDMIMLSHQRGKERREGQWKELLEASGFNRYNIIPLPSHLSIIEAFPY
Isoetes_taiwanensis_Itaiw_v1_scaffold_48_t27688-RA.mRNA1	Isoetaceae	Isoetes_taiwanensis	Itaiw_v1_scaffold_48_t27688-RA.mRNA1	Q9FK25_OMT1_ARATH	COMT	ASMT	A	22	90	1.8e-11	1	210	1.5e-48	309	8.07e-57	MRAAVVLGIPEILMKTGRAMTIEEIGLELAGTNVQIGYLKRLMKFLTTKGLFSKDEEDRYGLTEMSRLLSDSQFAGLSLAQDEHLTAGWHHLADAILHGGPSPYVRAKGKPLYSYMQDSPQVAHTFAHAMVSMSNVTMTEILEHYDGFKGVHHVLVDVAGSIGTDVGRVVAAYPHIKGINFDLLHVIEHAPTIPGVEHVAGDMFEGVPIGDAYLMKAALHIDDEHALKTLRHCYNALPEGGKVIIVDVIMEPSIKGPFDDLKIAFDLVLSTVTENGMDRTEKEWMELLKKAGFNHIIVVKIPTCLQDVI
Metasequoia_glyptostroboides_GWHGCBJF013784	Cupressaceae	Metasequoia_glyptostroboides	GWHGCBJF013784	Q9FK25_OMT1_ARATH	COMT	ASMT	A	4	92	7.4e-12	146	210	1.5e-34	327	3.77e-46	MEAHIHLYEMMLSAPKPMALKAAVLLNIPQIIATHGRENPLCVDEIAQHISVSTKNKVPQKEYLFRILRLLASCGVFAEDMDEQTKQIKYGLNSVSKLLVKEENRDSCVPFLMLAAEKVYLDAHHHFHDAVLEGCHPFVKVYGTSPWEYLSTNAEANNLFNQGMACNTKDAMASVVKMYDGFRSVRTVVDVGGGVGCALSVILSQHSHIQGINFDLPHVIATAPPIAEILKKSYEATPEDGKVLIIDALIDGSQGSLNRLGLLFDITMMIYTTNGKERTEEEFSQLFFKAGFKSYSITKLPFLQAESRQVLAVFAATGGLQTAYLAV
Pseudotsuga_menziesii_PSME_11460	Pinaceae	Pseudotsuga_menziesii	PSME_11460	Q6ZD89_OMT1_ORYSJ	COMT	ASMT	A	28	90	2.8e-06	1	103	5.9e-31	321	6.42e-44	MLLNIPDIITMKGNIGPLFVEQIASHITVANPPSSTSDSHHVDLRYLYRILRLLASYDVFTEHEEADVETKKIKYGLTRISKPLAQGPKQQSYRPFVLMMGNKVFMDAYQHLHESILEGCYTFSKYYGMIPWEYLGHNPKDTRIFNEAMVGHSNDVVMDFVAKMYGDGFKSINTLIDVGERMGFSLDMILKEHPHICAINMDLPHVIATAPPITGKIYNWIIHDWEDEECVKLMRRSYEENRVNEKVLIMDAVVEERKEGESDLSRRLGLLFDKVMMVYTIGGKERAEQEFKGLFQRAGFNNYTFIKLPCLQSLIVLSKS
Sequoia_sempervirens_SESE_103638	Cupressaceae	Sequoia_sempervirens	SESE_103638	Q9FK25_OMT1_ARATH	COMT	ASMT	A	4	92	3.3e-12	2	197	1.3e-49	315	1.32e-68	MEAHLHLYEMIFSAAKPMALKAAVLLNIPQIIATHGGENPVCVDEIAQHISSCGENKVPQKEYLFRILRLLASCGVFTEDMDEQTKQMKYGLNSVSKLLVKEENKESCVPFVMLIADKVYLDAHHHFHDAVLEGCHPFEKVHGTGPWEYVRTNAEANNLFNQGMACDTKEVMACVVKMYEGFKSVKSVVDVAGGVGSALSVIVAQHSHIQGINFDLPHVIATAPPIPGVKHIGGNMFDQIPCGDIIFMKWILHDWDDNKCIELLKKIYEATPKEGKVLIVDALIDGSQGSLNRLGLLFDVAMMIFTTGGKERTEE
Sequoia_sempervirens_SESE_036466	Cupressaceae	Sequoia_sempervirens	SESE_036466	Q9FK25_OMT1_ARATH	COMT	ASMT	A	5	93	4.8e-16	135	209	2.7e-37	316	1.97e-54	MNGEICDSMNRNMFKSEEEEIAEQTEAWKYTFAFVESLAVKSVVMLGIPDIIARRGPKATLSLSQIIADLPTQKPDVDCLFRILRFLVAKNFFRADTSEGTGEVRYGLTPVSKWLLKDGAGAPSLSMAAMLLMQNDVTSVAPWHHFNECVLEGGVAFEKAHGLHIWDYAAAHPHYNNLFNQAMVCNSNIVVKAVLSKYEGFQGLKSLVDVGGGIGATWIMHDWADEDCVKILKQCRKAIPETGKVIIVDTVLNAREKPALDPTLGLVFDLVMIAHSSGGKERTEEEWKGLLKEGGFPRFNVIAIPALQSVIEAFPH
Pinus_lambertiana_PILA_19693	Pinaceae	Pinus_lambertiana	PILA_19693	Q9FK25_OMT1_ARATH	COMT	ASMT	A	6	92	2.5e-14	1	48	1.8e-16	369	3.93e-35	MDSIDHVLVHGTGQQINSSYESAATHELQLYEMILSAAKPMALKAVVLLKIPDIIAKRGPLSVDQIASHIAAANSTSTGNSHVDVGYLYRILRFLASYGVFTEQAGEADQAGVDADPKKVKYGSTAISKLLVQDGNEQSCAPFLLLAADKVYLEAYQHLGDSVLEGCYPFNKAYGMSPWEYVGKNPQANKIFNNAMAANSSTHGFRGEDEHSHIRGINLDLPHVIAAAPPITGVQHMEGSMFEHIPSADAVMMKISMHTGVQVCTSEEPPNLSSSRLIQQGFHHPLSLSVFARSRVVTGSDKVDEKKEFEYLGAWVRNNVEKVPIFDIHKENRAFMEAKRSFMDDGALTSSAQPKPSKSDVSSTATQS
Metasequoia_glyptostroboides_GWHGCBJF023354	Cupressaceae	Metasequoia_glyptostroboides	GWHGCBJF023354	Q6ZD89_OMT1_ORYSJ	COMT	ASMT	A	3	92	1e-13	1	35	5.9e-52	311	2.62e-63	MEEAKLKLYEMMISLAKLMALRAVVLLNIPDILATHGQETKYLSVEEIASHMSPPPANLDVLCRILRFLASHGVFSESGDRFGLNDVSKLLVQKENEESLAPYLLFVSGKVAVAPWKHLDAAVVENCVPFEKEYGMSSWEYAGKIPRFEDIKNLVDVGGGVGASLHSIVSKHPHIHGINFDLPHVVASAPSIPGVEHVGGSMFEKIPAADAIFLKWVLHNWDDEHCVTVLKKCYDAIPENGKVIIVETVVESQGSLRPLQLSFDMSMIFCSGGAKERTEEEFKSLFKDSGFKRYTIIKLPLLESIIELSKF
Picea_sitchensis_E0M31_00017634-RA	Pinaceae	Picea_sitchensis	E0M31_00017634-RA	Q9FK25_OMT1_ARATH	COMT	ASMT	A	6	92	4e-16	135	195	1.1e-35	341	4.02e-56	MDAIDHVLAHGGQQINPSRESAAAAAHELQLYEMILCAAKPMALKAAVLLNIPDILATRGPLSVEQIASHISAANSSSTSNSNVDVGYLYRILRFLASYGVFTEQGEADQADDADTKKIKYGLTAISKLLVQDGNQQSSAPFLLLAADKVYLEAYQHLHDSVLGGCYPFNKAYGISPWEYVGKNPQTNKTFNEAMATNSSAVMASVAKIYEDGFKKIKSLVDIGGGTGSSLSMIVKEHPYIRGINLDLPHWILHDWEDEKCVKLLRRNYEATPTDGKVIIVEAVVDEVQSMSRRLGLLFDITMMIYTTGGKKNRGRICVVPEIWATTATVSSSCLSFKLS
Sequoia_sempervirens_SESE_106756	Cupressaceae	Sequoia_sempervirens	SESE_106756	Q9FK25_OMT1_ARATH	COMT	ASMT	A	20	90	3.3e-08	1	72	2.2e-09	381	1.87e-24	MALKAAVILNIPAILAASQEPLSVPQIASLISSSTGKSPNSDYLARILRFLSSHGVFAQTVVTSNREDVKTYKYGSTSISKLLEENGGKAKSSAALSLMETSREFMEPWHHLYESTVMGGSPFERAHGMSIWDYASLHPHFTTLVNDAMASNSGLLMDAVFATYDGFKDVTSVVDVAGGRLIILHLSNLSPIKPIKSAHVAQTFSELHFPPPPAVFTSSRVSSQKELNFLRRATPKDTGEENKTFNTSCVKAKDFVVPVSDCDVPNFLNPVAGQVTNLDSLSPDKIKRDDKSMATFPGCSPSKIVEQFLADPPEGHYTMAMLLSQPGKIWDNRQLKQVKYLVFGSSRNGTKSRIDRERKVVICDSDSVVENRGLDEHGSSV
Pseudotsuga_menziesii_PSME_21942	Pinaceae	Pseudotsuga_menziesii	PSME_21942	Q6ZD89_OMT1_ORYSJ	COMT	ASMT	A	38	92	0.00019	1	210	1.4e-47	318	1.47e-54	MAGPDDPLSVYQIASQLPSEAPDVDALSRILTYLSTMGMLHAIKPVDGIDTPMTMKYALTDLSKTYFVSEEINPLSLVHFVLLQTHPVYVAAWDHIHHRVLHGGDNFQNSRADGKDFWAYAATDPEFSALFNVGMVSLTKGMRDLLTIYDGFKDVNTLVDMGGGHGEVSSLIIDAYPHIHAINYDLPHVIATAPTLRGIEHISGNAFDSVPSADAVMKHFLHIWNDKDCIKLLSNCYQALPERGKVIIAEVVLDISEDSDLVGSGFAVDALMLNLSLGGRERTPKHWNEVLKAAGFSLSKIVGRKGTLTKIIEAVKC
Sequoia_sempervirens_SESE_074494	Cupressaceae	Sequoia_sempervirens	SESE_074494	Q6ZD89_OMT1_ORYSJ	COMT	ASMT	A	4	92	3.1e-16	1	196	3e-51	322	1.09e-60	MASSVFSMEAHLQLYEITLSAAKPMALQAAVLLNIPDIIAIHGSENPLSVEQIASHISTSTNKPAHTDYLFRIMRLLASIGVFTEETTVDYDGTPQFKYGLTSLSKLLVKNGAQQSCAPTVLAINLKCIIDGYQHLHESVIEGSHAFPKANGMSIFEYNSNNPETNRIFNEGMSIHTGPLMASVVKIYDGFKSFKSVVDVAGGVGSAISAIVAEYPHINGINFGLPHVIRTADRIHGVQYVEGNMFEQIPSADVIFMKWILHDWDDDQCIKILKKSYDATPKDGKVLIVDTIIDKREGIKRNMGLLFDILMMASCNGGKERT
Pseudotsuga_menziesii_PSME_18948	Pinaceae	Pseudotsuga_menziesii	PSME_18948	Q9FK25_OMT1_ARATH	COMT	ASMT	A	7	91	3.7e-15	1	134	1.7e-28	340	3.25e-44	MAAASMDSIDQVLASGARQQMIISSSESAGTHELELYEMIFSAVKPMALKAAVLLNIPDIIATRGKGGALSVEQIASHIAAAATTTHVDVGYLYRILRLLASYGVFTEQQQQQTYQPNDAIADIKKIKYGFTGISKLLVQGGNQQSCGPFLLLIADKIYMEAYQHLHESVLEGCYTFNKAYGMSPWEYIGQNPEANTLFNEAMVAYSSAVMASVAKMYEDGFKSINTLVDIGGGTGSSLSMILKEHSHIRGINFDQPHVIAAAAPITGVQHMEGNMFQQIPSADAVMMKARNIGVEDVLLGRFFDVHSRRFHALVLFMPVVIRPPAWVYNFLQLFREVQ
Lycopodium_clavatum_EVM0006086.1	Lycopodiaceae	Lycopodium_clavatum	EVM0006086.1	Q9FK25_OMT1_ARATH	COMT	ASMT	A	25	92	1.5e-09	27	210	4.4e-45	321	2.46e-55	MYAVLLGIPDIIATHGKTDPDGALSVYQIAAQLKSDSPRVDYLERLLKHLVAKKVLKEISDGRSAGSKYGLTSMSNLLLKERNGSSEAPMVLVLGEDWVLQSLQQLDKVVLEGGEAFQQKSEAQKLFCDAMANDSKAVLLGVIRNYHGFEEVKSIVDVAGNLGLAVGMIVQAFPHIQGYNYDRPHIVAHAPIIPGVEHVAGDMFKTVPSADAVFLKHIMHDWDDEQCVKILQNCYAALPENGRVLIVDIVLGYGGTNHPLTGIRAHRDILMLCTQSGGRERSLEDWLQLLETSGFSYIKFIALPTPECLIEAFKTTKLEQ
Cycas_panzhihuaensis_CYCAS_004691	Cycadaceae	Cycas_panzhihuaensis	CYCAS_004691	Q9FK25_OMT1_ARATH	COMT	ASMT	A	7	92	8.8e-16	1	104	3.8e-42	317	5.57e-59	MANELAEVWNLTFSFVPSLVLKSALLLKIPDIIWNAGPDVCLSVQEIAAQLPTNNPHLDCLSRILRYLSTKDVFSVQSSDSEEIRYGLTRLSKLYFVTQNNPFSLVPFVLFQTHHVFQAPWHHFHECVLEGSQAFEKAHGKDMWSYVRDDPNVNDAFNSAMASFTGVSMKQILECYDGFSHLKTVVDVGGGLGVALRQIITDFPHIRGINFDLPHVIAGAPPFPDEQCVKILENCHKALPENGKVILAEMVFHPNQFNASGLDLVVDLLMIAHTNGGKERNERHWRALFEKSGFSVVKFFGRPQFLINVVEATKAMI
Pinus_lambertiana_PILA_20424	Pinaceae	Pinus_lambertiana	PILA_20424	Q9FK25_OMT1_ARATH	COMT	ASMT	A	8	92	3.6e-07	15	177	1.5e-45	326	3.41e-53	MEDHDHQLQPPPPPQDLQFLSPMRDLIFSSIPALFLKSAVLLKIPDIIATAGPESLYTLSLRQIAGRLPSETPHLDYLSRIVRYLSTQGIFIESQTTSTDNPFDFRYGLTDTAKMFFVSEGDNNENPFSLVPFFLMINHETFLNPLHHIHECVLQGPGLSGGAFQIAHGKDLWAYTRENQHSKAVFNTGMESFTNLTMKLFVGCYQGFEAGEKLRVVDVGGGNGAAIAQIVKAHPHIHGINFDLPQVIESAQSIPGVEHVAGDMFESIPSADVVFMKHVLHNWDDDRCVKILENCRKALPDNGRLIVVEAVLSDQPCLTQEVQIF
Picea_sitchensis_E0M31_00017634-RE	Pinaceae	Picea_sitchensis	E0M31_00017634-RE	Q9FK25_OMT1_ARATH	COMT	ASMT	A	6	92	3.8e-16	113	195	1.2e-38	338	1.22e-53	MDAIDHVLAHGGQQINPSRESAAAAAHELQLYEMILCAAKPMALKAAVLLNIPDILATRGPLSVEQIASHISAANSSSTSNSNVDVGYLYRILRFLASYGVFTEQGEADQADDADTKKIKYGLTAISKLLVQDGNQQSSAPFLLLAADKVYLEAYQHLHDSVLGGCYPFNKAYGISPWEYVGKNPQTNKTFNEAMATNSSAVMASVAKIYEDGFKKIKSLVDIGGGVEHMEGNMFDKIPSADAVMMKWILHDWEDEKCVKLLRRNYEATPTDGKVIIVEAVVDEVQSMSRRLGLLFDITMMIYTTGGKKNRGRICVVPEIWATTATVSSSCLSFKLS
Picea_sitchensis_E0M31_00017634-RD	Pinaceae	Picea_sitchensis	E0M31_00017634-RD	Q9FK25_OMT1_ARATH	COMT	ASMT	A	6	92	3.8e-16	113	195	1.2e-38	338	1.22e-53	MDAIDHVLAHGGQQINPSRESAAAAAHELQLYEMILCAAKPMALKAAVLLNIPDILATRGPLSVEQIASHISAANSSSTSNSNVDVGYLYRILRFLASYGVFTEQGEADQADDADTKKIKYGLTAISKLLVQDGNQQSSAPFLLLAADKVYLEAYQHLHDSVLGGCYPFNKAYGISPWEYVGKNPQTNKTFNEAMATNSSAVMASVAKIYEDGFKKIKSLVDIGGGVEHMEGNMFDKIPSADAVMMKWILHDWEDEKCVKLLRRNYEATPTDGKVIIVEAVVDEVQSMSRRLGLLFDITMMIYTTGGKKNRGRICVVPEIWATTATVSSSCLSFKLS
Taxus_chinensis_evm2.model.unplaceContig_543.1	Taxaceae	Taxus_chinensis	evm2.model.unplaceContig_543.1	Q9FK25_OMT1_ARATH	COMT	ASMT	A	6	91	3.3e-10	1	181	3.6e-48	316	4.85e-62	MEMNGCDMHQALENIFSFVPTLILKSAVLLNIPDIIANAGPDASLSLHEIAAKLPTKAPSVHNLSRILAFLSARGVFIQTQATDNPSDLRYALSSFAKRFYVKDNNPSSLVPLLLMHADPVIMASWHHLHECVLVQGCNGFEKAHGKDLWAYGKEEPRVNNLVNDSMSAFTYLEMEQILNCYDGFKEVKSLVDVGGGKGTALAHIVKAYPHIHGINFDQPHVVQTAPTVPGIKNVGGSMFKSIPSTDAIFMKNVLVDWDDQSCERILENCYNALPENGKFLLAEYMTREESKENKSLDIVMDLVHECVSKWRKTKE
Pinus_taeda_PITA_42295	Pinaceae	Pinus_taeda	PITA_42295	Q6ZD89_OMT1_ORYSJ	COMT	ASMT	A	7	92	8.7e-16	1	104	6.1e-24	564	1.74e-32	MQKKAQAQNSPSRGEEVANLAHADALPVPTKETRKKRGKAPIRAPSPPLTRARETVEVEFSMGMSTANSSSVYSNVSPHCIETSYEQFNSVQSFSQTFNRPKAVDFPIKPPSPIVSCTQPSFLDNPPPNSQLLDPSTHSSPLPFRYPTRARFRSQALDSPGIGLITSPPPLKSTRGKPSSLSKANIQAGEEIFSGKQHAIDWVIEAPLHIAHMAASMDSTDHVLTNGGQQINSSVEYATIHEVQLYEMILSAAKPMALKEAVSLKIPDIIAKGGPLSVDQIASHISTANSTSTGNLHVNLGYLYRILRFLASYGVFTEQREADQEVDADPKKIKYGSTAISKLLVQDGNRQSCAPFLLLAADKVYLEAYQYLGDSVLEGCYPFNKAYGMSPWEYNGKNP…
Pseudotsuga_menziesii_PSME_43975	Pinaceae	Pseudotsuga_menziesii	PSME_43975	Q6ZD89_OMT1_ORYSJ	COMT	ASMT	A	36	90	0.0035	1	193	4.5e-37	489	2.54e-46	MKGNRGPLSVEQIASHIAAANPPSSTSDSHHVDLGYLYRILRLLDSYGFFIEHEEANAETKKIKYGLTRISKPLAQGPKQQSYRPFVLMMGNKVFMDAYQNLHESILEGCYTFNKAYGMSPWEYLGHNPKACKIFNEAMGGHSSDTVMYSMAKMYGDGFKSINRLVDVGGRMGYAFDMIMKEHPHIRAINMDLPHVIATTPPITGVEHLEVNMFEQIPSTNAILMKWIIHDWGDEECVKLMRRSYEANPANEKVLIVDAGLEECKEGESDLSRPLGLLFDVAMMVYTTGSLGGTTMAIKKFSWDDKYPGVLVLASKEYRKGHPEVIVFDPPGAIQHLYNRQSMQLQDVADLDLFHCRGIVGVPKQLVITGDPALIPSAVAKAGLKLPLVAKPLVVDGTT…
Sequoia_sempervirens_SESE_087536	Cupressaceae	Sequoia_sempervirens	SESE_087536	Q9FK25_OMT1_ARATH	COMT	ASMT	A	4	92	5.7e-12	2	104	4.4e-22	347	2.82e-39	MEAHLHLYELIFSAAKPMALKAAVLLNVSQIIATHGGENPLCVDEIAQHISSCTENKEVPQKEYLFRILRLLASCGVFTEDMDEQTKQIKYGLNSVSKLLVKEENRDSCVPFVMLIADKVYLDAHHHFHDAVLEGCHPFEKVYGTGPWEYVRTNAEANNLFNQGMACDTKEVMASVVKMYDGFKSVKSVVDVGGGVGSALSVIVAQHSHIQGINFDLPHVIATAPPIPDLDVTLSHYPSPSLYLALTLSLPPYLSLPFPLYFLLYPLTLPLSTYLSLYPSHLTFLSISTSLYLPSPSSSMSTYLSLYPTTLPLIYTSLPPSLLLSISLLVSLVSLTSSLPLFPALSL
Torreya_grandis_TG6g04120-mRNA1	Taxaceae	Torreya_grandis	TG6g04120-mRNA1	Q9FK25_OMT1_ARATH	COMT	ASMT	A	7	92	4.2e-10	135	210	3.1e-37	320	1.09e-44	MDASRELEQALEGIFSFVPILVLKSALLLNIPDIIANAGPNASLSLHEIAAKLPSQTPNLHYLSRILAYLSAKGIFIESQANDNPSDLRYALTHSARRFYVKDNNPSSLVPMLLMQTHPVLMASWQHFHESVLQDCHAFEKAHGKDLWAYGKEDPLVSSLVNDCMSSLTILGMEEIVKCYDGFKEVMSVVDVGGGKGTALTHIVKAYPHLHGINFDLPHNVLVDWDEESCARILENCHKALPENGRLILADNVAGEESKPNGSLEIVSDLVMIALANGGKVRSEKEWRRLLQKSGFNVVKIVRLPAILAKLKIIEAIKI
Pinus_taeda_PITA_23857	Pinaceae	Pinus_taeda	PITA_23857	Q6ZD89_OMT1_ORYSJ	COMT	ASMT	A	7	92	1.8e-15	1	103	9.1e-48	359	3.6e-35	MAASMDSTDHVLTNGGQQINSSVEYATIHEVQLYEMILSAAKPMALKEAVSLKIPDIIAKGGPLSVDQIASHISTANSTSTGNSHVNLGYLYRILRFLASYGVFTEQREADQEGDADPKKIKYGSTAISKLLVQDGNQQSCAPFLLLAADKVYLEAYQYLGDSVLEGCYPFNKAYGMSPWEYNGKNPQTNQTLNKAMATNSSAVMASVAKMYDDGFQSMKTLVDVGGGMGSALSIIVKEHPHIHGINLDLPHVIATAPPITGCYPFNKAYGMSPWEYNGKNPQTNQTLNKAMATNSSAVMASVAKMYDDGFQSMKTLVDVGGGMGSALSIIVKEHPHIHGINLDLPHVIATAPPVTGN
Sequoia_sempervirens_SESE_095943	Cupressaceae	Sequoia_sempervirens	SESE_095943	Q9FK25_OMT1_ARATH	COMT	ASMT	A	7	92	8e-12	1	189	3.2e-47	321	7.9e-59	MAMGSVELQQALETIFSFVPTLALKSAILLNIPDIIASAEADASLSLDEIAAKLPTETPNLHCLSRILTYLSIQDIFVQTQTSNNPSDIRYGLTDSAKRFYVRENNPGSLVPLLLMQTHPVLMAPWHHLHECVLQDCHAFEKAHGKDLWAYGKDNPLVNNVVNDSMSTLSFLGMEQIVSCYNGFKEVKTLVDVGGGKGTALAHIVKAYPHVHGINFDLPHVVQTAPSIPGIENVGGSMFDSIPLADAIFFKNVLIDWDEESCLQILGNCHKALPENGRLVVAENMTVEASRPNESIEIVVDLVMIVKILLQLLIINLLSYT
Sequoia_sempervirens_SESE_083410	Cupressaceae	Sequoia_sempervirens	SESE_083410	Q9FK25_OMT1_ARATH	COMT	ASMT	A	8	92	9.6e-09	1	199	3.3e-52	318	6.22e-64	MAMGAGEAGQALENIHSFVPTLVLKSALLLKISDIIANAGPNASLSLSEIAEKLPTETPNLHPLSLILKYLSFRGIFVQTQTSENPSVTRYDLTDSARRFYVRENNPSSLVPLLLMLTHPVLMAPWHHLHECVLQDCYAFEKAHGKDLWAYGKDDPIVNDVFNNCMSTITILVMEKILSCYDGFKEVKTLVDMGGGKGTALEHIVKAYPHIHGINFYLPHVVQTAPTIPGIENVGGSMFDSIPSADAIFVKNVLTDWDDESCIKILQNCRKALPKSGRLIVAETMTVEDSNPSKSFEIVGDLVMIALANGGKERRKQE
Picea_sitchensis_E0M31_00002150-RA	Pinaceae	Picea_sitchensis	E0M31_00002150-RA	Q6ZD89_OMT1_ORYSJ	COMT	ASMT	A	4	53	0.0011	1	154	5.9e-37	345	4.19e-44	MSGEMCSDGFFDSEEEELIGQAQEWRCTFAFVESLTVKCVVLLGIPDMISHEGPRDTLSLIEIVARLPRESPDASYPDEGNESMIYGLAPASKWLVKESRELSMAPMLLMQNDERTMAPWHCFNECVLDGSIAFEMANNAEIWAYASAHPDFNHLLNSAMACNATIVMKALLSEYHDFHALNSLVDVGGGTRTAVAEIVRGYPSIRFINYDLPHVVASAPHHPVLKHQGGDMFESVPLAKAIFMKWIMHDWSDGDCIKILKKASECRLVLKVMFLMKGSSQEWVEETLYVLMALPIMCWERLHFLSHREPDFGSDRAGIGPAPHEQRMIDGSVWANIHEGAKFI
Pseudotsuga_menziesii_PSME_35521	Pinaceae	Pseudotsuga_menziesii	PSME_35521	Q6ZD89_OMT1_ORYSJ	COMT	ASMT	A	20	92	1.2e-05	1	200	1.1e-53	336	2.37e-58	MALKAAVLLNMPDIIATKATEVPFLLSILLHTSLLLIPPASSATNSHNVDLAYLYRILRFLASYGIFTEQIEEADQADEAETCKKIKYGLTTISKLLAQGGNQPSFAPFVLLAADRFYLEAYQHLHESVLEDCYTFNKAFGMSPWEYLSHNPEANRIFNEAMATDSRSVMAAVARMYEDGFKSINTLVDIGGGTGSSLAAIVKEHPHIRGINLDLPHVIVTAPPITGVEHMEGNMFEKIPSTDAVMMKSILHDWEDEECVKLLRRSYEAMPANGKVLIVDAFVEVRNEGESDLSKRLSLLLDVATMVFTTGGKERTEEELGSSVHQFSKSVSIFT
Pinus_lambertiana_PILA_21408	Pinaceae	Pinus_lambertiana	PILA_21408	Q9FK25_OMT1_ARATH	COMT	ASMT	A	39	92	3.6e-06	1	209	1.8e-56	331	3.7e-83	MIAREGPRATLSLNEIVARLPTESPDAVCLFRIMRFLVAKGVFRATVVKSAEAGGCETRYGLTPTSKWLVKERDLSMVPMVLMQSDERTMAPWHRFNECVLDGGVAFERANGADIWAYASAHPDFNHLFNNAMACNARIVMKALLSKYRGFDGLTSLVDVGGGTGTVLAEIVRAYPSIRGINYDLPHVVVTAPHLPGLEHMGGDMFETVPSADAIFMKWIMHDWGDEDCIKILKSCRKAIPETGKLIIVDVVALDSNHRVSDNNNGGQKEKPVLDPNLVLVFDLVMVAHCSGGKERTEEEWKKILLEGGFGRYKIITIPDFQSVIEAFPS
Metasequoia_glyptostroboides_GWHGCBJF021780	Cupressaceae	Metasequoia_glyptostroboides	GWHGCBJF021780	Q9FK25_OMT1_ARATH	COMT	ASMT	A	8	92	5.2e-16	1	175	6.7e-45	328	8.86e-61	MAPPSPPPPPPPVSAISIPQPDTFLSKLKLHDMVLSISKPMALRAAVLLNIPDIIAEASGSLTLDEIAAHISASTKSPPSIEYLFRLLRFLVTYQVFSEIPHEGDFKQCRYALTAFSKLLVQERSKGDLSSGVSMQNYVPLLLGATSHTAFQAWMHLHESVLEGSYAFSKAFGMSSWDYTSNNPEANKIFNEAVSSDTRAVMASVVRVYEEGFKKITSLVDVGGGVGTALSIIVENYKHIRGINFDLPHVIASALPIAGVEHVSGNMFEHIPPADAVFMKWILHDWGDDDCVRVLKRCYEVIPKMEKLLLWMPLLLKRKRIKVRKKNI
Sequoiadendron_giganteum_SEGI_40786	Cupressaceae	Sequoiadendron_giganteum	SEGI_40786	Q9FK25_OMT1_ARATH	COMT	ASMT	A	6	93	9.8e-16	1	174	8.9e-49	383	3.05e-68	MILPVSELRVPKLPQNLYVQLRSLEDLVVHHRLLGRSARPTVPPALISKINVKEFIVGNMNREICDGMKRNMFKSEEEEIFGQTEAWKYTFAFVESLAVKFVVMLGIPNIIAQRGPKATLSLSQIAAELPTQKPHVDCLFRILRFLVAKNFFRADTSEGESEVRYGLTPVSKWLLKDGAGAPSLSMAAMLLMQKDVMSVVPWHHFNECVLDGNVSFEKAHDLHIWDYIATHPHYNNLFNQTMVCNSKIVVKAVLSKYEGFQGLNSLVDIKGGIEATVAKIVKAHPVISGINYDLPHVIAIAPHFPRVKHVGGDMFKEVPSADAVFMKWIMHDWADEDCVKIHKQCRKAIPEIGKVIIMDTILNAREKLRQLFLQFQELVFNS
Sequoia_sempervirens_SESE_036252	Cupressaceae	Sequoia_sempervirens	SESE_036252	Q9FK25_OMT1_ARATH	COMT	ASMT	A	4	92	2.4e-12	2	135	4.4e-27	367	1.12e-47	MEAHLHLYEMIFSAAKPMALKAAVLLNIPQIIATHGGENPLCVDEIAQHISSCGENKVPQKEYLFRILRLLASCGVFTEDMDEQTKQMKYGLNSVSKLLVKEENKESCVPFVMLIADKVYLDAHHHFHDAVLEGCHPFEKVHGTGPWEYVRTNAEANKLFNQGMACDTKEVMACVVKMYDGFKSVKSVVDVAGGVGSALSVIVAQHSHIQGINFDLPHVIATAPPIPGVKHIGGNMFDQIPCGDIIFMKEPILKQAQPLEEPREFTFPSFRISPIQEPIREAQPTPYVPKQPKEEILVEEETNILAFVMFEQELGNDKSNLIMEANEVVDEDQTLVLHNSLNIEETRSVNLLHLAMEEYRLQLQKPK
Ginkgo_biloba_GWHGBAVD006241	Ginkgoaceae	Ginkgo_biloba	GWHGBAVD006241	Q6ZD89_OMT1_ORYSJ	COMT	ASMT	A	6	92	1.4e-10	88	210	1.3e-30	332	1.27e-28	MLNEKKSNGDEHAVMPLFSYDEGMNPNASLELMLCSCYPYVVRCAILLGIPEMLAEALAHNQTNLSAKEMAKKLEGQSVRTRDLERILKFLTAKGFLDVVSAKEGNEKDDDEACYALNSISKCFVHKKYNPTYSLRSMLLYMTEKRIMASHSHLHENIRKDLILEECNGRGWRSRNRNVCNCLCISSHTGFNFDQPHVVSTAASDIPGVEHIGGDMFQSIPACADAILMKNILHDWDDERCLIILKNCWRALPKDGKVIIVDHVLCMENNRVAKGGEWTTLAFDIGMMALTEGGRERTKVEWEALIISHAGFSNINFIQCRGVSLCIIEAFK
Ginkgo_biloba_GWHGBAVD004567	Ginkgoaceae	Ginkgo_biloba	GWHGBAVD004567	Q9FK25_OMT1_ARATH	COMT	ASMT	A	8	93	3e-12	49	209	8e-48	331	3.53e-57	MDDVNGSKMEAMDQVRLDGSTQTHEDMQGFVDLRKRMFGFMDSLGLRWAVEMGIPDIIAKFGSQTVQDIASRLPSQSPQIEFISRTLNFLAMRGIFTKKICDDKKVRYGLTPISKWLVTDNAKFCVNPMVLMSTHEAMVAAWYRFGECGLRDGVPFQMKPIMLAYGEGFKHLQSLVDVGGGDGNAVSTIRQSFPHIKCYNYDLPEVIQDAPAYPGVEHIGGDMFVSVPRADALLLKLVLHNWGDKECINILRNCRHAIPEDGKLIIVDGVVDENNDGSEIELTMDMCMLAYLGGKERTEEQWSELLHASGFDRYRFIPMSNSKWSIIEAFP
Sequoia_sempervirens_SESE_062904	Cupressaceae	Sequoia_sempervirens	SESE_062904	Q9FK25_OMT1_ARATH	COMT	ASMT	A	5	92	1.1e-15	1	175	2.3e-52	338	6.36e-66	MASPPVASAISIPQPALVCEQEAQSESLLSQLKLYDMIFGSTKPMALRAAVLLNIPDIIGEASGCLTLEEIAAHISASTKSPPRIEYLFRLLRFLASHQVFSEIPHKEDFKQFRYALTGLSKLLVKEPSKGGLSSGVSMQNYVPLLLGSTSNMPFQGWLHLHKSVLEGGCAFDKAFGMSYWDYAISNPEENKAFNEGMSSDTRAVMSSVVKIYEGFKEITSLVDIGGGVGSTLSIIVEHYKHIRGINFDLPHVIASAHPITGVEHVSGNMFENIPQADVVFMKWILHDWDDDDCVRLLKKCHEAIPDNGKVVIVDAIIVEAKNNDNDVIHWWKGEIRD
Sequoia_sempervirens_SESE_038398	Cupressaceae	Sequoia_sempervirens	SESE_038398	Q6ZD89_OMT1_ORYSJ	COMT	ASMT	A	3	92	1e-10	1	103	4.8e-22	417	7.86e-32	MSPAQTREMEAHLHLYEMVLSTAKPKALKAAVLLNIPEIIATHGRENAVCVEDIAEYISASNKNKVPHKEYLFRIMRFLASCGVFTEEVDEQTKQMKYGLNSVSKLLVKEETRDSYVPFLMLTAEKVYLDTYHHFHDAVLEGCHPFIKVYGMSPWEYVSKNAEANKLFNQGMACNTTDVMASVAKMYDGFKSVRSVVDVGGGVGSALSIILAQHPHIHGINFDLPRVIATAPPIPGHTVPSTLIVKEKGQCLGTVVAVQQVEDHIVVVDSKSALWHNRLGHMSAKGMKVLHSNNILPVTLPPSPTLSNSLPPSTTLSPTLSDSLPPSLRPSPTLSCSQIIVSHTLPLSHPYPTPSSPLSNSLPHSPTKSNPISYSPTLSNPVSHTLPPYLPLCHSLPCS…
Larix_sibirica_LS_4401347-0.0-mRNA-1	Pinaceae	Larix_sibirica	LS_4401347-0.0-mRNA-1	Q9FK25_OMT1_ARATH	COMT	ASMT	A	2	92	2.5e-14	1	174	9.4e-49	339	2.04e-66	MSGLAMNNGAEISRDGFFESEEEELQGQAEAWKFTFAFVESLAVKSVVLLGIPDMIFREGPRATLSLNEIVARLPTDSPDASCLFRIMRFLVAKGVFRASVVKSAVDGATETRYGLTPASKWLVKERELSMVPMLLMQNDERTVAPWHRFNECVAHGGIAFERANGAQIWSYASDHPDFNNLFNDAMACNARIVMKALLSKYQGFHSLNSLVDVGGGTGTAVAEIVKAYPFIRGINYDLPHVVATAPYLPGVEHMGGDMFETVPSADAIFMKWIMHDWGDEDYIKILKSCRKAIPETMGKLIIVDVVALDSNHRGGDNNNGGQKEKPVLDPNLVLVFDL
Torreya_grandis_TG6g04490-mRNA1	Taxaceae	Torreya_grandis	TG6g04490-mRNA1	Q6ZD89_OMT1_ORYSJ	COMT	ASMT	A	4	57	4.3e-05	4	210	5.6e-55	332	1.32e-67	MASSHTSMEAHLQLYEIVLSAAKPIALQAAVLLNIPHILSVHGSDNPLSVQDIVSYISASTKIVVLNAGSTQFKYGLTSVSKLLVNKDNQQSFASTVLTLNNKLVIDAYHLIHESVIEGCYAFSKAHAMSLFEYNTNNPEKNRLFNEGMATHTNPVMPSLVKIYGGFKSVKSVVDVGGGVGASLSTIIEEHPHIHGINFDLPRVIKTAPPIDGVEHVEGNMFDKIPSGDAVFMKYILHNWDNEQCVKLLKKSYEAIPENGKVLIVEEVIEGKEGDKRRLGLLFDILMMGYTSGGRERTEDEYRDLFHKAGFKNYTIIKLLSLYALIEVSKS
Ginkgo_biloba_GWHGBAVD019229	Ginkgoaceae	Ginkgo_biloba	GWHGBAVD019229	Q9FK25_OMT1_ARATH	COMT	ASMT	A	3	92	1.3e-15	1	160	5.5e-44	321	1.36e-64	MAASPSSTEPQSQDAQHKLYEMILSFAKPMALKAAVLLNIPDIIAREGHGDSLSLQQIAAHISPPPQSMEYLLRILRFLASFDVFTESLQIVGEDEKLWKFGLTTISELLVQNGNQQSLAPFLLLIADKFFCESYHHLNESVLEGCYAFNKVYSKSLWEYVSEHPNYNKTFNDGVVSHTRNLMASALKIYDGFKNVKTVVDVGGGVGTAISIIVKHHTHLKRINFDLPHVIATAPAMPGVEHVEGNMFEQIPPADAVFLKSILHDWDDEHCVRILKKCREAISGNGENGGRIQSAVREAGFKSYTLLKVSAVEAIIELSKA
Sequoia_sempervirens_SESE_070555	Cupressaceae	Sequoia_sempervirens	SESE_070555	Q9FK25_OMT1_ARATH	COMT	ASMT	A	7	85	1.2e-09	133	210	1.6e-69	424	1.74e-50	MGSGELEQALETIFSFVPTLVLKSAILLNIPDIIANAGPNASLSLDEIAAKLPTKAPNLHYLSRILTYLSTKGIFVQTSDNPKPCATTPNANTPGVNGAVAPSSRIRASRLPCIREGSWKGLVAYGKDDPLVNNVVNDSMSTLTVLGMEQIVTCYDGFKEVQTLVDVGGGKGTALAHIVKAYPHIHGINYDLPHVVQTAPSIPGIENVGGSMFDSIPSADAIFFKNVLIDWDEEKCEQILRNCHKALPENGRLIVAENITVEEERPNKAIEIVADLVMITLANGGKERSEQEWKRLLHKSGFSVRKIVGLPGLFSKLKIIEAVKNVLIDWDEESCLQILGNCHMALPENGRLIVAENITVEEERPNKAIEIVADLVIMTLANGRKERSEQEWKRLLHKS…
Sequoia_sempervirens_SESE_039875	Cupressaceae	Sequoia_sempervirens	SESE_039875	Q9FK25_OMT1_ARATH	COMT	ASMT	A	4	92	9.7e-14	2	134	1.5e-28	378	4.35e-51	MEAHLHLYELIFSAAKPMALKAAVLLKVPQIIATHGGENPLSVDEIAQHISSCTENKEVPQKEYLFRILRLLASCGVFTEDMDEQTKQIKYGLNSVSKLLVKEENRDSCVPFVMLIADKVYLDAHHHFHDAVLEGCHPFEKVYGTGPWEYVRTNAEANNLFNQGMACDTKEVMASVVKMYDGFKSVRSVVDVGGGVGSALSVIVAQHSHIQGINFDLPHVIATAPPIPGVEHIGGNMFNQIPCGDIIFMKGLSTPEHRHGNISIVESDLEMAFAKKKLVNKHVSHSFNLFPSYEILLVQESENVNTCLKLTPPPISHICEDDVIEENTNIDNHDDHNFSSPDTSPFSDEGILVKEDTNHCKIMKILFTLLLIPLRKIV
Torreya_grandis_TG5g03473-mRNA1	Taxaceae	Torreya_grandis	TG5g03473-mRNA1	Q9FK25_OMT1_ARATH	COMT	ASMT	A	3	65	1.4e-05	1	103	3.1e-42	369	1.24e-44	MNSAAANKHHIILFESEEEELAGQAEAWKYTFAFVDSLTVKSTILLGIPYMITRHGPNATLSLSQITAELPSKEADVNCLFRILCFLVAKKNDHTSMAPWHHFNECILQGGVAFDKANGKRIWDYTSAQPEYNDLYNKAMACNAAIVMKAVLSNYKGFQGLSSLVDVRCGTGTAIAEIVKAYPAIKGFNYDLPHVVATAPDIPSMILIIIILRITILILKVSQHSEFPAIHFDLIFNVELVCNIMKGWSILAETCSKACPLHMRYSQRYWIMHDWVDEECIQILKNFRNAIGERGKMIIVDVVLDAEEKATLDPSLGVLSDLVVLAHTSGGKERTQEEWKKVLMEAGFPLFNVIAILAMQSIIEAFPY
Pinus_taeda_PITA_43432	Pinaceae	Pinus_taeda	PITA_43432	Q9FK25_OMT1_ARATH	COMT	ASMT	A	6	92	3.8e-11	1	156	1.2e-39	340	6.47e-49	MDILEVNEEAFLQASALRMAFSIANPFLLKCALRLKIPDIIWRAGPDSPLSIQQIASQLPSEAPDLDALSRILACLSAMGILKAIKPTKDAQEINGAAEAMTMKYTLTNLTKTYFVSEDISPLSLAPLALMPTDALLRQPWDHIHERVLHVGDNFKNSCGNGQDFWSHAAANPEVNNVFNAAMLSLTKVDMREILTYDGFKDVNTLVDLGGGHGEVISQIIAVYPHIHAINFDLPHVIATARTLPGITHISGDMFESMPSGDAILMKHVLHLWEDEDCIKLLKMCYKATSDKARERTREQWIEILQSAGFSLSKIVGRKASLTKIIEALKCQVEEQIVF
Alsophila_spinulosa_Aspi01Gene33352	Cyatheaceae	Alsophila_spinulosa	Aspi01Gene33352	Q9FK25_OMT1_ARATH	COMT	ASMT	A	20	92	1.3e-13	1	210	9.1e-57	331	1.48e-66	MAAKNACKLGLPDMLAKAGVPLTLQEMASRLGSPSPNTDSLFRLVRYLCGKGFFSVVENSDSSREPKYGLTPVSKWLLQQPSNGEEALSLLPLMQFINDGAYAGFWDCLSDCILHGPGKPSEESRHRPGIDPWQVAENDPRFNQLFNSAMACTTHICMTALLKHYHGFAGVTKLVDVGGGVGEAASRIVAHYPSIHAVNFDLPHVVASAPTYPGVEHIGGDMFETIPSGDTIFMKSVLHDWGDEECVKILKNCVKALPSKNGKLIILESILERDNPFNEGIIISDMIMAFTTQGKERTKEQWEAILMHAGFSHCNIIKLPCIQYVIEASL
Sequoia_sempervirens_SESE_113169	Cupressaceae	Sequoia_sempervirens	SESE_113169	Q9FK25_OMT1_ARATH	COMT	ASMT	A	7	85	9.1e-10	26	210	2.7e-51	325	1.62e-51	MGSGELEQALETIFSFVPTLVLKSAILLNIPDIIANAGPNASLSLDEIAAKLPTKAPNLHYLSRILTYLSTKGIFVQTSDNPKPCATTPNANTPGVNGAVAPSSRIRASRLPCIREGSWKGLVAYGKDDPLVNNVVNDSMSTLTVLGMEQIVTCYDGFKEVQTLVDVGGGKGTALAHIVKAYPHIHGINYDLPHVVQTAPSIPGIENVGGSMFDSIPSADAIFFKNVLIDWDEEKCEQILRNCHKALPENGRLIVAENITVEEERPNKAIEIVADLVMITLANGGKERSEQEWKRLLHKSGFSVRKIVGLPGLFSKLKIIEAVKV
Sequoia_sempervirens_SESE_083990	Cupressaceae	Sequoia_sempervirens	SESE_083990	Q9FK25_OMT1_ARATH	COMT	ASMT	A	7	91	3.4e-10	1	104	3.2e-43	335	5.95e-55	MDVEGLENVAVHTQEALETMFSFVPALVLKSALLLQIPDIIASEGPSASLSLHQIAARLPTQTPNLDYLSRILRYLSARGVFIQSQAGDDPSEVRFALSECAKLMYVKENNPVSIVPSVVMQTHEVMMAPWHHLHECVLQGGHAFEKAHGKDIWAYGKEHPDVNSMINDCMASFTRGAMNEIVSCYGGFEELETVVDVGGGNGAALGVIVKAYPHIRGINIDLPHVVQTAPLFQNVLHDWDDESCMKILDNCYKALSEKGKLILVEAVVPDLKKPTECPEILGDLVMMAHGNGGRERSEQEWNRLLSKSSFYIIKIMGHSRMYSKIIEVAKLKIM
Taxus_chinensis_evm2.model.Chr01.2466	Taxaceae	Taxus_chinensis	evm2.model.Chr01.2466	Q9FK25_OMT1_ARATH	COMT	ASMT	A	3	92	9.9e-14	1	206	4.9e-59	340	6.77e-81	MASYSSPVDSSSENPDMEAHLQLYELILSATKPMALKAAVLLNIPQIIATHGKENLLTVEDIASHIPASTSNKVADKEYLFRIMRFLASCGVFTEEIDDNNKQFKYGLNSVSKLLVNEENKESCVPFLLLIAEKVYLDVYHHIQDAVVEGCYPFNKVYGISPWEYVGRNPEANKLFNEGMSCHTKGVMASVMKMYDGFKSVKSVVDVAGGVGSALSVIIKQHPHVHGINFDLPHVIQSAPAIPGVQHAEGNMFDEIPSADIVFMKWILHDWDDDHCVKLLKKSYEATPKDGKVLIVDALIDTNQGDLKRLGLLFDICMMIYTTGGKERSEKEFKELFFKA
Selaginella_kraussiana_SK01G10730.mRNA1	Selaginellaceae	Selaginella_kraussiana	SK01G10730.mRNA1	Q6ZD89_OMT1_ORYSJ	COMT	ASMT	A	5	84	5.8e-12	1	171	1.1e-32	333	9.59e-34	MDISPEHQALALAHVWGMSVGHSSSFGLKVMVKLRIPEILTEAKLPMSLEEIVTKLPGTNIQLEPLRRLMDFMSTKSIFEVDDSGSERVYKANNNTIMCTMENFGGLLQVQDEVITSGWHHIPEYILHGGQGPFERAQGKPVWGFMSENRKFAHGFSFAMVAMSNVIMTSVLEHYHGFANIQGTLVDVGGGVGKDLGRIVEAYPNINGINLELPFLANVAPEIPGMKHMAGDLFEGIPSANAVLFKASAVLHSFADQYVLAALKNCYEALPSGGKVMIVDIVMDPEGGPFDVLKYAFDTTGDAKGLLHTGSAFCQKAILLVSMSYIFRIAFTP
Ginkgo_biloba_GWHGBAVD018611	Ginkgoaceae	Ginkgo_biloba	GWHGBAVD018611	Q6ZD89_OMT1_ORYSJ	COMT	ASMT	A	4	75	1.4e-14	1	210	4e-62	326	2.09e-66	MAARASSTEPPSSVDAQHKLYEMILCFAKPMALKSAVLLNIPDIIASEGHGDSLSLQQIAAHISPPPQSMEYLLRILRFLASYDVFTERQWKRNGADKFFCESYHHLNESVLEGGYAFNKAFGKSPWDYVSEHPNYNKTFNDGMVSHTRALMASALKIYDGFKNFKSVVDVGGGVGTAISMIAKHHTHLKVINFDLPHVIDTAPAIPGVEHVGGNMFEQIPPADAVFIKSILHDWDDEHCVRILNKCREAIPENGKVIIVDVIVERNEGSMRRLGLLWDMIMMAFTTGGKERTEEEFKVLFEKAGFKSYTLLKLPAVQSIVELSKA
Larix_sibirica_LS_4467229-0.1-mRNA-1	Pinaceae	Larix_sibirica	LS_4467229-0.1-mRNA-1	Q9FK25_OMT1_ARATH	COMT	ASMT	A	2	92	2.5e-14	1	174	4.3e-49	342	1.57e-66	MSGLAMNNGAEISRDGFFESEEEELQGQAEAWKFTFAFVESLAVKSVVLLGIPDMIFREGPRATLSLNEIVARLPTDSPDASCLFRIMRFLVAKGVFRASVVKSAVDGATETRYGLTPASKWLVKERELSMVPMLLMQNDERTVAPWHRFNECVAHGGIAFERANGAQIWSYASDHPDFNNLFNDAMACNARIVMKALLSKYQGFHSLNSLVDVGGGTGTAVAEIVKAYPFIRGINYDLPHVVATAPHLPGVEHMGGDMFETVPSADAIFMKWIMHDWGDEDYIKILKSCRKAIPETMGKLIIVDVVALDSNHRGGDNNNGGQKEKPVLDPNLVLVFDLVMV
Sequoia_sempervirens_SESE_070360	Cupressaceae	Sequoia_sempervirens	SESE_070360	Q9FK25_OMT1_ARATH	COMT	ASMT	A	4	92	3.3e-13	2	138	3e-19	380	9.31e-44	MEAHLHLYELIFSAAKPMALKAAVLLNVPQIIATHGGENPLCVDEIAQHISSCTENKEVPQKEYLFRILRLLASYGVFTEDMDEQTKQIKYGLNSVSKLLVKEENRDSCVPFVILIADKVYLDAHHHFHDAVLEGCHPFEKVYGTGPWEYVRTNAEANNLFNQGMACDTKEVMASVVKMYDGFKSVKSVVDVGGGVGSALSVIVAQHSPHVIATAPPIPGVEHIGGNMFNQIPCGDIIFMKLSLYPFPPYLSLPFPLYFLLYPLTLPLSTYLSLYPSHLTFLSISTSLYIPSPSSSMSTYLSLYPYHPTSLSLPPPSSLLHFSLSPLFISLYLSLTSSLPLFPTFSRYLSLYISSISPLYLSNLPSLHLSISTHPLSIER
Pinus_albicaulis_PIAL.38205.1.p1	Pinaceae	Pinus_albicaulis	PIAL.38205.1.p1	Q9FK25_OMT1_ARATH	COMT	ASMT	A	19	93	1.1e-09	1	210	4.4e-50	331	2.01e-64	MAFSLENPFLLRCALRLKIPDIISKAGPDVSLSLQQIAAQLPSEDPDLGALSRILSYLSSMGILQAVKAEKGINMKYGLTNLSKSYFTSEDINPRSLVPLVLLQTHPTYVTAWANIHERVLHGGDNWKKSSGNGKDFWSFAGSNPEFSAIFNAGMVAVTKATMEDILAVYDGFKDVNTLVDVGGGHGDALSIIIDAYPHIRGINFDLPQVIATAPTLPGVQHISGSLFQTAAPSADAIFMKNFLHSWNDEDCIKLLKNCYESVPHKGKLILSEAVLDLTEGHDMIESANVVDAVMLNCLPGGGERNRKQWTELLRAASFSVSKIMGRKGTV
Pseudotsuga_menziesii_PSME_14599	Pinaceae	Pseudotsuga_menziesii	PSME_14599	Q6ZD89_OMT1_ORYSJ	COMT	ASMT	A	6	76	1.5e-11	50	201	3.5e-41	356	4.3e-41	MAPSMDTSIDHILAHGGGQQINSSCDSAILTHELQLSEMIFSGMKPMALKAAVLLNIPDIIATKGNGGPLSVEQIASHIADANSSSTYSNSHHVDVGYLYRILRFLGSYGVFTEQVVEEADQADQLDGHFESCSHLVRLSCSWQLTKSTRRLINICRNLSWRAATHSTKLLTYEEGFKSIKTLVDIGGGTSSSLSAIVKEHPHIRGINLDLPHVIAAAPPITEVEHMEGNMFEQIPSTDAVLMKWIIHDWDDEECVKLLRSSYEVTPANGKVLIVDAVVEERKEDESDLSWRLGLLFDVAMMVYTTGGKERTERRIQRAVPESRLQQFHHHQVAFPSIAHSALQILVRLMFLYIK
Larix_sibirica_LS_24404-0.1-mRNA-1	Pinaceae	Larix_sibirica	LS_24404-0.1-mRNA-1	Q6ZD89_OMT1_ORYSJ	COMT	ASMT	A	22	92	1.5e-11	1	209	9.4e-56	344	1.37e-66	MKAAVLLNIPDIIATKGNGGPLSIEQIASHIAVANSTSTSNTHADLGYLYRILRFLASYGVFTEQQEADEADDAGMKKIKYGLTGISKLLVQDENQQSSAPFLLLAADKVYMEAYQHLHESVLEGCYTFNKAYGMSPWEYAGKNPETNLTFNEAMATNSRAVMASVAKMYEDGFKSINTLVDVGGGMGSALAMILKQHSHIHGINLDLPHVIATAPSITGAEHVQGDMFDKIPSADAVMMKVVNSSVCILHDWEDEECVKLLRRSYEATPTNGKVLIVEAVVDEAESMTRRLGLLFDITMMIYTTGGKERTEEEYKVLFQRSGFPSYKIIKLPFLQALIVLSKS
Metasequoia_glyptostroboides_GWHGCBJF020692	Cupressaceae	Metasequoia_glyptostroboides	GWHGCBJF020692	Q9FK25_OMT1_ARATH	COMT	ASMT	A	4	39	0.00066	1	210	4.8e-62	333	6.37e-69	MSLPRFYKLTKYVMDGTTMASSESAMEAHLQLYEITLSAAKPMALQAAVLLNIPDIIAIHEETTVDYGGNPQFKYGLTSFSKLLVKNGAQQSFAPTVLAINLKCIIDGYQHLHDSVIEGCPAFTKANGMSIFEYNSNNPETNRIFNEGMATDTSPLMASVVKMYDGFKSLKSVVDVAGGVGSAISVIVAEYPHIHGINFDLPHVIRTAATIHGRNRVEHVEGNMFERIPSANAVLMKWILHDWGDEQCVKVLKKCYEAIPEDGKVLIVDAVVDEEEGTKKQAGLLFDMCMMAACGGGKERTMKEFEDLFYKAGFKNYHIIKLPFLQAFIEISK
Ginkgo_biloba_GWHGBAVD000879	Ginkgoaceae	Ginkgo_biloba	GWHGBAVD000879	Q9FK25_OMT1_ARATH	COMT	ASMT	A	3	92	3.6e-17	61	210	2.4e-49	332	1.25e-71	MDASRSQQIDPKAQAQAWDFIFSFVPALVLKSALLLKIPDIIARAGPDAHLSLQQIAAQLPTQNPSLDYLSRILRYLAVKGIFTHSTATDTSEVRYGLTDMAKLFFVSESNPLSLVPMLLMQNHEVFMAPWHHFHECVLEGGDAFEKAHGKDLWAYGRSDPQDVKTVVDVGGGVGMALADIIGVYPHIHGINFDLPHVVANAPDLPGIQHVGGNMFESVPSGDAIFMKSVLHDWDDERCLEILENCHKALPENGKIMLAETVLPEQSDPNQGIEILSDLVMIAHANGGRERSEGQWRGLLEKAGFSGIKIVGRAEVFSTIVEAVKFTYDVKE
Torreya_grandis_TG5g03475-mRNA1	Taxaceae	Torreya_grandis	TG5g03475-mRNA1	Q9FK25_OMT1_ARATH	COMT	ASMT	A	51	92	0.0068	1	209	6.7e-51	332	5.83e-71	MAMPSPSVFAINFLLKTWEPNRVLTLFHQIQPMGIQLELPSKEADVNCLFRILRFLVVKNFFRAKIVTTDGGLVEMRYGLTATSKWLVKRDGISMVPMLVMQNDRTSMAPWHHFNECVLQGAVAFDKANGRRIWDYTSAQPEYNDLYNKAMACNAAIIMKVVLSKYKGFHGLTSLVGVGSGTGTAIAEIVKAYPAIKGFNYDLPHVQHNEGVEHIGGDMFKSVPSTHAVFTKWIMHDWADEECIQILKNFRKTIGERGKVIIVDVVLDAGEKATLDPSLGVLSDLVVLAHTSGGKERTQEEWKKVLMEAGFPHFNVITIPAMQSIIEAFPY
Metasequoia_glyptostroboides_GWHGCBJF021852	Cupressaceae	Metasequoia_glyptostroboides	GWHGCBJF021852	Q9FK25_OMT1_ARATH	COMT	ASMT	A	7	91	1.4e-10	1	103	2.3e-44	385	1.31e-47	MVSGELEQALETIFSFVPTLVLKSAILLNIPDIIANAGPNASLSLDEIAAKLPTRTPNLHYLSLILTYLSTKGIFVQTQMSDNPSDIRYGLTDSTKRFYVRENNPGSLVPLLLMQTHPVLRAPWHHLHECVLQDCHAFEKAHGKDLWAYGKDDPLVSNVVNDSMSTLTVLGMDQIVTCYDSFKELKTLVDVGGGKGTALAHIVKAYPHIHGINYDLPHVVQTAPSIPGRSINVLIDWDEEKCEQILGNCHKALPENGRLIVAENITVEEERPNKPIEIVADLVMMTLANGGKERSEQEWKRLLHKSGFSVRKIVGLPGLFSKLKIIEAIKDASEWSTIRRFLFSIIHCNKRYTFGQERHMFILSCTPSEKEGFLEPDLTANNLQI
Larix_sibirica_LS_9991-0.2-mRNA-1	Pinaceae	Larix_sibirica	LS_9991-0.2-mRNA-1	Q9FK25_OMT1_ARATH	COMT	ASMT	A	26	92	4.4e-09	1	209	1e-62	334	3.26e-82	MVLLGIPDMISREGSCATVSLNEIASRLPTDSPDASCLFRIMRFLVAKGVFRASVVKSAEAGACETRYGLTPASKWLVKERELSMVPMLLMQNDERTVAPWHRFNECVAHGGIAFERANGAQIWSYASDHPDFNNLFNDAMACNARIVMKALLSKYQGFHSLNSLVDVGGGTGTGVAEIVRAYPSIKGINYDLPHVVATAAPHLPGVEHVGGDMFESVPNGDAIFMKWIMHDWSDEDCTEILKNCRKAIPETGKVIIVDVVLDADEGDNIAEKKKKALDPSLGLVFDLVMVAHSSGGKERTEKEWKKLLFESGFARYNIIDIPALQSVIEAFPR
Pinus_albicaulis_PIAL.38205.2.p1	Pinaceae	Pinus_albicaulis	PIAL.38205.2.p1	Q9FK25_OMT1_ARATH	COMT	ASMT	A	6	93	9.4e-11	1	204	3.8e-49	331	5.62e-64	MESVKDEVALRASAISMAFSLEKPFLLRCALRLKIPDIISKAGPDVSLSLQQIAAQLPSEDPDLGALSRILSYLSSMGILQAVKAEKGINMKYGLTNLSKSYFTSEDINPRSLVPLVLLQTHPTYVNAWANIHERVLHGGDNWKKSSGNGKDFWSFAGSDPEFSAIFNAGMVAVTKATMEDILAVYDGFKDVNTLVDVGGGHGDALSIIIDAYPHIRGINFDLPQVIATAPTLPGVQHISGSLFQTAAPSADAIFMKNFLHSWNDEDCIKLLKNCYESVPHKGKLILSEAVLDLTEGHDMIESANVVDAVMLNCLPGGGERNRKQWTELLR
Sequoiadendron_giganteum_SEGI_11511	Cupressaceae	Sequoiadendron_giganteum	SEGI_11511	Q6ZD89_OMT1_ORYSJ	COMT	ASMT	A	20	92	4.1e-10	2	210	1.8e-55	330	5.08e-70	MALKAAVLLNIPQIIATHGGENPLSVDEIAQHISASTKNNVSQKEYLFRILRLLASCGVFTEDMDEQTKQIKYGLNSVSKLLVKEENRDSCVPVLMLATEKIYMDAHHHLHDAVLEGCHPFVKVNGTSPWEYVSTNAEANKLFNQAMSCDTKEVMASVVKMYDGFKSVSSVVDVGGGVGSALAVIIAQHSHIQGINFDLPHVIATAPPIPGVEHIGGNMFDQIPCGDILFMKWILHDWDDDHCIEILKKSYEATPKDGKVIIIDALIDGSQGSSNRLGLLFDITMMIYSTSGKERSEEEFSHLFFKAGFKSYNIMKLPFLQVLIEVSKS
Sequoia_sempervirens_SESE_119436	Cupressaceae	Sequoia_sempervirens	SESE_119436	Q6ZD89_OMT1_ORYSJ	COMT	ASMT	A	20	90	9.4e-12	1	106	6.9e-84	509	4.58e-62	MALKAAVILNIPAILAASQEPLSVPQIASLISSSTGKSPNSAYLARILRFLSSHGVFAQTVVTSNREDVKTYKYGSTSISKLLEENGGKAKSSAALSLMETSREFMEPWHHLYESTVMGGSPFERAHGMSIWDYASLHPHFTTLVNDAMASNSGLLMDAVFATYDGFKDVTSVVDVAGGVGSAAAMIVHRYPHIRAINFDLPHVIASTPQNIPDYLARILRFLSSHGVFAQTLITSNGEDVKTYKYGSTSISKLLVEENGGKAKSSAALLLMETSREFMEPWHHLYDSTMMGGSPFERAHGMNIWDYASLHPHFTTLVNDAMASNSGLLMGAVFATYDGFKDVRFKDVTSVVDVAGGVGSAAAMIVHRYPHIRAINFDLPHVIASTPQNIPGVDHVGGD…
Sequoiadendron_giganteum_SEGI_06076	Cupressaceae	Sequoiadendron_giganteum	SEGI_06076	Q6ZD89_OMT1_ORYSJ	COMT	ASMT	A	20	92	6.7e-09	2	207	2.7e-56	460	6.7e-68	MALKAAVLLNIPQIIATHGGENPLSVDEIAQHISSCTENKVPQKEYLFRILRLLASCGVFTEDVDEQTNQLKYGLNSVSKLLVKEENKESCVPFVMLITDKVYLDAHHHFHDAVLEGCHPFEKVYGTGPWEYVRTNAEANNLFNQGMACDTKEVMASVVKMYDGFKSVRTVVDVGGGVGSALSVVVAQHSHIQGINFDLPHVIATAPPIPGVEHIGGNMFDQIPCGDIVFMKWILHDWDDDHCIEILKRIYEATPKDGKVLIVDALIDGSQGSSNRLGLLFDVAMMIYTTGGKERTEEEFSRLFSKAEIAMGMMIDEYVDHFYIHVILRISSLDEPMIMFDDDERELAPRWRGGKDGDEEERGGGDGVDEGDDGDDDRGVGEREMLDFKVPQRRRSMVP…
Pseudotsuga_menziesii_PSME_12334	Pinaceae	Pseudotsuga_menziesii	PSME_12334	Q9FK25_OMT1_ARATH	COMT	ASMT	A	32	92	4e-07	1	209	1.1e-55	338	4.16e-75	MRGSAGNPDIIAREGPRVTLSLHEIAARLPTDLPHASCLFRIMRFLVAKGIFRASVVKKSIENGASETRYGLTPASKWLVKERELSMVSMLLMQNDERTMAPWHRFNECVAHGGIAFERANSAEIWSYASDHPDFNHLFNDAMACNARIMMKAVLSKYQGFNSLNSLVDVGDGTGTVVAEIVRAYPSIRGINYDLPHVVATAPHLPAGVAQVGGDMFESVPSSDAIFMKWIMHDWNDEDCIKILKNCRKVIPEIGKVIIVDVVLAEGDDEIIDEKKKRKALDANLRIVFDLVLVAHSSGGKERTEEEWNKLLLEGGFARYNIIDIPALQSVIEAFPR
Torreya_grandis_TG6g04662-mRNA1	Taxaceae	Torreya_grandis	TG6g04662-mRNA1	Q6ZD89_OMT1_ORYSJ	COMT	ASMT	A	4	92	5.3e-12	1	201	4.2e-53	339	4.97e-59	MASSHTSMEAHLQLYEIVLSAAKPMALQAAVLLNIPHVLSVHGSENPLSGQDIASYISASTKTCTYTDYLLRIMRLLASIGVFTEESVVLNAGSTKFKYGLTSVSKLLVNKDKQQSCASTVFTLNNKLVIDAYHHIHESVIEGCYAFSNAHGMSLFEYNTNNPENNRLFNEGMATHTNPVMPSLVKIYGGFKSVKSVLDVGGGVGASLPTIIEKHPHIHGINFDLPHVIKTAPRIDGVEHVEGNMFDKIPSGDAVFMKYILHNWEDEQCVKLLEKSYEAIPENGKVLIVEEVIEGKEGDKRRLGLLFDILMMGYASGGRERTEDEYTVAFALRTHGSF
Picea_sitchensis_E0M31_00075666-RB	Pinaceae	Picea_sitchensis	E0M31_00075666-RB	Q9FK25_OMT1_ARATH	COMT	ASMT	A	10	91	2.7e-11	15	210	2.1e-56	344	1.63e-63	MDGKEYKALPPPPLDLIFSFAPALALKSAVLLKIPDIIASAGPDPDSSLSLRQIAARLPTQTPHLDYLSRILRYLSTLGIFLESQSSSDPDDPFDFQYGLTDVAKCYFLSENENNPFSMGQDCEGAFKKAHGKDIWAYSMDDPDLNTVINNAMATFTNTVMIPFLSCYEGFKSGEKLTVVDVGGGKGAAIALIVEAYPHIHGINFDLPHVIADAPSMSDVQHVGGDMFHSIPSGDVIFMKQILHDWDDERCAKILENCHKALPENGRLVVVEIVVSHDQRNPSHNIEMLASLIMLAHTNGGRERSEQQWRTLFESSGFSPLKIVGLLGNTHFSVLEVTKAKIQ
Sequoia_sempervirens_SESE_079504	Cupressaceae	Sequoia_sempervirens	SESE_079504	Q6ZD89_OMT1_ORYSJ	COMT	ASMT	A	4	90	3.3e-13	1	210	3.4e-44	338	7.21e-51	MASLESSMEAHLQLYEIFLSAAKPMTLQAALLLNIPDIIAIHGSENHLSVEEIASHISTSTNKPAHIGYLFRIMRFLASIGVFTEETTVDNSGIPQFKYGPTSLSKLLSNIDPQQSCALTLLFLKLRCMTDAYRYLHDSVIEGCQAFTKANGMDIFEYACYNPETNKILNEAMTAQTSSVIASVLKVYDGFKSFESMVDVGGGVGSAISTIVNEYPHIHGINFDLPHVIKTAAPIKGVEHVEGNMFEQFPSADAILMKKSYEAIPEDGKVLIVDAVIEKEEGTKRRVELLFDMLMMAATIGGKERTEDEFKDLLYKAGFKSYSIIELPFYQALIEVSK
Sequoia_sempervirens_SESE_034962	Cupressaceae	Sequoia_sempervirens	SESE_034962	Q9FK25_OMT1_ARATH	COMT	ASMT	A	4	92	7.7e-14	1	103	2.8e-22	355	1.66e-40	MEAHLHLYEMIFSTAKPMALKAAVLLNIPEIIATHGRENPLSVEDIAEYISASNKNKVAHNEYLFRIMRFLASCGVFTEEVDEKTKQMKYGLNSVSKLLVKEETRDSYAPSLMLAAEKVYLDTYQHFHDAVLEGCHPFIKLYGMSAWEYASKNAEANKLFNESMACHTKDVMAYVVKMYDGFKSVRSVVDVGGGVGSALSIILAQHPHIHGINFDLPHVIATAPPIPGHIYVVIADEYNEEGIDYYLCHCVEAKKKLEAPVIDGENIEYPTGSVVVTGTWLRRYPVKNVAIWLFEDFDTHRKILHYSNLSIATNVHLIRYKGRLVNKNLWKVCDSDHEEILDTIKTRADLDGSLD
Gnetum_montanum_TnS000914285t01	Gnetaceae	Gnetum_montanum	TnS000914285t01	Q9FK25_OMT1_ARATH	COMT	ASMT	A	10	92	2e-12	1	210	1.2e-46	345	1.45e-70	MVNLMFSFAESLAVKAALLLKLPNIMASNGGSPMSVTEIAENLPTSPPAEGVDALQRLMHFLAAIAFFTTHNNNNKAEIRYGLSAAAKCLVKRPGAASMADLFLFINDEVALAPWHRFHDCVMGGGEAFVYAHGANMWQYNAVNARFNAMFNDAMSLVWSYDGFGSVSSLVEVGGGTGSFAAHIVKRHPNISSAINFDLPHVIATAPKHPGVQHIGGDMFKSIPSAECIVLKTVLHDWNDSKCLQILKACLAVLPPYGRLVIVDIVLPDDADADENGDKSVDTNTKMKGKVGLTADLLMMAHAPGGRERSATQWTELLSAGGFSTMNIVRLPPPAIQTVIEAFR
Pinus_albicaulis_PIAL.18106.1.p1	Pinaceae	Pinus_albicaulis	PIAL.18106.1.p1	Q9FK25_OMT1_ARATH	COMT	ASMT	A	16	93	7e-10	1	106	7.5e-22	341	3.03e-29	MAFSLEKPFLLRCALRLKIPDIISKAGPDVSLSLQQIAAQLPSEDPDLGALSRILSYLSSMGILQAVKAEKGINMKYGLTNLSKSYFTSEDINPRSLVPLVLLQTHPTYVTAWANIHERVLHGGDNWKKSSGNGKDFWSFAGSNPEFSAIFNAGMVAVTKATMEDILAVYDGFKDVNTLVDVGGGHGDALSLIIDAYPHIRGINFDLPQVIATAPTLLAYTLAVLAPRPAALRDAISLQRIFSCIVVQDQPKPLKNCKAVCSTQRKVNIIRGCLGFNGRPHDRICQCCGCCYVELFTGRWRKDPKTMDTTPSSRFFCLNRGEEGHCNSNSNQVL
Isoetes_sinensis_evm.model.Chr11.2186	Isoetaceae	Isoetes_sinensis	evm.model.Chr11.2186	Q9FK25_OMT1_ARATH	COMT	ASMT	A	3	92	2e-19	1	177	1.4e-53	330	1.15e-66	MSEGSEVSSFEENEKAQGQIEIWNATFAFSVSMALKAALHLQIPDILSKTGSQGLTLEEIAERLPRKNPNTDYLFRIMRFLVCHRIFSQTEHQKEVRYGLTRSSRWLVMENNPSSFAPFALFALDKVAFAPWHHLAHSVLENANAFELANGLPMFDYANQNPSFSKLFNEAMVADSKIIIQDILKHYHGFKDVKVLADVGGGFGVFVSEIVEAYPHIRGINYDLPHALALAPQHPGVEHVGGDMFKSVPGADAIIMKCILHDWDDQRCGELLKNCHVALPDHGKVIIVEMVLETPHKNAGLNMALDLLNRRKNRRRVELPSHICWLPNH
Abies_alba_AALBA5B1018212P1	Pinaceae	Abies_alba	AALBA5B1018212P1	Q6ZD89_OMT1_ORYSJ	COMT	ASMT	A	20	92	2.1e-09	1	209	1.9e-48	344	4.59e-63	MAVKCVVLLGIPDMITREGLRATLSLKEIVARLPTESPDASCLFKIMRFLVAKGVFRASVPNHDHICNEMRYSLAPASKWLVKEYCYKEALSMAPMLLMQNDERIVAPWHRFNKCMLDGGVAFERANGAQIWPYASTHPDFNHLLDNDMACNSRTVVKALFSKYHSFHALNSLVDVGGGTGTVVAEIVRAYASIRGINYDLPHVVVTAPHYPGVEHLGGDMFETVSPTEAIFMKWIMHDWSDEDYIKILKKCREAIPKTRKVIIVDMVLDAADQAGDNIIEKKKGVLDPNLGMVFDLEMVAHTSGGKERTKEEWKKILSESGFGRYNIIYISVLQSVIEAFPL
Larix_kaempferi_GWHGBHPX041420	Pinaceae	Larix_kaempferi	GWHGBHPX041420	Q9FK25_OMT1_ARATH	COMT	ASMT	A	20	92	3.7e-10	1	210	2.6e-60	337	8.78e-72	MALKAAVLLNIPDIIATSGGGRSLSVEEIASHIAAATKKPPQLEYLFRLLRYLASCHAFTETRDAGGDFKKYKYGLSNLSELLVQKGNDQSYAPMLLAVTSNDIFAVWEHLHESVIEGCNAFNRAFGMGTWEYMRTDPRQSDMFNKCMATDTRAVMASVVKIYDDGFKNINTLVDVAGGTGAALSMVVKQHPHICGINLDLPHVIAGAPTLPGVEHVSGNMFEHIPPADVVFMKWVLHDWNDEDCVRILKKCHEATPANGKVIVLDAIVEEEDAGEDGSLRRMGLTFDIAMMVYTDGGKERTEEEFKKLFLEAGFQRYSITKLPFPSLQDIIEISKS
Sequoia_sempervirens_SESE_102304	Cupressaceae	Sequoia_sempervirens	SESE_102304	Q9FK25_OMT1_ARATH	COMT	ASMT	A	4	92	1.3e-12	2	210	4.7e-51	336	3.17e-75	MEAHLHLYELIFSAAKPMALKAAVLLNVPQIIATHGGENPLCVDEIAQHISSCTENKEVPQKEYLFRILRLLASCGVFTEDMDEQTKQIKYGLNSVSKLLVKEENRDSCVPFVMLIADKVYLDAHHHFHDAVLEGCHPFEKVYGTGPWEYVRTNAEANNLFNQGMACDTKEVKSVRSVVDVGGGVGSALSVIVAQHSRIQGINFDLPHVIATAPPIPGVEHTGGNMFDQIPCGDIIFMKWILHDWDDDHCIEILKKIYEATPKDGKVLIVDALIDGSQGSSNRLGLLFDVAMMIYTTGGKERTEEEFSRLFSKAGFKSYKIMKLPFLQVLIEVSKS
Larix_sibirica_LS_3683740-0.1-mRNA-1	Pinaceae	Larix_sibirica	LS_3683740-0.1-mRNA-1	Q9FK25_OMT1_ARATH	COMT	ASMT	A	4	92	7.6e-14	1	104	4.9e-30	342	6.25e-45	MALNTGGEFCSDGFFVSEEEEWQGQAEAWKSVSAFVEPLAMKSAVLLGIPDIIARAGPRATLSLNEISGRLPSDSPDVSCLFRIMRFLVTKGFFCASVVNSVEGGACETRYGLTPTSKWFVKAREQSMAPMLLMLSDEKSMAPYHRFNECVLDGGMAFEKANGSSNWSYASAHPDFNHLFNDAMACNSRIVMKALLSKYHGFNALNSLVDVGGGTGTAVAEIVRAYPSIKGVNYDLPHVVATAPRRPARGRRHVGKRAQRRCHIPEDVVMGGEQGDEIDKKRKAALDPTFGMVIDLAMVAHTSGGKERTEEEWKNILWEGEFRRYNIIDIPALQSVIEAFPR
Larix_sibirica_LS_61428-0.0-mRNA-1	Pinaceae	Larix_sibirica	LS_61428-0.0-mRNA-1	Q9FK25_OMT1_ARATH	COMT	ASMT	A	4	92	7.6e-14	1	104	4.8e-30	342	4.47e-45	MALNTGGEFCSDGFFVSEEEEWQGQAEAWKSVSAFVEPLAMKSAVLLGIPDIIARAGPRATLSLNEISGRLPSDSPDVSCLFRIMRFLVTKGFFCASVVNSVEGGACETRYGLTPTSKWFVKAREQSMVAMLLMLSDEKSMAPYHRFNECVLDGGMAFEKANGSSNWSYASAHPDFNHLFNDAMACNSRIVMKALLSKYHGFNALNSLVDVGGGTGTAVAEIVRAYPSIKGVNYDLPHVVATAPRRPARGRRHVGKRAQRRCHIPEDVVMGGEQGDEIDKKRKAALDPTFGMVIDLAMVAHTSGGKERTEEEWKNILWEGEFRRYNIIDIPALQSVIEAFPR
Sequoia_sempervirens_SESE_067769	Cupressaceae	Sequoia_sempervirens	SESE_067769	Q9FK25_OMT1_ARATH	COMT	ASMT	A	4	92	1.4e-11	1	210	2.5e-59	335	6.13e-78	MEAELKLYDMIFSFAQPMALKAAVLLNIPGILAASQELLSVPQIASLISSSTGKSPNSDYLARILRFLSSHGVFAQIVITSNGEDVKTYKYGSTSISKLLVEENGGKAKSSAALLLMETSREFMEPWHHLYESTVMGGSPFERAHGMNIWDYASLHPHFTTLVNDAMARNSALLMDAVFATYHGFEDVTSVVDVAGGVGSAAAMIVHRYPHIRAINFDLPHVIASAPKNIPGVDHVGGDMFENVPSADAIILKWVLHDWDDEESIRVLKNCYKAISEKGKVIIIDAVVEENGSLKNQGLTFDMFMMTHTHRGKERTEEDYKFISQAAGFKHYNIY
Pinus_lambertiana_PILA_01877	Pinaceae	Pinus_lambertiana	PILA_01877	Q9FK25_OMT1_ARATH	COMT	ASMT	A	18	91	4.1e-08	29	210	8.8e-46	336	5.16e-51	MNMESVKDEVALRASAIRMEFSLENPFLLRCALRLKIPDIIWKAAPDVSLSVQQIAAQLPSEHPNLGALSHILSYLSTMGLLQAVKAVEGINMNYGLTNLSKSYFTFEDINPRSLVPLVLLQRHPAYMTAWASIHERSDPEFNAIFNTGMVAISKATMEDILAVYDGFKDVNTLVDVGGGHGDALSLIIDAYPHIRSINFDLPQVIATAPTLPRVQHISGSLFQTAAPSADAILMKNFLHSWNDEDCMKLLNNCYQSVPHKGKLILSEVVLDLMEGCDMIESANVVDSVMLNCLPGGGERTRKQWIEPLHAAGFSVSKIVGKKGTVTKFIEAIMC
Pseudotsuga_menziesii_PSME_47149	Pinaceae	Pseudotsuga_menziesii	PSME_47149	Q9FK25_OMT1_ARATH	COMT	ASMT	A	3	92	1e-14	1	158	3e-44	471	8.93e-65	MGSDGFFDSEEEELAGQAQAWKFTFAFVDSLAVKCAILLGIPDMIAREGPRATLSLDEIVARLPTVSPDASCLFRIMRFLVAKDVFRASVDHDGDGNETTRYGLAPASKWLVKECREIYSMAPMLLMENDERAMAPWHRLNDCVLHVGIAFERANGAEIWPYACAHPDFNHLFNSAMASHAGTVMKALLSNYHGFNAVNSLVDVGGGTGTTMAEIVRAYPSIRGINYDLPHVVATAPYYPGVEHQGGNMFEAMPPAEAIFMKWIMHEWSDAECIKILKNCREAIPQRRGRCPNWKTQISNTEDKVKESHWYMVWYGNPHGDGNDGGACGYGSQVKLKPFRSKVSAGSADLFKGGGGCGACYQAPCEYLGQKIHFQINEGSNPYWFAFLVDGDGDLGAVS…
Picea_engelmannii_EFE08_00042621-RB	Pinaceae	Picea_engelmannii	EFE08_00042621-RB	Q6ZD89_OMT1_ORYSJ	COMT	ASMT	A	5	92	1.8e-12	1	103	4.2e-34	356	2.77e-33	MKGIDIRAVKDVKLLQDLDMDIRAVNDEALLQASALRMAFSVVNPFLLKCALRLKIPDIVWRAGPDAPLSVQQIAAQLPSEAPDVDALSRILTCLSSMGILQTIKPTEEALGTNKAAETMTKKYTLTNLSKTYFVSEDISPLSLAPLALMPTHAALWPAWDHIHERVLHVGDNFQNSCGGGQDFWSYAAANPEINNVFNAAMVSLTKVDMKEIFTSYDGFKDVNTLVDLGGGHGEVISQIIAVYPHIHAINFDLPHVIATAPTLPDCIKLLKICYKATSDKGKLIIVDAVLDTTEDCDPIGSGHLMDMLMLNVFRGGRERTREQWNEILQPAGFSLSKIVGRKRSPTKIIEALKC
Picea_engelmannii_EFE08_00042620-RB	Pinaceae	Picea_engelmannii	EFE08_00042620-RB	Q6ZD89_OMT1_ORYSJ	COMT	ASMT	A	5	92	1.7e-12	1	103	2.6e-34	356	1.44e-33	MKGIDIRAVKDVKLLQDLDMDIRAVNDEALLQASALRMAFSVVNPFLLKCALRLKIPDIVWRAGPDAPLSVQQIAAQLPSEAPDVDALSRILTCLSSMGILQTIKPTEEALGTNKAAETMTKKYTLTNLSKTYFVSEDISPLSLAPLALMPTHAALWPAWDHIHERVLHVGDNFQNSCGGGQDFWSYAAANPEINNVFNAAMVSLTKVDMKEIFTSYDGFKDVNTLVDLGGGHGEVISQIIAVYPHIHAINFDLPHVIATAPTLPDCIKLLKICYKATSDKGKLIIVDAVLDTTEDCDPIGSGHLMDMLMLNVFRGGRERTREQWNEILQSAGFSLSKIVGRKRSPTKIIEALKC
Picea_glauca_DB47_00082478-RA	Pinaceae	Picea_glauca	DB47_00082478-RA	Q6ZD89_OMT1_ORYSJ	COMT	ASMT	A	14	92	4.6e-08	1	209	1e-56	346	6.59e-64	MILCVAKPMALKATMLLNIPDIIATRGPLSVEQIVSHIAAANPTSTSNSHVDVGYLYRIPRFIASYGVFTEQGEDDQADDADTKKIKHGLTAISKLLVHDGNQQSSTPFLLLTADKVYLEAYQHLHDSVLEGCYPFNKAYGISPWEYVGKNPLTNRSFNETMTTNSSTVMASVAKIYEDGLKKIKSLVDIGGGMGSSLSMIVKEHPHIRGINLDLPHVIATAPPITGVEHMEGNMFNKIPSVDAVMMKWILHHWEDEKCLKLLRKSYEATPTNGKVLIVEAVVDEAENMSRRLGLLFDITMMIYTTGRKERTEEEYKGLFQRSGFPSYRIIKLPFLQALIVLSKS
Torreya_grandis_TG5g02623-mRNA1	Taxaceae	Torreya_grandis	TG5g02623-mRNA1	Q9FK25_OMT1_ARATH	COMT	ASMT	A	3	93	4e-16	1	196	8.7e-54	346	1.01e-78	MNGPAANNRYSAETCNGARSMISLFESEEEELAGQAEAWRYIFAFVDSLAVKSAVLLGIPDIIARHGPNATLSLSQIAAELPSKEPDVNCLFRILRFLVAKQFFRAEILTTNWGLVEMRYGLTPASKWLLKDRMSMAAMLLMQNDPTSMAPWHHFNECVLAGGVAFEKANGAHIWEYASAHPEYNDLFNEAMACGTNIVMKAVLFKYEGFQGLTSLVDVGGGTGTAVAEIVKAYPAIKGFNYDLPHVVATSPDLAGVEHIGGDMLETVPSADAVFMKWIMHDWANEDCVKILKKCRKAIPETGMVIIVDVVLDAGEKGGAVDPSVGFMLDLVMIAHTSGGKERTQ
Larix_sibirica_LS_4049945-0.1-mRNA-1	Pinaceae	Larix_sibirica	LS_4049945-0.1-mRNA-1	Q9FK25_OMT1_ARATH	COMT	ASMT	A	3	92	7.9e-16	1	175	4.6e-48	366	1.88e-64	MDSIDHVFTHGAEQQTPELQLYEMILSAVKPMALKAAVLLNIPDIIATKGNGGPLSVEQIASEIVAANSSSTSNSQVDVGYLYRILRFLASYGIFTEHEEADQADHAETKKMKYGITGISKLLVQGGTSGNQQSCGPFLLLLADRVYMEAYQHLHESVLEGCYTFNKAYGMSPWEYLGHNRQANRIFNEAMATDSSAVMASVAKMYGDGFKRINTLVDIGGGIASSLSMIVKEHPHIHGINLDLPHVIAAALPITGVEHMEGNMFEKIPSTDAVMMKWIIHDWEDEECVKLLRRCYEATPANGKVLIVDAVVEERIKEGERENRGRIQRAVPESGLQQLQNHQVAFHSIADSGVQNLKAAAPDYCG
Torreya_grandis_TG6g04123-mRNA1	Taxaceae	Torreya_grandis	TG6g04123-mRNA1	Q9FK25_OMT1_ARATH	COMT	ASMT	A	7	92	3.1e-11	1	210	2.5e-43	345	5.96e-53	MDGYELEQALEAILSFVPTLVLKSAILLNIPDIIANAGPNASLSLNQIAAKLPTQTPNLHSLYRILTYLSAKGVFIQSQSSENPSDLRYALTHASRRFYVKDNNPSSLVPLLLMLTHPVLMAPWHHLHECVLHGCHAFEKAHGKDLWTYEKDDPVVNNVVNDCMSTLTILGMEQIVNCYDGFKEVKTLVDVGGGKGTALAHIAKAYPQIHGINFDLPHVVEYAPCIAGIEHLYFSWLKQNVLIDWDEQSCEKILGNCHKALPENGRLILAENVAVEESKASDSLEIVGDLVMIALANGGKGRSEAEWRRLLQKSGFSVVKITGLPGIFAKLKIIEAMKMSHTVQ
Picea_glauca_DB47_00043484-RA	Pinaceae	Picea_glauca	DB47_00043484-RA	Q9FK25_OMT1_ARATH	COMT	ASMT	A	5	52	4.2e-06	7	209	1.3e-53	352	8.91e-61	MVLRCYSICNRCSRESNMSGEMCSDGFFDSEEEELVGQAHAWRCTFAFAESLAVKCAVLLGIPDMIAREGPRGTLSLKEIVARLPRESPDASSRGREREHEIRPGARVQVAGQRIQGAVDGPDAADAERRENHGACVLDGGIAFERANNAEIWAYASAHPDFNHLFNSAMACNARIYHGFHALNSLVDVGGGTGTAVAEIVRAYPSIRGINYDLPHVVATAPHHPGVEHQGGDMFESVPPAEAIFMKWIMHDWSDGDCIKILKNCREAIPETGKVIIVDVVLDAADQGEKKKAALDPNLGIVFDLVMVAHSSGGKERTEEEWKKILLEGGFGRYNIISIPALQSVIEAFPR
Selaginella_moellendorffii_96116.v1.91	Selaginellaceae	Selaginella_moellendorffii	96116.v1.91	Q9FK25_OMT1_ARATH	COMT	ASMT	A	3	92	1.9e-14	1	209	7e-43	334	8.3e-59	MSEDAQGHFDLKSMIFSLVTPFMLKAVVLLGIPEMISKAGPLSLKQIVSRLSNPKNCQPDLLERILQFLVHKRALSEKIEKDGETYYGLTPISKWLAEEHHLLLLCTHEYPMAAFQKVNEAVLDGGHAYEMVNKVRLWEHDPGHGDEYVELLNKATLAWSTVTISLVLEHYDGFKDVKKLVDVGGGLGMCMGKIVEKYPHIEGVNFDLPHTVSSAPAFPGVAHVGGNMFESVPSADALLIKSVIINFSDEDCLRMLANCYKALPRGGKLIVIELIYSKERPFEMDLDMIMIGFTDGGKTRRFEEHKALLENSGFGNVSLVSVPSKEQVIEAYKL
Sequoia_sempervirens_SESE_081687	Cupressaceae	Sequoia_sempervirens	SESE_081687	Q9FK25_OMT1_ARATH	COMT	ASMT	A	4	92	3.4e-12	2	138	9.3e-29	389	2.18e-50	MEAHLHLYELIFSAAKPMALKAAVLLNVPQIIATHGGENPVCVDEIAQHISSCTENKEVPQKEYLFRILRLLASCGVFTEDMDEQTKQIKYGLNSVSKLLVKEENRDSCVPFVMLIADKVYLDAHHHFHDAVLEGCHPFEKVYGTGPWEYVRTNAEANNLFNQGMACDTKEVMASVVKMYDGFKSVRSVVDVGGGVGSALSVIVAQHSHIQGINFDLPHVIATAPPIPGVEHIGGNMFNQIPCGDIIFMKLSLYPFPPYLSLPFPLYFLLYPLTLPLSTYLSLYPSHLTFLSISTSLYIPSPSSSMSTYLSLYPYHPTSLSLPPPSSLLHFSLSPLFISLYLSLTSSLPLFPTFSRYLSLYISSISPLYLSNLPSLHLSISTHPLSIER
Calohypnum_plumiforme_GWHTAMMO015099	Hypnaceae	Calohypnum_plumiforme	GWHTAMMO015099	Q6ZD89_OMT1_ORYSJ	COMT	ASMT	A	9	92	4.8e-19	1	210	1.8e-40	339	9.72e-45	MSVLIPLLFGHAAAMTLKAVVELQIPDILARAEHAKPRLSVHEIAKELPSHAVDEQALHRIMRALVHLGVFEVEDEHGGARYGLTPASRMLVRENNPRTLGPMVMYVNYRNSQTPWQHLSETVLQGRNAWEACYGKSSWEYSDVDPEYGELWSLADKVQGAQKIEALKCYGRWKEVETLVDVGGFQGTTVAAIVAGHPHIRGINFDLPHAVAAAPSIPGVEHVAGDLLDSDIPCGDTMLLKNVVHLFKDEVAIKVLQNCKKSLPSEGKLLIYDPVVPSEFGGESPYTEVPPLMDLALLVHAGGVDRTEEQWTSLLAHAGFSNVKFISLQPQHWLIEASQ
Sequoia_sempervirens_SESE_081429	Cupressaceae	Sequoia_sempervirens	SESE_081429	Q6ZD89_OMT1_ORYSJ	COMT	ASMT	A	4	92	1.7e-14	135	209	7.2e-44	341	3.73e-56	MGFPRFYKLTKSVMDEPTMASSESAMEAHLQLYEISLSAAKPMALRAAVLLNIPDIIAIHGSENPLCVEEIASYISTSTNKPAHTDYLFRIMRLLASISVFTEETTVDYGGNPQFKYGLTSLSKLLVKNSAQQSCAPTVLAINLKCIIDGYQHLHDSVIEGCHAFTKANGMSLFEYNSNNPETNRIFNEGMATHTSPLMASVVKMYDGFKRLKSVVDVAGGVGTAISAIVAEYPHIHGINFDLPHWILHDWGDEECVKILKKCYEAIPEDGKLLIVDAVVDEEEGTKRRAGLLFDIGMMAGTAGGKERTTKEFEDLFYKAGFTNYRIIKLPFLQAFIEISK
Isoetes_sinensis_evm.model.Chr19.727	Isoetaceae	Isoetes_sinensis	evm.model.Chr19.727	Q9FK25_OMT1_ARATH	COMT	ASMT	A	3	90	1.3e-12	1	210	2.7e-48	341	1.34e-53	MEKAELIAKLWEMAIGHSSSFGMRAAVVLGIPVILMKAGRAMTIEEIGLELGGTNVQIGHLKRLMKFLTMKGLFSRDEEDRYGLTEMSRLLSDSQFAGLSLAQDEHITAGWHHLADAILHGGPSPYVRAKGKPFYSYMQDSPQLAHTFAHAMVSISNVTMNEILEHYDGFKGVHHVLVDVAGSIGTDVGRVVAAYPHIKGINFDLPHVIEHATKIPGVEHVAGDMFEGVPLGDAYLMKAALHIDDEHALKALKHCYNALPEGGKVIIVDAIMEPSIKGPFDDLNIAFDLVLSTMTENGMERTETQWMELLKKVGFNHIIVVKIPTCSQDVIEAYKSRPSF
Isoetes_taiwanensis_Itaiw_v1_scaffold_48_t27955-RA.mRNA1	Isoetaceae	Isoetes_taiwanensis	Itaiw_v1_scaffold_48_t27955-RA.mRNA1	Q9FK25_OMT1_ARATH	COMT	ASMT	A	3	90	1.7e-12	1	210	1.9e-50	340	1.87e-56	MEKAELIAKLWEMAIGHSCSFGMRAAVVLGIPGILMKAGRAMTIEEIGLELGGTNVQIGQLKRLMKFLTMKGLFSRDEEDRYGLTEMSRLLSDSQFAGLSLAQDEHVTAGWHHLADAILHGGPSPYVRAKGKPFYSYMQDSPQVAKTFAHAMVSISNVTMNEILAHYDGFKGVHHVLVDVAGSIGADVGRVVAAYPHIKGINFDLPHVIEHAPKIPGVEHVAGDMFEGVPVGDAYLMKAALHIDDEHALKALKHCYNALPEGGKVIIVDAIMEPSIKGPFDDLNIAFDLVLSTMTENGMERTEKQWMELLKKVGFNHIIVVKIPTCSQDVIEAYKSRPSF
Isoetes_taiwanensis_Itaiw_v1_scaffold_41_t25489-RA.mRNA1	Isoetaceae	Isoetes_taiwanensis	Itaiw_v1_scaffold_41_t25489-RA.mRNA1	Q6ZD89_OMT1_ORYSJ	COMT	ASMT	A	3	90	2.4e-11	1	210	8.4e-48	340	6.91e-44	MEKAELIARLWEMAIGHSCSFGMRAAVVLGIPVILMKTGREMTIEEIGLELAGTNVQIGYLKRLMKFLAMKGLFSKDEEDRYGLTAMSRLLSDSQFAGLSLAQDEHLTAGWHHLADAILHGGPSPYVRAKGKPLYSYMQDSPQVAHTFAHAMVSMSNVTMTEILEHYDGFNGVHHVLVDVAGSTGTDVGRVVVAYPHIKGINFDLPHIIEHAPKIPGVEHVAGDMFEGVPVGDAYLMKAALHIDDEHALKTLRHCYNALPEGGKIIIVDVIMEPSIKGPFDDLKIAFDLVLSTVTENGIDRTEKQWMELLKKAGFNHIIVVKIPTCLQDVIEAYKSRPSF
Isoetes_sinensis_evm.model.Chr20.1090	Isoetaceae	Isoetes_sinensis	evm.model.Chr20.1090	Q9FK25_OMT1_ARATH	COMT	ASMT	A	3	90	9.3e-12	1	210	2.2e-47	341	4.01e-52	MEKAELIAKLWEMAIGHSCSFGMRAAVVLGIPVILMKTGRAMTIEEIGLELAGTNVQVGYLKRLMKFLAMKGLFSKDEADRYGLTDMSRLLSDSQFAGLSLAQDEHLTAGWHHLADAILHGGPSPYVRAKGKPLYSYMQDSPQVAHTFAHAMVSMSNVTMTEILAHYDGFKGIHHVLVDVAGSIGTDVGRVVVAYPHIKGINFDLPHVIEHAPKIRGVEHVAGDMFEGVPIGDAYLMKAALHVDDEHALKTLRHCYNALPEGGKVIIVDVIMEPSIKGPFDDLKIAFDLVLSTVTENGMDRTEKAWMELLKKVGFNHIIVVKIPTCLQDVIEAYKSRPSF
Isoetes_sinensis_evm.model.Chr19.1101	Isoetaceae	Isoetes_sinensis	evm.model.Chr19.1101	Q6ZD89_OMT1_ORYSJ	COMT	ASMT	A	3	90	3.6e-11	1	210	7.2e-48	341	1.07e-43	MEKAELIARLWEMAIGHSCSFGMRAAVVLGIPVILMKTGREMTIEEIGLELAGTNVQIGYLKRLMKFLAMKGLFSKDEEDRYGLTAMSRLLSDSQFAGLSLAQDEHLTAGWHYLADAILHGGPSPYVRAKGKPLYSYMQDSPQVAHTFAHAMVSMSNVTMTEILAHYDGFKGVHHVLVDVAGSTGTDVGRVVVAYPHIKGINFDLPHITEHAPKIPGVEHVAGDMFEGVPVGDAYLMKAALHIDDEHALKTLRHCYNALPEGGKVIIVDVIMEPSIKGPFDDLKIAFDLVLSTVTENGMDRTEKEWMELLKKAGFNHIIVVKIPTCLQDVIEAYKLRPSF
Selaginella_moellendorffii_133702.v1.91	Selaginellaceae	Selaginella_moellendorffii	133702.v1.91	Q9FK25_OMT1_ARATH	COMT	ASMT	A	3	92	1.8e-13	1	209	4.5e-44	335	3.92e-60	MSEDAQGHFDLKSMIFSLVTPFMLKAVVLLGIPEMISKAGPLSLKQIVSRLSNVKNFQPDLLERILQFLVHKRALSEKIDEKDGETYYGLTPISKWLAEEHHLLLLCTHEYPMAAFQKVNEAVLDGGHAYEMANKSRVWEHDPGHGDEYVKLLNDAMVAWSSVTISLVLEHYDGFKDVKKLVDVGGGLGMCMGKIVEKYPHIEGVNFDLPHTVSSAPAFPGVAHVGGNMFESVPSADALLIKSVIINFSDEDCLKMLANCYKALPRGGKLIVIELIYSKEGPFEMDLDMIMIGFTDGGKTRRFEEHKALLENSGFGNVSLVAVPSKEQVIEAYKL
Selaginella_moellendorffii_95652.v1.91	Selaginellaceae	Selaginella_moellendorffii	95652.v1.91	Q9FK25_OMT1_ARATH	COMT	ASMT	A	3	92	2.1e-13	1	209	3.4e-44	335	7.78e-60	MSEDAQGHFDLKSMIFSLVTPFMLKAVVLLGIPEMISKAGPLSLKQIVSRLSNVKHIQPDLLERILQFLVHKRALSEKIDEKDGETYYGLTPISKWLAEEHHLLLLCTHEYGMAAFQKVNEAVLDGGHAYELANKCRVWEHDPGHGDEYVKLLNDAMVAWSSVTISLVLEHYDGFKDVKKLVDVGGGLGMCMGKIVKKYPHIEGVNFDLPHTVSSAPAFPGVAHVGGNMFESVPSADALLIKSVMINFSDEDCLKMLANCYKALPRGGKLIVIELIYSKEGPFEMDLDMIMIGFTDGGKTRRFEEHKALLENSGFGNVSLVAVPSKEQVIEAYKL
Larix_sibirica_LS_3705506-0.1-mRNA-1	Pinaceae	Larix_sibirica	LS_3705506-0.1-mRNA-1	Q9FK25_OMT1_ARATH	COMT	ASMT	A	5	91	1.8e-11	157	210	1.6e-33	383	6.69e-33	MDIKAELPQGSDMDIRTVSDEELLQDSALSMAFSIVNPFVLKCALSLQIPDIIYRAGPDTPISVQQIATQLPSEAPDVDALSRMLTYLSTMGILKAIQPTDEALGINAAAEIMTMKYTLTNLTKTYFASPDISPLSLAPLFQLQAHAASNQEIKDVFNAAMVSLTKIDMRGILTTYDGFKDVNTLVDVGGGHGQAISEIIAVYPHIHAINFDLPHVIATAPILPGVKHISGDMFESVPSGDAILLKVRYTPLFSQVIINFSWILRYFVQYLLNVLFSRFVNINSTYYICGTMKAAASCLICATRPFSHEGKLIIVDAVLDTSEDCDPIGSGQLMDIVMLNCFRGGRERTQTQWNEILQLAGFSLSKIVGRKGSITKITEAIKR
Cycas_panzhihuaensis_CYCAS_004694	Cycadaceae	Cycas_panzhihuaensis	CYCAS_004694	Q9FK25_OMT1_ARATH	COMT	ASMT	A	7	92	1.7e-15	1	210	1.6e-60	342	1.88e-82	MANELAEVWNLTFSFVPSLVLKSALLLKIPDIIWNAGPDVCLSVQEIAAQLPTNNPHLDYLSRILRYLSTKDVFSVQSSDSEEIRYGLTRLSKLYFVTQNNPFSLVPSVLFETHQVFQAPWHHFHECVLEGSQAFEKAHGKDMWSYVRDDPNVNDAFNSAMASFTGVSMKQILECYDGFSHLKTVVDVGGGLGVALRQIITDFPHIRGINFDLPHVIAGAPPFPGVEHVGGDMFQSVPHGDAIFMKNVLHDWEDEQCVKILENCHKALPENGKVILAEMVFHPNQFNASVLDLVMIAYTNGGKERSERQWRALFEKSGFSVVKFFGRPQFLINVVEATKAMI
Cycas_panzhihuaensis_CYCAS_018291	Cycadaceae	Cycas_panzhihuaensis	CYCAS_018291	Q9FK25_OMT1_ARATH	COMT	ASMT	A	2	92	6.9e-13	1	192	2.2e-54	336	3.99e-77	MAGVEEDMEARLRLYHMIFAAAQPMALRAALLLNIPHIIAIHGHGGSLSLDHIASHISNFTKSPPRMEYLFRILRFLASTGVFAQTLPLSADINQCKYGLTPISKLLLSDERSCAPLLLMVTDKVYMEPWHHLYDSLVEGCYAFDKCHGMSMWEYANLHPQANRVFNEAMASDSRAVLSSVLESYDGFKSLKTLVDVGGGVGSAISQIVNRYNHIRGINYDLPHVVASAPPIPGVEHVGGNMFEHIPSADAIFMKWILHDWEDEKCVRVLENCHAALAPGGKVIIVDAVVEDERSNLRPLGLVFDMVMMALCPGGTAAVILAQLLSYEIPEIRSAQ
Pseudotsuga_menziesii_PSME_26359	Pinaceae	Pseudotsuga_menziesii	PSME_26359	Q6ZD89_OMT1_ORYSJ	COMT	ASMT	A	6	57	1.8e-07	1	210	9.7e-60	421	1.09e-65	MAPPVSIDHVSANGRHDHIQQIKSSSESAAHELQLYEMMLSAAKPMALKAAVLLNIPDIIATKGNGGPLSVEQIASYIIKKTKYGLTGISKLLVREGNDQSCAPMVLLSTDRVYMEAYQHLNDSVMESCYTFNKAHGMNPWEYAGKNPQTNQIFNDAMATHSNAVMASAAKMYGHGFKNIKSLVDVGGGTGSSLSAIVKEHPHIRGINLDLPHVIATAPLIPGVKHLEGCMFNHIPFADAVMMKWILHDWEDEECVKLLKRSYDATPTNGKVLIVEAVVEKAESMPRRLGLLYDISMMIYTTGGKERTEEEYKELFERAGFKRCPNWKTQISNTEDKGEESHCHWYMVWQSTWRWKRCACGYGSQVKLKPFRSTVSAGSADLFKGGGGCGACYQVKCTE…
Gnetum_montanum_TnS000808943t01	Gnetaceae	Gnetum_montanum	TnS000808943t01	Q9FK25_OMT1_ARATH	COMT	ASMT	A	10	92	7.1e-13	1	210	2.6e-52	352	7.17e-73	MVKLMFSFAESLAVKAALLLKLPDIMASNGGSPMTVAEITENLPTSPPAEGVDALHRLMHFLAAIAFFTTHSNNKAELRYGLSAAAKCLVKRPGAAMADLFLFVNDEVALAPWHRFHECVVGGGEAFVYAHGANMWQYNAVNARFNAVFNDAMAAFSALQTQSLLSSYDGFGSVSSLVDVGGGTGTLAAHIVKRHPNISSAINFDLPHVIATAPNHPGVEHIGGDMFKSIPSAECIVLKTVLHNWTDSKCLQILKGCLAVLPPYGRLVIMEIVLPDDAHADENGDKSVDTNTKMKGKLGLTVDLLMMAHTPGGRERSATQWTELLSAGGFSTINIVRLPPPAIQIVIEAFP
Selaginella_moellendorffii_271396.v1.91	Selaginellaceae	Selaginella_moellendorffii	271396.v1.91	Q6ZD89_OMT1_ORYSJ	COMT	ASMT	A	7	91	1.6e-10	1	210	2.3e-51	342	4.28e-45	MEALDSYHMMLSLAESFSTPFVIKAIIKLGIPNILAKSDKPIHVDEMCTILQAATGQAHNSEIVRRLMQSLCRKNIFEEQPAGVFGHNSLSRWLIDGTPKSLASFFLLTTSEAGQAAWHHLHELALEVTSSSTSAFAKAHGKSIFEFAANDPVFADLWFGFLDSFGHIIINGVLEGYDGFQSVAQVLVDVGGGTGLSVSKIVQAFPHIKGVNFDLPHTIASGTQNFPGVEHIAGDMFESVPKGDAIYMQKVLHNWNDEKAKAVLKNCYNALPVGGKIIIVDHIFDPHQKAVVDQDLGMLVFTGGKQRSASEWRELLASQGFSNVNFKPLPAVKSQAVIEAFK
Sequoia_sempervirens_SESE_073052	Cupressaceae	Sequoia_sempervirens	SESE_073052	Q6ZD89_OMT1_ORYSJ	COMT	ASMT	A	3	92	1.2e-11	1	210	2.4e-59	337	1.33e-69	MEEAKLKLYEMMISLAKPTALRAVVLLNIPDIMATHAQETKYLSVEEIASHMSPPPANIDVLCRILRFLASHGMFSESGNRFGLNDVSELLVQKENEESLAPYLLFVSGKVAVAPWQHLDAAVVENCVPFEKEYGMSSWEYAGKNPKSAMTFHRAMASYANAAMPYVVDKYNGFEDIKSLVDVGGGVGACLHSIVSKHPHIQGINFDLPHVVASAPTIPGVEHVGGSMFEEIPAADAIFLKWVLHNWDDEHCVTVLKKCYDAIPENGKLIIVETVVESHGSLRPLQLSFDMSMIFCNGGAKERTEEEFKSLFKDSGFKRYTIIKLLLLESIIELSKF
Sequoia_sempervirens_SESE_069549	Cupressaceae	Sequoia_sempervirens	SESE_069549	Q9FK25_OMT1_ARATH	COMT	ASMT	A	3	92	8.9e-12	1	210	2.2e-58	337	8.09e-82	MEEAKLKLYEMMISLAKPMALRAVVLLNIPDIMATHAQETKYLSVEEIASHMSPPPANIDVLCRILRFFASHGVFSESGNRFGLNDVSKLLVQKENEESLAPYLLFVSGKVAVAPWQHLDAAVVENCVPFEKEYGMSSWEYAGKNPKSAMTFHRAMASYANAAMPYVVDKYNGFEDLKSLVDVGGGVGACLHSIVSKHPHIHGINFDLPHVVASAPTIPGVEHVGGSMFEEVSAADAIFLKWVLHNWDDEHCVTVLKKCYDAIPENGKVIIVETVVESQGSLRPLQLSFDMSMIFCNGGAKERTEEEFESLFKDSGFKCYTIIKLPLLESIIELSKF
Sequoia_sempervirens_SESE_075739	Cupressaceae	Sequoia_sempervirens	SESE_075739	Q9FK25_OMT1_ARATH	COMT	ASMT	A	4	93	5.4e-11	42	210	2.1e-50	355	8.5e-57	MDCEKSDTISVGERKGAELQGFIELWKLMFDFMYSLGLRWAVELEIPDIVPKHGSQSMLSAEEIGGYLPSPSPNIDILSRTLSFLATRGIFSQTLLPNSPVKYGLTPISKWLVKDTNGGGATEGTFTPWLLMHTHEAVIGPWYRLGECTLSGSGFPFEAMGTYSKILVKDILAAYGDGFSKLEFRSLVDVGGGNGSIISVISRSFPNIKCCNYDLPEVISEAPSYAGVQHIAGDMFVSVPNADAIFMKKILHDWGDEECKKILKNCHEALPKQGKLILVESVLPEPGQSKSSWSEEIGGIRDMIMLTRQRGKERREGEWRNLLQASGFNRYNIIPLPSEPLQMSIIEAFPAQVED
Pseudotsuga_menziesii_PSME_17400	Pinaceae	Pseudotsuga_menziesii	PSME_17400	Q9FK25_OMT1_ARATH	COMT	ASMT	A	13	92	6.1e-10	1	210	1.5e-48	343	3.21e-66	MAFSIVSPFLLRCALRLKIPDIISIAGPDAPLSVHQIAAQLPSDAPDVDALSRILTYLSKIGMLHQIKPVEGIDTPMSMKYALTNVCKTYFVSEEINPLSLVHFALLQTHPVFLAAWDHIHQRVLHGGDNFQNSRADRKDFWAYAATDPEFNALFNVGMVSLTKGMRDLLTIYDGFKDLNTLVDMGGGHGEVSSLIIDAYPHIHAINYDLPYVIASAPTLPGIEHISGHAFESVPSADAIFMKHFLHIWDDKDCIKLLSNCYKALPQKGKVIIAEIVLDITEGSDLVGSGYVVDALMLNVSPGGRERTRKHWSEVLKAAGFSLSKIVAKKGTLTKIIEAIKC
Pseudotsuga_menziesii_PSME_16456	Pinaceae	Pseudotsuga_menziesii	PSME_16456	Q9FK25_OMT1_ARATH	COMT	ASMT	A	13	92	1.9e-10	1	210	1.1e-50	343	1.27e-65	MAFSILSPFLLRCALRLKIPDIISIAGPDAPLSVHEIVAQLPSDAPDVDALSRILTYLSTMGILRAIKPVEGIDTPMSMKYALTNVSKTYFVSEEINPLSLVHFVLLQTHPVYLAAWDHIHQRVLHGGDNFQNSRADGKDFWAYAATDPEFNALFNVGMVSLTKGMRDLLTIYDGFKDVNTLVDMGGGHGEVSSLIIDAYPHIHAINYDLPHVIATAPTLPGIEHISGNAFESVPSADAIFMKHFLHIWDDKDCIKLLSNCYKALPEKGKVIIAEIVLDITEGSDLVGSGFAVDALMLNLSPGGKERTPKHWNEVLKAAGFSLSKIVGRKGTLTKIIEAIKC
Gnetum_montanum_TnS000178423t01	Gnetaceae	Gnetum_montanum	TnS000178423t01	Q9FK25_OMT1_ARATH	COMT	ASMT	A	10	92	1.8e-14	1	210	5.6e-53	353	1.05e-75	MVNLMFSFAESLAVKAALLLKLPDIMASNGGSPMSVAEIAENLPTSPPAEGVDALHRLMRFLAAIAFFTTHNNNKAEIRYGLSAAAKCLVKRPGAASMADLFLFINDEVALAPWHRLHDCVVGGGEAFVYAHGANLWQYNAVNARFNAVFNDAMVAYSGLQTQSLLSSYDGFGSVSSLVEVGGGTGSFAAHIVKRHPNISSAINFDLPHVIATAPKHPGVEHIGGDMFKSIPSAECIVLKTVLHDWTDSKCLQILKACLAVLPPYGRLVIVDIVLPDNADADENGDKSVDTNTKMKGKVGLTADLLMMAHTPGGRERSTTQWTELLSAGGFSTINIVRLPPPAIQTVIEAFR
Pinus_taeda_PITA_27984	Pinaceae	Pinus_taeda	PITA_27984	Q6ZD89_OMT1_ORYSJ	COMT	ASMT	A	7	92	4e-16	1	200	5.1e-59	360	9.93e-71	MAASMDSTDHVLTNGGQQINSSVESAAIHEVQLYEMILSAAKPMALKAAVSLKIPDIIAKRGPLSVDQIASHIAAANSTSTGNSHVNLGYLYRILRFLASYGVFTEQREADQEGDADPKKIKYGSTAISKLLVQDGNQQSRAPFLLLAADKVYLEAYQYLGDSVLEGCYPFNKAYGMSPWEYNGKNPQTNQTLNKAMATNSSAVMASVAKMYDDGFQSMKTLVDVGGGMGSALSIIVKEHPHIHGINLDLPHVIATAPPITGVEHMEGNMFEHIPSADAVMMKWILHDWEDEECVKLLRRCYEATPTNGKVIVVEAVVEEDQSMLRRLGLLYDITMMIYTTGGKERSEEEYIHPDVGAC
Pinus_albicaulis_PIAL.9888.1.p1	Pinaceae	Pinus_albicaulis	PIAL.9888.1.p1	Q9FK25_OMT1_ARATH	COMT	ASMT	A	12	93	6.1e-10	1	210	1.4e-51	344	2.37e-66	LAISMAFSLENPFLLRCALRLKIPDIISKAGPDVSLSLQQIAAQLPSEDPDLGALSRILSYLSSMGILQAVKAEKGINMKYGLTNLSKSYFTSEDINPRSLVPLVLLQTHPTYVTAWANIHERVLHGGDNWKKSSGNGKDFWSFAGSNPEFSAIFNAGMVAVTKATMEDILAVYDGFKDVNTLVDVGGGHGDALSIIIDAYPHIRGINFDLPQVIATAPTLPGVQHISGSLFQTAAPSADAIFMKNFLHSWNDEDCIKLLKNCYESVPHKGKLILSEAVLDLTEGHDMIESANVVDAVMLNCLPGGGERTRKQWTELLRAAGFSVSKIVGRKGTVTKVIEAIKC
Gnetum_montanum_TnS000651073t06	Gnetaceae	Gnetum_montanum	TnS000651073t06	Q9FK25_OMT1_ARATH	COMT	ASMT	A	10	92	1.3e-12	1	210	1.9e-49	354	4.73e-71	MLKLEFSFAESLAVKAVLLLKLPDIMASNGGSPMSVAEIAEKLPTSPPSEGVDALHRIMRFLAAIDFFTTHNNNNKAELRYGLSAAAKCLVQRPGAASMADLFLFINDEVALAPWHHFHECVVGGGEAFVYAHGAYIWQCNAVNARFNAVFNDAMVASSALQAQSLFSSYDGFGSVSSLVDVGGGTGSFAAHIVKRHPNISSAINLDLPHVIATAPKHPGVEHLGGDMFKSIPSAECIVLNAVLHNWADSKCLQILKACLAVLPPYGRLVILDMVLPDEADADENGEQNVDTNTKMKAKAVLTVDLLMMALAPGGHERTATQWAELLSAGGFSTVNIVPVPPPAIKTVIEAFP
Gnetum_montanum_TnS000075981t11	Gnetaceae	Gnetum_montanum	TnS000075981t11	Q9FK25_OMT1_ARATH	COMT	ASMT	A	10	92	2.2e-13	1	210	6e-50	354	2.7e-73	MLKLEFSFAESLAVKAALLLKLPDIMASNGGSPMSVAEIAEKLPTSPPSEGVDALHRLMRFLAVIDFFTTHNNNNKAELRYGLSAAAKCLVQRPGAASMADLFLFINDEVALAPWHHFHECVVGGGEAFVYAHGANIWQYNAVNARFNAVFNDAMVASSALQAQSLFSSYDGFGSVSSLVDVGGGTGSFAAHIVKRHPNISSAINLDLPHVIATAPKHPGVEHLGGDMFKSIPSAECIVLNAVLHNWADSKCLQILKACLAVLPPYGRLVILDKVLPDEADADENGEQNVDTNTKMKAKAVLTIDLLMMAHAPGGHERSATQWAELLSAGGFSTVNIVPVPPPAIRTVIEAFP
Pseudotsuga_menziesii_PSME_20099	Pinaceae	Pseudotsuga_menziesii	PSME_20099	Q6ZD89_OMT1_ORYSJ	COMT	ASMT	A	7	53	4.6e-07	1	189	3e-45	351	2.72e-48	MTPSMDSIDHNLAHEAGEQINSSCDSAILTHELQLNEMIFSGIKPMALKAAVLLNIPDVIATKGNGDPLSVEQIASHIAAANPPKKPIKYGLTAISKLLPQGGNQPSSAAFVLLAADGFYLEAYQHLHESVLEGCYTFNKAFGLSPWEYLGRNPEANRIFNEAMATDSRSVMAAVARMYEDGFKGIETLVDIGGGMGSSLAAIVKEHPHIRGINLDLPHVIAAATPITGVEHMDGNMFEKIASTDGVMMKCILHDWEDEECVKLLRRGYETTPVNIKVLIVDAVVEVRKEGESDLSMRLSLLLDVAMMVGSREQNKNSRALPEGRLQQLHHHQVALPSIAHSALQILSKS
Selaginella_kraussiana_SK01G10760.mRNA1	Selaginellaceae	Selaginella_kraussiana	SK01G10760.mRNA1	Q6ZD89_OMT1_ORYSJ	COMT	ASMT	A	5	84	6.7e-12	1	209	1.2e-35	340	3.8e-39	MDISPEHQALALAHVWGMSVGHSSSFGLKVMVKLRIPEILTEAKLPMSLEEIVTKLPGTNIQLEPLRRLMDFMSTKSIFEVDDSGSERVYKANNNTIMCTMENFGGLLQVQDEVITSGWHHIPEYILHGGQGPFERAQGKPVWGFMSENRKFAHGFSFAMVAMSNVIMTSVLEHYHGFANIQGTLVDVGGGVGKDLGRIVEAYPNINGINLELPFLANVAPEIPGMKHMAGDLFEGIPSANAAVLHSFADQYVLAALKNCYEALPSGGKVMIVDIVMDPEGGPFDVLKYAFDTVLLALSDGGRERTVAHWKRLLSESDFVGFNVVHIPHCLHAVIEAFKP
Sequoiadendron_giganteum_SEGI_07769	Cupressaceae	Sequoiadendron_giganteum	SEGI_07769	Q9FK25_OMT1_ARATH	COMT	ASMT	A	13	92	2.4e-14	1	210	4.2e-57	352	1.12e-66	MILGSAKPMALRAAVLLNIPDIIAEASGSLTLEEIAAHISASIKSPPCIEYMFRLLRFLASHEVFSEIPHEEDFMQCRYGLTGLSKLLVKETSKGGLGSGVSMQNYVPFLLGSTSHIGLQGWLHLHESVLEGGCAFEKAFGMSYWDYAVNNPEVNKAFNESMSCDTRAVVSSVVKIYEEGFKKMTSLVDVGAGVGSALSIIVEHYKHIKGINFDLPHVIASALPITGVEHVNGNMFEHIPPANVVFMKWILHDWDDDDCVRLLKKCHEAIPGNGKVVIVDAIIVEAKKDEDKQEKCLRNVGLLFDMSMLLFSSGKERPEMEFVQLFKKAGFKSYTIFKLPFVQAIIEVSKF
Sequoia_sempervirens_SESE_094615	Cupressaceae	Sequoia_sempervirens	SESE_094615	Q9FK25_OMT1_ARATH	COMT	ASMT	A	3	92	5.3e-10	1	134	1.7e-23	401	4.25e-34	MDCEKSDTVPYPVTSISVDQRKDEELQGFIDLWKLMSGFMYSLGLRWEVELEIPDIITKRGSESMLSAEEIAGYLPSPSPNIDILSHTLSFLATKGVFSQTLLPNCPIKYGLTPISKWLIKDRGNGEATEGTLTPMLLLYTHEAVIAPWYRLGECTLSGSGFPFEVVHGKLLFSYAESNPDFGRLFNGAMDTVSKILVKHILAAYGNGFGKLEFRSLVDVGGGKGSTISVISRNFPNIKCCNYDLLEVISEVPTYAGVQHIAGDMFVSVSNANAIFMKFWDIIKLDLLVVVQESERNKKMLKALNSTFLALIPKCEGADRLSRFHPISLCNVVYKIISKLIANKMNKWLQVLISEEQSGFVEGQYILDGMVIAVKTIHSMANSREMAMFIKLDMAKAYD…
Picea_engelmannii_EFE08_00050525-RA	Pinaceae	Picea_engelmannii	EFE08_00050525-RA	Q9FK25_OMT1_ARATH	COMT	ASMT	A	6	92	7.2e-16	135	210	2.1e-41	366	1.56e-60	MPIPFISAPMAASIDSIDNALAHAAGQQINSSCESAATHELHLYEMILSAAKPMALKAAVLLNIPDIIATRGNGGPLSVEQIASHIAAANSSSTSHSNVDVGYLYRIMRFLASYGVFTEEEEADQEDGAYTKNIKYGLTDISKLLAQGGNQQPCGPFLLLVANKVYLEAYQHLHESVLEGCYTFNKAYGMSPWEYMASNPQGNRIFNEAMASNNSVVMASVANMYGDGFKSINTLVDFGGGMGSSLSMIVKEHSHIRGINFDLPHWIIHDWEDEECVKLLRRSYEATPANGKVLIVEAVVEGGNETESMSRRLGLLYDIAMMVYTTGGKERTEEEFKALFQRAGFKSYAIIKLPFFQALIVLSKS
Picea_sitchensis_E0M31_00047724-RB	Pinaceae	Picea_sitchensis	E0M31_00047724-RB	Q9FK25_OMT1_ARATH	COMT	ASMT	A	6	92	4.4e-11	18	210	1.7e-52	363	1.19e-57	MAESSSLSVAASAPDAGLQIYTSSSPQLQLYDMIFCLAKPLALKAAVLLNIPDIIATHGGGEGSSLSVENITFHIAASAPTMNMKLPDLEYLFRLLRYLASYHVFTETSDAGRAVEFKRYRYGLTAISKLLMVENEYSCVPLLLAATSCPAMSKAFGMNAWDYFRNDSQENEMFNRAMASDTRAVMASVVRVYDHGFKNINTLVDVAGGTGSALSMIVKEHPHIHGINLDLPHVIDTAPALPGVEHVSGNMFQHIPPADAVFMKSVLHNWKDEECVGILKKCHEAIPGNGKVIAVDAIIEEEVGCLKRMGLRSDIEMMVFTDGGKERTEDEFKEIFRLAGFQRYAITKLPFSLPSIIEIFKD
Pseudotsuga_menziesii_PSME_40145	Pinaceae	Pseudotsuga_menziesii	PSME_40145	Q9FK25_OMT1_ARATH	COMT	ASMT	A	25	92	7e-06	1	210	5.2e-51	352	1.1e-62	MDIQEVKKAECLLKAFDVDIQAAKEEEIPDIIWMAGPDDPLSVYQIAAQLPSEAPDVDALSRILTYLSTMGMLHAIKPVDGIDTPMTMKYALTDLSKTYFVSEEINPLSLVHFVLLQTHPVYVAAWDHIHHRVLHGGDNFQNTRADGKDFWAYAATDPEFNALFNVGMVSLTKGMRDLLTIYDGFKDVNTLVDMGGGHGEVSSLIIDAYPHIHAINYDLPHVIATAPTLRGIEHISGNAFDSVPSADAVFMKHFLHIWNDKDCIKLLSNCYQALPERGKVIIAEVVLDIGEDSDLVGSGYAVDALMLNLSPGGRERTPKHWNEVLKAAGFSLSKIVGRKGTLTKIIEAIKC
Gnetum_montanum_TnS000651073t02	Gnetaceae	Gnetum_montanum	TnS000651073t02	Q9FK25_OMT1_ARATH	COMT	ASMT	A	11	92	1.6e-11	1	209	4.6e-51	355	2.49e-74	MKLQFPFEESLAVKAALLLKLPDIMVSNGGSPMSVAEIAENLPTSPPAEGVDALHRLMRFLAATAFFTLHHSNNNNTAELRYGLSAAAKCLVRRPGAASMADLFLFINDEVALAPWHHFHECVVGGGQAFVYAHGANMWQYNAVNARFNAVFNDAMAARSELQTQSLLSSYDGFGSVSSLVDVGGGTGSLAAHIVKRHPNISSAINLDLPHVIATAPKHPGVEHLGGDMFKSIPSTECIVLNGVLHDWADSKCLQILKACLAVLPPYGRLVILDIVLPDEADADENGDKNVDTNTKMKAKAVLTMDLLMMAHTPGGQERSATQWTELLSAGGFPSVNIVPLPPPAIKTVIEAFP
Gnetum_montanum_TnS000578721t01	Gnetaceae	Gnetum_montanum	TnS000578721t01	Q9FK25_OMT1_ARATH	COMT	ASMT	A	10	92	2.2e-13	1	210	6.7e-52	352	5.08e-73	MVKLMFSFAESLAVKAALLLKLPDIMASNGGSPMSVAEIAENLPTLPPAEGVDALHRLMHFLAAIAFFTTHNNNNKAELRYGLSAAAKCLVKRPGAASMADLFLFVNDEVALAPWHRFHDSVVGGGEAFVYAHGANVWQYNAVNARFNAVFNDAMVAYSALQTQSLLSSYDGFGSVSSLVDVGGGTGTFAAQIVKRHPNISSAVNFDLPHVIATAPKHPGVEHISGDVFKSIPSAECIVLKTVLHDWSDSKCLEILKVCLAVLPPYGRLVIMDIVLPDDAHADENGDKSVDTKMKGNVGLTLDLLMMALAPGGRERSASQWTELLSAGGFSTVNFVRPSPSILLGRHRRLH
Welwitschia_mirabilis_W.mirabilis.22839	Welwitschiaceae	Welwitschia_mirabilis	W.mirabilis.22839	Q9FK25_OMT1_ARATH	COMT	ASMT	A	6	91	7e-14	1	195	2.2e-46	351	1.84e-59	MDIKNYHRHGHYSCWKRPLPQQRRGKQGWQSPWRFILAFAESLAVKCALLLEIPDIITKSGTNALSLSEIAQQLPTERPHTELLRRVLDYLVPVSFFTANDNGGGERRYGLTAASKHIVKGTASEESLRPIFMLATDEVMMAPWHLLHHCVLNGELPFRKAHGMNLFEYAAVHADFNAFFNRAMSSTSATLIEPFLEAYKHCLSEISSLVDVGGGLGNTLAAIVGECPNITRALNFDLPHVVSTAADRRLHVGDMFVSVPSAEAILLKWILHDWSDEDCVKILINCRKAIPDDGSVIIVDVVLKEGEERDWTSMVWDLEMRDGKGENRNGVAKDSARQWFSALQYHPSRSR
Metasequoia_glyptostroboides_GWHGCBJF020695	Cupressaceae	Metasequoia_glyptostroboides	GWHGCBJF020695	Q9FK25_OMT1_ARATH	COMT	ASMT	A	4	92	1.6e-14	1	208	3e-59	349	1.67e-76	MASSQSSMEAQLQLYEIIISAAKPMALQAAVLLNIPDIIAIHGGQNPLCVEEITSHISLYTNQPAHTDYLFRIMRLLASIGVFTEETTVDHGGSPQFKYGLTSLSKLLVKNGPQQSYAPMVLVGNLKCLIDAYQHLHDSVIEGCHAFTKANGMSIFEYNSNNPETNRIFNEGMATHTSPLMASAVKIYDGFKSFKSVVDVAGGVGSAISVIVTEYPHIHGINFDLPHVIKTADPIHGVQFVEGNMFEQIPSADAIFMKWILHDWDDDQCIKILKKSYDAIPKDGKVLIVDAVIDKREGIKRKVGLLFDILMMASCSGGKERTEKEFKDLFYKQGSRVTKSLNYLSFKHL
Sequoia_sempervirens_SESE_116733	Cupressaceae	Sequoia_sempervirens	SESE_116733	Q9FK25_OMT1_ARATH	COMT	ASMT	A	4	92	9e-12	2	207	5.1e-55	449	2.46e-75	MEAHLHLYELIFSAAKPMALKAAVLLNVSQIIATHGGENPLCVDEIAQHISSCTENKEVPQKEYLFRILRLLASCGVFTEDMDEQTKQIKYGLNSVSKLLVKEENRDSCVPFVMLIADKVYLDAHHHFHDAVLEGCHPFEKVYGTGPWEYVRTNAEANNLFNQGMACDTKEVMASVVKMYDGFKSVKSVVDVGGGVGSALSVIVAQHSHIQGINFDLPHVIATAPPIPGVEHIGGNMFEQIPCGDIIFMKWILHDWDDDRCIEILKKIYEATPKDGKVLIVDALIDGSQGSSNRLGLLFDVAMMIYTTGGKERTEEEFSRLFSKADLDVTLSHYPSPSLYLALTLSLPPYLSLPFPLYFLLYPLTLPLSTYLSLYPSHLTFLSISTSLYLPSPSSSMST…
Sequoia_sempervirens_SESE_026472	Cupressaceae	Sequoia_sempervirens	SESE_026472	Q9FK25_OMT1_ARATH	COMT	ASMT	A	4	92	9.3e-13	2	207	1.1e-54	440	3.32e-73	MEAHLHLYELIFSAAKPMALKAVVLLNIPQIIATHGGENPLSVDEIAQHISSCTENKVPQKEYLFRILRLLASCGVFTEDMDEQTKQIKYGLNSVSKLLVKEENRDSCVPFVMLIADKVYLDAHHHFHDAILEGCHPFEKVYGTGPWEYVRTNAEANNLFNQGMACDTKEVMASVVKMYDGFKSVRSVVDVGGGVGSALSVIVAQHSHIQGINFDLPHVIATAPPIPGVEHISGNMFNQIPCGDIIFMKWILHDWDDDRCIEILKKIYEATPKDGKVLIVDALIDGSQGSSNRLGLLFDVAMMIYTTGGKERTEEEFSQLFSKADVNDPANPQNPQQEEQENPQQNQPPPPITQHPPGTQQNLRSEIENKKKIEDFISRLSDPNASTIERMTLANSMKE…
Picea_sitchensis_E0M31_00096103-RA	Pinaceae	Picea_sitchensis	E0M31_00096103-RA	Q9FK25_OMT1_ARATH	COMT	ASMT	A	6	92	1.9e-15	19	75	6.8e-45	371	2.1e-47	MSSLVVNNGCEICTDGFFESEEEELLGQIHAWNCTFAFVESLAVKCAILLEIPDMIAREGPRATLSLNEIAARLPRESPDVSCVFRIMRFLVAKGVFRASVVKISEDGGSYETRYGLTPVSKWFVKEREQSMVPMLLLQNDERIRTNGGDMWSYTSAHPDFNHLFNNAMACDTGIVMKALLSKYRGFHALNSLVDVGGGTGTSKYRGFHALNSLVDVGGGTGTATAEIVRTYPSIKAINYDLAHVVATARQLPGYDTYNFFVGCHQWIMHNWSDEDCIKILKNCRKAIPETGKVIIVDMVVDSQHNNKNERAALDPNLCLVFDLLMATHCTGGKERTEEEWKKILWEGGFGDYNIIAIPAVQSVIEAFPR
Abies_alba_AALBA5B617769P1	Pinaceae	Abies_alba	AALBA5B617769P1	Q9FK25_OMT1_ARATH	COMT	ASMT	A	5	93	1.6e-14	1	139	6.6e-35	349	1.52e-52	MTSPVVNDVSEICTDGLFENEEEELVGQSQAWNCTFAFVESLAVKCAVLLGIPDMIAHEGPGAAGLSLNEIAGRLPRKSPDVSCLFRIMRFLVAKGVFRATVVKSAKDGDICETKYGLTPVSKWFLKDREQSMVSMLLFENDERTMAPWHFFNECVLDGISPFQRANGSDIWSYASSLPDFNHLLNKAMAGNTRFAMKVVLSNYRGFHGLNSLVDVGGGTGTAIAEIVRAYPSIRGINYDLPHVLATATHIPGVEHVGGDMLKTVPSGDAIFMKVIIVDIVLDSHQSKSKGSLDPNISLVFDLLMAAHVDGKERSEEEWKKILWEGGFGDYNIIGIPAIQSVIEAFPR
Sequoia_sempervirens_SESE_089498	Cupressaceae	Sequoia_sempervirens	SESE_089498	Q9FK25_OMT1_ARATH	COMT	ASMT	A	4	92	1.2e-11	2	210	3.8e-44	345	1.34e-63	MEAHLQLYEMMLSAAKPMALKSAVLLNIPQIIATHGRENPLCVDEIAQHISTSIENKVPQKEYLFRILRLLASCGVFTENVDEQTEQIKYGLNSVSKLLVKEENRDSCVPFLMLAAEKVYLDAHHHFHDAVMEGCHPFVKVYGTSPWEYLSTNAEANKLFNQGMACHTKDVMASVVKMYDGFQSVRSVVDVAGGVGSALSVIIAQHSHIQGINFDLPHVIATAPPIAGKQPDLNFQDMKKYLVLSFLVWILHDWDDDHCIEILKKSYEATSKDGKVLIVDALIDGSQGSLNRLGLLFDITMMIYTIGGKERTEEEFSQLCFKAGFKSYNIMKLPFLQVLIELSKS
Torreya_grandis_TG9g01139-mRNA1	Taxaceae	Torreya_grandis	TG9g01139-mRNA1	Q9FK25_OMT1_ARATH	COMT	ASMT	A	2	92	7.6e-14	1	210	1.7e-55	342	8.84e-82	MEMERAEAQLQLYEMIISISKPMALRAVVLLNIPDIISTHGRGSNSLSVEEIASHMPHPPANLGILLRIMRFLASHGVFCERGDRYGLNAVSKLLVREDNESSLAPYLLFVSDKVSVAPWRHLHDTVVEDCSPFEKEYGMSSWEFASKNPKSAMTFHHAMASYANSVMPYVIEKYQGFKDIKTLVDVGGGVGSSLSKILSKHGHIHGINFDLPYVVASAPPIPGVEHVGGNMFEGVPAADAIFLKWILHNWDDEHCVTLLKKCYEAIPENGKLIIVESIVESQGSLRPLQLSVDMAMIFCTRGAKERTEEEFKALFQVSGFKSYKIIKLPFLESVIELSKL
Sequoiadendron_giganteum_SEGI_25742	Cupressaceae	Sequoiadendron_giganteum	SEGI_25742	Q9FK25_OMT1_ARATH	COMT	ASMT	A	4	92	5.8e-15	1	210	2.7e-60	350	7.89e-85	MEAELKLYDMIFSFAQPMALKAAVLLNIPAILAASQEPLSLSQIASLISSSTGKSPNSDYLARIMRFLSSHGVFAQTVITSNGENVKTYKYGSTRVSKLLVEENGGKAKSSAALLLMETSREFMEPWHHLFDSTVMGGSPFERAHGMNIWDYASLHPHFSTLVNDAMASNSALLMDALFAGYDGFEDITSLVDVAGGVGSAASMIVHRYPHIRAINFDLPHVIASAPKNIPGVDHVGGDMLENVPSADAILLKWVLHDWGDEESIKVLKNCYKAIPEKGKVIIIDAVVEENGSLKNQGLTFDMFMMAHTHGGKERTEEEYKFLSQTAGFERYNIIKLPFIQAIVELVKS
Sequoiadendron_giganteum_SEGI_10644	Cupressaceae	Sequoiadendron_giganteum	SEGI_10644	Q6ZD89_OMT1_ORYSJ	COMT	ASMT	A	5	92	4.2e-14	1	210	4e-60	350	1.15e-70	MDAELKLYDMIFSFAQPMALKAAVLLNIPAILATSQEPLSLPQIASLISSSTGNSPNSDYLARILRFLSSHGVFAQTVITNKGEDVKTYKYGSTRVSKLLVEENGGKAKSSAALLLMETSREFMEPWHHLYESTVIGGSPFERAHGMNIWDYASLHPHFSTLVNDAMASNSALLMDVLFASYEGFEDITSLVDVAGGVGSAAAKIVHRYPHIRAINFDLPHVIASAPKNIPGVDHVGGDMLENVPSADAILLKWVLHDWGDEESIKVLKNCYKAIPEKGKVIIIDAVVEENGSLKNQGLTFDIFMMAHTHGGKERTEEEYKFLSQAAGFQRYNIIKLPFIQAIVELVKS
Metasequoia_glyptostroboides_GWHGCBJF006445	Cupressaceae	Metasequoia_glyptostroboides	GWHGCBJF006445	Q9FK25_OMT1_ARATH	COMT	ASMT	A	4	92	1.5e-13	1	210	3.7e-60	349	1.15e-85	MEAELKLYDMIFSFAQPMALKAAVLLNIPGILAASQEPLSLPQIASLISSSTGKSPNSEYLARVLRFLSSHGVFAQTVITNNGEDLKTYKYGLTSVSKLLVEQNGGKAKSSAALLLMETSREFMEPWHHLYESTVMGGSPFERAHGMNIWDYASLHPHFSTLINDAMASNSALLMDALFATYDGFEDITSLVDVAGGVGSAAAMIVHKYPHIRAINFDSPHVIASAPKNIPGVDHVGGDMFENVPSADAILLKWVLHDWDDEESIRLLKNCYNAISEKGKVIIIDAVVEENGSLKNQGLTFDMFMMAHTHGGKERTEEEYKFLSQATGFKRYNIIKLPFIQAIVELVKS
Selaginella_kraussiana_SK08G10210.mRNA1	Selaginellaceae	Selaginella_kraussiana	SK08G10210.mRNA1	Q6ZD89_OMT1_ORYSJ	COMT	ASMT	A	5	92	8.4e-16	1	210	2.9e-51	359	6.7e-55	MEHGLSTEDVAGRMELLGMIHAFVTPFVLKAAITLDIPDIIARAGEPLSAEQIMCEIKGRPMEQQEQQLQILTRMLNFMATKNALKIVDGDRYALTSVSKWLVRENNAEYLSPLLLMEMNHRCQASWQRLHEVILEGGDAFDRANGGTFWDCGRHDSGFNTVVNNAMIAFSTTTTSLIVENYHGGFDKVRTIVDVGGGMGHSVAKIIQTYPHIQGINYDLPHVVAIAPNHQGVRHEGGDMFEHVPYADAVFVKVQVLMTMSVLHNWDDQKCKKLLLNCNRALPVNGKLIVVDIVYKPMDKLAHVEANLDMIMVAYTTGGKERTPIEWEMLLKSCGFSNIAFKSMPTKESVIEAFKSEGL
Selaginella_kraussiana_SK01G12850.mRNA1	Selaginellaceae	Selaginella_kraussiana	SK01G12850.mRNA1	Q6ZD89_OMT1_ORYSJ	COMT	ASMT	A	5	92	2.1e-15	1	210	5.7e-55	352	1.44e-59	MEHGLSTEDVAGRMELLGMIHAFVTPFVLKAAITLDIPDIIARAGEPLSAEQIMCEIKGRPEEHQEQQLQILTRMLNFMATKNALKFVDGDRYALTSVSKWLVRENNAEYLSPLLLMEMNHRCQASWQRLHEVILEGGDAFDRANGGTFWDCGKHDSGFNIVVNNAMIAFSTTTTSLIVENYHGGFDKMRTIVDVGGGMGHSVAKIIQTYPHIQGINYDLPHVVAIAPHHQGVKHEGGDMFEHVPSADAVFVKSVLHNWDDQRCKKLLLNCNRALPVNGKLIVVDIVYKPTDKLAHVEANLDMIMVAYTPGGKERTPTEWGQLLKSCGFSNIAFKNMPTKESVIEAFKLEDL
Torreya_grandis_TG6g04707-mRNA1	Taxaceae	Torreya_grandis	TG6g04707-mRNA1	Q9FK25_OMT1_ARATH	COMT	ASMT	A	4	92	2.7e-13	1	210	3.4e-61	347	1.45e-81	MEAHLQLYELILSAAKPMALKAAVLLDIPQIIATHGKENPLSVEDIASHISSSTNEKIPHKEYLSRTLRFLASCGVFTEEMDDSNKQFKYGLNGVSKLLVTEENNDSCVPFLFLAADKVYLDAYHHIHDAVLEGCYPFNKVYGIGPWEYVSRNPEANKIFNEGMACHTKGVMASVVKMYDGFKSVKSVVDVAGGVGSAVSVIINEHPHIRGINFDLPHVIASAPPIPGVDHVDGNMFDQIPTADIVFMKWILHDWDDDQCLKLLKKSYDALPKDGKVLIVEALVDTDKGNVKRLGLLFDITMMIFTTGGKERSEEEFKELFFKAGFKSYSILKLPFLQVLIEVTKS
Sequoia_sempervirens_SESE_093467	Cupressaceae	Sequoia_sempervirens	SESE_093467	Q9FK25_OMT1_ARATH	COMT	ASMT	A	4	92	1.2e-12	2	210	1.8e-57	347	1.95e-82	MEAHLHLYELIFSAAKPMALKAAVLLNVSQIIATHGGENPLCVDEIAQHISSCTENKEVPQKEYLFRILRLLASYGVFTEDMDEQTKQIKYGLNSVSKLLVKEENRDSCVPFVILIADKVYLDAHHHFHDAVLEGCHPFEKVYGTGPWEYVRTNAEANNLFNQGMACDTKEVMASVVKMYDGFKSVKSVVDVGGGVGSALSVIVAQHSHIQGINFDLPHVIATAPPIPGVEHIGGNMFEQIPCGDIIFMKWILHDWDDDRCIEILKKIYEATPKDGKVLIVDALIDGSQGSSNRLGLLFDVAMMIYTTGGKERTEEEFSRLFSKAGFKSYKIMKLPFLQVLIEVSKS
Sequoia_sempervirens_SESE_091858	Cupressaceae	Sequoia_sempervirens	SESE_091858	Q9FK25_OMT1_ARATH	COMT	ASMT	A	4	92	8.5e-14	2	210	7.5e-57	347	1.24e-80	MEAHLHLYELIFSAAKPMALKAAVLLKVPQIIATHGGENPLSVDEIAQHISSCTENKEVPQKEYLFRILRLLASCGVFTEDMDEKTKQIKYGLNSVSKLLVKQENRDSCVPFVMLIADKVYLDAHHHFHDAVLEGCHPFEKVHGTGPWEYVRTNAEANKLFNQGMACDTKEVMACVVKMYDGFKSVKSVVDVGGGVGSALSVIVAQHSHIQGINFDLPHVIATAPPIPGVEHIGGNMFNQIPCGDIIFMKWILHDWDDDRCIEILKKIYEATPKDGKVLIVDALIDGSQGSSNRLGLLFDVAMMIYTTGGKERTEEEFSRLFSKAGFKSYKIMKLPFLQVLIEVSKS
Sequoia_sempervirens_SESE_088542	Cupressaceae	Sequoia_sempervirens	SESE_088542	Q9FK25_OMT1_ARATH	COMT	ASMT	A	4	92	2.5e-12	2	210	1.7e-57	347	1.24e-80	MEAHLHLYELIFSAAKPMALKAAVLLNVPQIIATHGGENPVCVDEIAQHISSCTENKEVPQKEYLFRILRLLASCGVFTEDMDEQTKQIKYGLNSVSKLLVKEENRDSCVPFVMLIADKVYLDAHHHFHDAVLEGCHPFEKVYGTGPWEYVRTNAEANNLFNQGMACDTKEVMASVVKMYDGFKSVKSVVDVGGGVGSALSVIVAQHSHIQGINFDLPHVIATAPPIPGVEHIGGNMFNQIPCGDIIFMKWILHDWDDDRCIEILKKIYEATPKDGKVLIVDALIDGSQGSSNRLGLLFDVAMMIYTTGGKERTEEEFSQLFSKAGFKSYKIMKLPFLQVLIEVSKS
Sequoia_sempervirens_SESE_102248	Cupressaceae	Sequoia_sempervirens	SESE_102248	Q9FK25_OMT1_ARATH	COMT	ASMT	A	5	92	5.4e-15	1	210	8.3e-56	348	7.04e-71	MEGHLQLYEIMLVVAKPMALQVAVLLNIPDIVATHGHANPLSVEDIASYISASTRKSTHIDYLARIMRFLACMGVFTKETTVVSGDSTHFKYGLTSVSRLLIKKNSQLSLSPLLFLLNNKIVLDAYQHLHESVVEGCYAFNKAHGMDLWDYGNNNHEANRVINEGMASHTQEIMPSLVKMYNGFKSVKSLVDVAGGTGSSLSTIIKEHPHIHGINFDLPHVIETAPSIHGVEHIGGNMFEQIPSADALFMKWILHDWDNVQCVKLLEKSYKAISKNGKLLIVEMVVEEKEGAIRQFRLMFDMLMMGYTSGGRERTEEEFIVLFEKAGFKSYTIIRLPSSYALIEVSKN
Sequoia_sempervirens_SESE_098209	Cupressaceae	Sequoia_sempervirens	SESE_098209	Q9FK25_OMT1_ARATH	COMT	ASMT	A	4	92	4.6e-16	1	210	1.5e-59	348	4.04e-79	MEAHFQLYEIMLAAAKPMALQAAVLLNIPDIIATHGHANPLSVEDIASYISASTRKSTHTDYLARIMRFLACMGVFTEETTVVSGGSTHFKYGLTSVSRLLIKKDSQLSLSPLLFLLNNKIVLDAYQHLHESVVEGCYAFNKAHGMDLWDYGNNNPEANRVINEGMASHTQDIMPSLVKMYTGFKSMKSLVDVGGGTGSSLSTIIKEYPHIHAINFDLPQVVQTAPSIHGIEHTGGNMFDQIPSADALFMKCILHDWDDEQCVKLLKKSYEAIPENGKLLIVEMVIEEKEGAIRQIGLMLDMHMMGYTSGGRERTEEEFKILFERAGFKSYTIIRLPSFYALIEVSKN
Sequoiadendron_giganteum_SEGI_39696	Cupressaceae	Sequoiadendron_giganteum	SEGI_39696	Q6ZD89_OMT1_ORYSJ	COMT	ASMT	A	5	92	5.8e-13	1	209	2.1e-58	351	8.86e-60	MGSEESQKALDTIFSFVPTLVLKSALLLKIPDIIASEGPEASLSLHEIAAHLPTQTPNLHYLSRILTYLSARGIFSQSQANKEPSYALSNTGKLFFVKEKNPFSLVPVALMHSDEVLQKPWHYLHESVLHGCQAFEKAHGKDLWSYGKDDPHVNDVVNDCMASFTMMGMTQIVNCYEGFKEVQSIVDVGGGKGTALGQIVKAYPHIQGINFDLPRVVATAPSIPGIEHVGGNMFESIPSAGAIFIKKVLIDWDDESCAKIFENCYKALPENGRLLLAEDVVQHQSEATESLEMVADLIMMAHANGGRERSEEEWKRMLHNSGFPLVKVVGLPGVFTKLKIVEAIKVKTII
Sequoiadendron_giganteum_SEGI_36727	Cupressaceae	Sequoiadendron_giganteum	SEGI_36727	Q6ZD89_OMT1_ORYSJ	COMT	ASMT	A	5	92	3.3e-12	1	209	7.9e-59	350	3.98e-61	MGSEESQKALETIFSFVPTLVLKSVLLLKIPDIIASEGPEASLSLHEIAARLPTQTPNLHYLSRILMYLSARGIFIQSQANKEPSYALSNTAKLFFVNEKNPFSLIPIALMHSDEVLQKPWHYLHESVLHGCQAFEKAHGKDLWSYGKDDPHVNDIVNDCMASITMMGMAQIVNCYEGFKEVQSIVDVGGGTGTALGQIVKAYPHIQGINFDLPHVVATAPSIPGIEHVGGNMFESIPSAGAILIKNVLIDWDDESCAKIFENCYKALPENGRLILAEEVAQHQSEASESLEMIADLIMMAHANGGRERSEEEWKRMLHNSGFPLVKVVGLPGVFSKLKIVEAIKAKTE
Metasequoia_glyptostroboides_GWHGCBJF029343	Cupressaceae	Metasequoia_glyptostroboides	GWHGCBJF029343	Q9FK25_OMT1_ARATH	COMT	ASMT	A	5	92	3.6e-12	1	209	1.1e-58	349	6.57e-73	MGSEESQKALDTIFSFVPTLVLKSALLLEIPDIIASEGPEASLSLHEIAAHLPTQTPNLHYLSRILTYLSAKGIFIQSQANSEPSYALSNTAKLFFVKEKNPFSLVPVALMQSDEVLQKSWHYLHESVLHGCQAFEKAHGKDLWNYGKDDPHVNDLVNDCMASFTMMGMTQIVNCYEGFKEVQSIVDVGGGKGTALGQIVKAYPHIQGINFDLPHVVATAPSISGIQHVGGNMFESIPSAGAIFMKKVLIDWDDESCAKIFENCYKALPENGRLILAEDVVQHQSEANESLEMVADLIMMAHANGGRERSEGEWKRMLYNSGFPLVKVVGLPGLFTKLKIVEAIKVKTE
Taxus_chinensis_evm2.model.Chr10.1615	Taxaceae	Taxus_chinensis	evm2.model.Chr10.1615	Q9FK25_OMT1_ARATH	COMT	ASMT	A	5	92	7.2e-13	1	209	1.8e-50	347	6.1e-65	DAQEGQKFDAQKQEALETVFSFVPALVLKSALLLEIPDIIARHGGNASLSVHQIASCLPTDKPHLDYLSRILRYLSTKGVFIQSQVADELQYSLTDTAKLFFVKEKNPCSLVPVALMQTHEVLMARWNHLHESVLEGCNPFEKAHGKNLYACCKDDPYLNIIVNDRMTSNTLTKIDQIVHFYDGFRELKSIVDVGGGKGTALGGIVKAYPHIHGINFDLPHVIATAPLIPGIEHVGGSMFDSIPSANAVFIKNVLVDWDDESCMKLLQNCHKALPENGKVIIVEETTADPMEQSELLNVIMIARVNALRMRSEQELRWLLQSSSFSILKIVRLRSMMIIEATKLNAM
Sequoiadendron_giganteum_SEGI_38627	Cupressaceae	Sequoiadendron_giganteum	SEGI_38627	Q9FK25_OMT1_ARATH	COMT	ASMT	A	4	92	1.3e-13	2	210	3.7e-56	347	1.47e-78	MEAHIHLYEMMLSAAKPMALKAAILLNIPQIIATHGGENPLSVDEIAQHISSCTENKVPQKEYLFRILRLLASCGVFTEDMDEQTKQIKYGLNSVSKLLVKEENRDSCVPFLMLATEKVYLDAHHHLHDAVLEGCHPFVKVYGTSPWEYVSTNAEANKLFNQAMACHTKEVMTSVVKAYDRFKSVRSVVDVGGGVGSALSVILSQHSHIQGINFDLPHVIATAPPIPGAEHIGGNMFNQIPCGDIIFMKWILHDWDDDHCIEILKKSYEATPNDGKVLIVDALIDGSQGSLNRLGLLFDITMMIYTTNGKERSEEEFSQLFFKAGFKSYSIMKLPFLQVLIEVSKS
Sequoiadendron_giganteum_SEGI_34365	Cupressaceae	Sequoiadendron_giganteum	SEGI_34365	Q9FK25_OMT1_ARATH	COMT	ASMT	A	4	92	3e-13	2	210	9e-59	347	8.22e-81	MEAHLHLYEMIFSAAKPMALKAAVLLNIPQIIATHGGENPLSVDEIAQHISSCTENKVPQKEYLFRILRLLASCGVFTEDVDEQTNQLKYGLNSVSKLLVKEENKESCVPFVMLITDKVYLDAHHHFHDAVLEGCHPFEKVYGTGPWEYVRTNAEANNLFNQGMACDTKEVMASVVKMYDGFKSVRTVVDVGGGVGSALSVVVAQHSHIQGINFDLPHVIATAPPIPGVEHIGGNMFDQIPCGDIVFMKWILHDWDDDHCIEILKRIYEATPKDGKVLIVDALIDGSQGSSNRLGLLFDVAMMIYTTGGKERTEEEFSRLFSKAGFKSYKIMKLPFLQVLIEVSKS
Sequoia_sempervirens_SESE_116849	Cupressaceae	Sequoia_sempervirens	SESE_116849	Q9FK25_OMT1_ARATH	COMT	ASMT	A	4	92	1.8e-11	2	210	1.7e-53	346	1.35e-79	MEAHVQLYEMMLSAAKPMALKSAVLLNIPQIIATHGRENPLCVDEIAQHISASTENKVPQKEYLFRILRLLASCGVFTEDVDEQTKQIKYGLNSVSKLLVKEENKESCVPFLMLAAEKVYLDAHHHFHDAVLEGCHPFVKVYGTSPWEYLSTNAEANKLFNQGMVCHTKDVMASVVEMYDGFKSVRSVVDVAGGVGSALSVILAQHSHIQGINFDLPHVIATAPPIAGVEHIGGNMFDQIPCGDIIFMKWILHDWDDDHCIEILKKSYEATPKDGKVLIVDALIDGSQGSLNRLGLLFDITMMIYTTGGKERTEEEFSQLCFKAGFKSYNIMKLPFLQVLIELSKS
Sequoia_sempervirens_SESE_098316	Cupressaceae	Sequoia_sempervirens	SESE_098316	Q9FK25_OMT1_ARATH	COMT	ASMT	A	4	92	3.9e-12	2	210	3.2e-55	346	8.51e-75	MEAHLHLYEMIFSAAKPMALKAAVLLNIPQIIATHGGENPVCVDEIAQHISSCGENKVPQKEYLFRILRLLASCGVFTEDMDEQTKQMKYGLNSVSKLLVKEENKESCVPFVMLIADKVYLDAHHHFHDAVLEGCHPFEKVHGTGPWEYVRTNAEANKLFNQGMACDTKEVMACVVKMYDGFKSVKSVVDVAGGVGSALSVIVAQHSHIQGINFDLPHVIATAPPIPGVKHIGGNMFDQIPCGDIIFMKWILHDWDDNKCIELLKKIYEATPKEGKVLIVDALIDGSQGSLNRLGLLFDVAMMIFTTGGKERTEEEFSRLFFKAGFKSYKIMKLPFLQVLIEVSKS
Sequoia_sempervirens_SESE_096929	Cupressaceae	Sequoia_sempervirens	SESE_096929	Q9FK25_OMT1_ARATH	COMT	ASMT	A	4	92	4e-12	2	210	1.5e-54	346	2.4e-74	MEAHLHLYEMIFSAAKPMALKAAVLLNIPQIIATHGGENPVCVDEIAQHISSCGENKVPQKEYLFRILRLLASCGVFTEDMDEQTKQMKYGLNSVSKLLVKEENKESCVPFVMLIADKVYLDAHHHFHDAVLEGCHPFEKVHGTGPWEYVRTNAEANNLFNQGMACDTKEVMACVVKMYEGFKSVKSVVDVAGGVGSALSVIVAQHSHIQGINFDLPHVIATAPPIPGVKHIGGNMFDQIPCGDIIFMKWILHDWDDNKCIELLKKIYEATPKEGKVLIVDALIDGSQGSLNRLGLLFDVAMMIFTTGGKERTEEEFSRLFFKAGFKSYKIMKLPFLQVLIEVSKS
Sequoia_sempervirens_SESE_082437	Cupressaceae	Sequoia_sempervirens	SESE_082437	Q9FK25_OMT1_ARATH	COMT	ASMT	A	4	92	1.8e-11	2	210	6.8e-54	346	4.78e-80	MEAHVQLYEMMLSAAKPMALKSAVLLNIPQIIATHGRENPLCVDEIAQHISASTENKVPQKEYLFRILRLLASCGVFTEDVDEQTKQIKYGLNSVSKLLVKEENKESCVPFLMLAAEKVYLDAHHHFHDAVLEGCHPFVKVYGTSPWEYLSTNAEANKLFNQGMACHTKDVMASVVEMYDGFKSVRSVVDVAGGVGSALSVILAQHSHIQGINFDLPHVIATAPPIAGVEHIGGNMFDQIPCGDIIFMKWILHDWDDDHCIEILKKSYEATPKDGKVLIVDALIDGSQGSLNRLGLLFDITMMIYTTGGKERTEEEFSQLCFKAGFKSYNIMKLPFLQVLIELSKS
Sequoia_sempervirens_SESE_068723	Cupressaceae	Sequoia_sempervirens	SESE_068723	Q9FK25_OMT1_ARATH	COMT	ASMT	A	4	92	2e-12	2	210	1.6e-54	346	1.7e-74	MEAHLHLYEMIFSAAKPMALKAAVLLNIPQIIATHGGENPLCVDEIAQHISSCGENKVPQKEYLFRILRLLASCGVFTEDMDEQTKQMKYGLNSVSKLLVKEENKESCVPFVMLIADKVYLDAHHHFHDAVLEGCHPFEKVHGTGPWEYVRTNAEANNLFNQGMACDTKEVMACVVKMYEGFKSVKSVVDVAGGVGSALSVIVAQHSHIQGINFDLPHVIATAPPIPGVKHIGGNMFDQIPCGDIIFMKWILHDWDDNKCIELLKKIYEATPKEGKVLIVDALIDGSQGSLNRLGLLFDVAMMIFTTGGKERTEEEFSRLFFKAGFKSYKIMKLPFLQVLIEVSKS
Sequoia_sempervirens_SESE_067612	Cupressaceae	Sequoia_sempervirens	SESE_067612	Q9FK25_OMT1_ARATH	COMT	ASMT	A	4	92	1.1e-11	2	210	9.7e-54	346	8.48e-81	MEAHLQLYEMMLSAAKPMALKSAVLLNIPQIIATHGRENPLCVDEIAQHISASTENKVPQKEYLFRILRLLASCGVFTEDVDEQTKQIKYGLNSVSKLLVKEENKESCVPFLMLAAEKVYLDAHHHFHDAVLEGCHPFVKVYGTSPWEYLSTNAEANKLFNQGMVCHTKDVMASVVEMYDGFKSVRSVVDVAGGVGSALSVILAQHSHIQGINFDLPHVIATAPPIPGVEHIGGNMFDQIPCGDIIFMKWILHDWDDDHCIEILKKSYEATPKDGKVLIVDALIDGSQGSLNRLGLLFDITMMIYTTGGKERTEEEFSQLCFKAGFKSYNIMKLPFLQVLIELSKS
Sequoia_sempervirens_SESE_060070	Cupressaceae	Sequoia_sempervirens	SESE_060070	Q9FK25_OMT1_ARATH	COMT	ASMT	A	4	92	1.8e-11	2	210	6.7e-54	346	3.38e-80	MEAHVQLYEMMLSAAKPMALKSAVLLNIPQIIATHGRENPLCVDEIAQHISASTENKVPQKEYLFRILRLLASCGVFTEDVDEQTKQIKYGLNSVSKLLVKEENKESCVPFLMLAAEKVYLDAHHHFHDAVLEGCHPFVKVYGTSPWEYLSTNAEANKLFNQGMACHTKDVMASVVEMYDGFKSVRSVVDVAGGVGSALSVILAQHSHIQGINFDLPHVIATAPPIAGVEHIGGNMFDQIPCGDIIFMKWILHDWDDDHCIEILKKSYEATPKDGKVLIVDALIDGSQGSLNRLGLLFDITMMIYTTGGKERTEEEFSQLCFKAGFKSFNIMKLPFLQVLIELSKS
Sequoia_sempervirens_SESE_059790	Cupressaceae	Sequoia_sempervirens	SESE_059790	Q9FK25_OMT1_ARATH	COMT	ASMT	A	4	92	1.9e-12	2	210	3.2e-55	346	6.03e-75	MEAHLHLYEMIFSAAKPMALKAAVLLNIPQIIATHGGENPLCVDEIAQHISSCGENKVPQKEYLFRILRLLASCGVFTEDMDEQTKQMKYGLNSVSKLLVKEENKESCVPFVMLIADKVYLDAHHHFHDAVLEGCHPFEKVHGTGPWEYVRTNAEANKLFNQGMACDTKEVMACVVKMYDGFKSVKSVVDVAGGVGSALSVIVAQHSHIQGINFDLPHVIATAPPIPGVKHIGGNMFDQIPCGDIIFMKWILHDWDDNKCIELLKKIYEATPKEGKVLIVDALIDGSQGSLNRLGLLFDVAMMIFTTGGKERTEEEFSRLFFKAGFKSYKIMKLPFLQVLIEVSKS
Sequoia_sempervirens_SESE_035900	Cupressaceae	Sequoia_sempervirens	SESE_035900	Q9FK25_OMT1_ARATH	COMT	ASMT	A	4	92	1.8e-11	2	210	2.6e-53	346	2.14e-78	MEAHVQLYEMMLSAAKPMALKSAVLLNIPQIIATHGRENPLCVDEIAQHISASTENKVPQKEYLFRILRLLASCGVFTEDVDEQTKQIKYGLNSVSKLLVKEENKESCVPFLMLAAEKVYLDAHHHFHDAVLEECHPFVKVYGTSPWEYLSTNAEANKLFNQGMVCHTKDVMASVVEMYDGFKSVRSVVDVAGGVGSALSVILAQHSHIQGINFDLPHVIATAPPIAGVEHIGGNMFDQIPCGDIIFMKWILHDWDDDHCIEILKKSYEATPKDGKVLIVDALIDGSQGSLNRLGLLFDITMMIYTTGGKERTEEEFSQLCFKAGFKSYNIMKLPFLQVLIELSKS
Sequoia_sempervirens_SESE_030549	Cupressaceae	Sequoia_sempervirens	SESE_030549	Q9FK25_OMT1_ARATH	COMT	ASMT	A	4	92	1.1e-11	2	210	7.3e-54	346	6.75e-80	MEAHLQLYEMMLSAAKPMALKSAVLLNIPQIIATHGRENPLCVDEIAQHISASTENKVPQKEYLFRILRLLASCGVFTEDVDEQTKQIKYGLNSVSKLLVKEENKESCVPFLMLAAEKVYLDAHHHFHDAVLEGCHPFVKVYGTSPWEYLSTNAEANKLFNQGMACHTKDVMASVVEMYDGFKSVRSVVDVAGGVGSALSVILAQHSHIQGINFDLPHVIATAPPIAGVEHIGGNMFDQIPCGDIIFMKWILHDWDDDHCIEILKKSYEATPKDGKVLIVDALIDGSQGSLNRLGLLFDITMMIYTTGGKERTEEEFSQLCFKAGFKSYNITKLPFLQVLIELSKS
Pinus_taeda_PITA_32116	Pinaceae	Pinus_taeda	PITA_32116	Q6ZD89_OMT1_ORYSJ	COMT	ASMT	A	13	91	5.2e-11	1	210	1.8e-58	352	2.37e-66	MIFSAAKPLALKAAVLLNIPDIIATRGNGGPLSAEQIAFHIAAANSSSTGNSHVDVGYLYRILRFLASYGVFSEQEEADQPDDADTKKIKFGLTGISKLLVHGGNEQSCGPLLLLMANNVCLEAFQHLHESVLEGCYTFNKAHGMDPWEYLGNNPEVSKIFNEAMATNTRSVMASVAKMYEDGFKSVATLVDVGGGMGSALSIIVKEHPHIRGINLDLPHVIATAPPITGVEHMEGNMFEHIPSADAVMMKWILHDWPDEECVKLLRRSYDATPAKGKVLIVEAVVEGDKEGESMSRRLGLLSDISMMAYTTGGKERTEEEFKGLFERAGFKSYTIIKLPFLESLIVLSKS
Sequoiadendron_giganteum_SEGI_38892	Cupressaceae	Sequoiadendron_giganteum	SEGI_38892	Q9FK25_OMT1_ARATH	COMT	ASMT	A	4	92	8.1e-15	1	104	3.8e-24	402	2.03e-39	MEARLQLYKLTKFAVHETTMASSESSMEAHLQLYEIIISAAKPMALQAAVLLNIPDIIAIHGGQNPLCVEEIASHISLCTNQPARTDYLFRIMRLLASIGVFTEETTVDYGGSPQFKYGLTSLSKLLVKNGAQQSCAPTVLTINLKCIIDGYQHLHDSVIEANHAFTKANGMSLFEYNSNNPETNRIFNEGMATHTSPLMASVVKMYDGFKRLKSVVDVAGGVGSAISVIVAEYPHIHGINFDLPHVIRTADPIHDCSFDGDIFPLIFDHMNHDSEETFGFLNLGVVTSNPVLESQISTPPSTVVVDDACVSTGWIPCDSVQQDIPHCLPDMATLDDFFIGISDLFVESHLVDFGDIIDRIHLLFDEDAPSLVFVREPSNPLVHSLHDHSSQFGVSVAT…
Taxus_chinensis_evm2.model.Chr06.3230	Taxaceae	Taxus_chinensis	evm2.model.Chr06.3230	Q9FK25_OMT1_ARATH	COMT	ASMT	A	4	92	7.8e-15	1	210	1.3e-61	351	1.88e-80	MASSKSSMEAHLQLNEIFFSAAKPMALQAAVLLGIPDIIAIHGSKSPLALEDISSYISASTNKPANMDYLFRIMRLLASVGVFTEDATAVDGSISQFKYGLTNVSDLLVNKHNQQSCAPFLLVTNHKMVVESYQHLHESVIDGSYAFNQAHGMNLWKYLSINPEANRVFNEGMASHTRDVMASVVKMYDGFKSVNSLVDVAGGVGSALSTIIKEYPHINGINFDLPHVIASAPPIYGVEHVEGDMFHRIPPADAVFMKWILHDWDDEQCVKLLKKSYEATPENGKVLIVDAVIDRKEGRKRQVGLLFDVCMMGYTSGGKERTEEEFKELFHKAGFRSYKILNLPALQALIE
Sequoia_sempervirens_SESE_111207	Cupressaceae	Sequoia_sempervirens	SESE_111207	Q9FK25_OMT1_ARATH	COMT	ASMT	A	7	92	1.3e-11	1	210	6.6e-56	347	3.24e-65	MGLGELEQALETIFSFVPTLVLKSAILLNIPDTIAKAGPNASLSLDEIATKLPTETPNLHYLSRILTYLSTQGIFVQTSDNPSDIRYGLTDSAKRFYVRENNPGSLVPLLLMQTHPVLMAPWHHLHECVLQDCHAFEKAHGKDLWAYGKDDPLVSNAVNDSMSTLTVLGMEQIVTCYDGFKEVKTLVDVGGGKGTALAHIVKAYPHIHGINFDLPHVVQTAPSIPGIENVGGSMFDSIPSADAIFFKNVLIDWDEEKCEQTLGNCHKALPENGRLIVAENITVEEERPNKAIEIVADLVMITLANGGKERSEQEWKRLLHKSGFSLRKIVGLPGLFSKLKIIEAIKV
Sequoia_sempervirens_SESE_098094	Cupressaceae	Sequoia_sempervirens	SESE_098094	Q9FK25_OMT1_ARATH	COMT	ASMT	A	7	92	1.9e-11	1	210	3.1e-57	347	2.08e-66	MGSGELEQALETIFSFVPTLVLKSAILLNIPDIIAKAGPNASLSLDEIATKLPTETPNLHYLSRILTYLSTKGIFVQMSDNPSDIRYGLTDSAKRFYVRENNPGSLVPLLLMQTYPVLMAPWHHLHECVLQDCHAFEKAHGKDLWAYGKDDPLVSNAVNDSMSTLTVLGMEQIVTCYDGFKEVKTLVDVGGGKGTALAHIVKAYPHIHGINFDLPHVVQTAPSIPGIENVGGSMFDSIPSADAIFFKNVLIDWDEEKCEQILGNCHKALPENGRLIVAENITVEEERPNKAIEIVADLVMMTLANGGKERSEQEWKRLLHKSGFSVRKIVGLPGLFSKLKIIEAIKV
Sequoia_sempervirens_SESE_075264	Cupressaceae	Sequoia_sempervirens	SESE_075264	Q9FK25_OMT1_ARATH	COMT	ASMT	A	7	92	1.8e-11	1	210	8.1e-57	347	2.08e-66	MSSGELEQALETIFSFVPTLVLKSAILLNIPDIIAKAGPNASLSLDEIATKLPTETPNLHYLSRILTYLSTKGIFVQMSDNPSDIRYGLTDSAKRFYVRENNPGSLVPLLLMQTHPVLMAPWHHLHECVLQDCHAFEKAHGKDLWAYGKDDPLVSNAVNDCMSTLTVLGMEQIVSCYDGFKEVKTLVDVGGGKGTALAHIVKAYPHIHGINFDLPHVVQTAPSIPGIENVGGSMFDSIPSADAIFFKNVLIDWDEEKCEQILGNCHKALPENGRLIVAENITVEEERPNKAIEIVADLVMMTLANGGKERSEQEWKRLLHKSGFSVRKIVGLPGLFSKLKIIEAIKV
Sequoia_sempervirens_SESE_074893	Cupressaceae	Sequoia_sempervirens	SESE_074893	Q9FK25_OMT1_ARATH	COMT	ASMT	A	7	91	3.5e-11	1	210	4.4e-56	347	9.42e-68	MGSGELEQALETIFSFVPTLVLKSAILLNIPDIIAKAGPNAYLSLDEIAAKLPTKTPNLHYLSRILTYLSTNGIFVQTSDNLSDIRYGLTDSTKRFYVRENNPGSLVPLLLMQTHPVLMAPWHHLHESVLQGCHAFEKAHGKDLWAYGKDDPLVSNAVNDCMSTLTVLGMEQIVSCYDGFKEVKTLVDVGGGKGTALAHIVKAYPHIHGINFDLPHVVQTAPSIPGIENVGGSMFDSIPSADAIFFKNVLIDWDEEKCEQTLGNCHKALPENGRLIVAENITVEEERPNKAIEIVADLVMITLANGGKERSEQEWKRLLHKSGFSVRKIVGLPGLFSKLKIIEAIKV
Sequoia_sempervirens_SESE_072028	Cupressaceae	Sequoia_sempervirens	SESE_072028	Q9FK25_OMT1_ARATH	COMT	ASMT	A	8	92	2.6e-11	1	210	7.3e-55	347	2.3e-65	MDSGELERALETIFSFVPTLVLKSAILLNIPDIIAKAGPNASLSLDEIATKLPTKTPNLHYLSRILTYLSTKGIFVQMSDNPSDIRYGLTDSAKRFYVRENNPGSLVPLLLMQTYPVLMAPWHHLHECVLQDCHAFEKAHGKDLWAYGKDDPLVSNAVNDSMSTLTVLGMEQIVTCYDGFKEVKTLVDVGGGKGTALAHIVKAYPHIHGINFDLPHVVQTAPSIPGIENVGGSMFDSIPSADAIFFKNVLIDWDEESCLQILGNCHMALPENGRLIVAENITVEEERPNKAIEIVADLVIMTLANGRKERSEQEWKRLLHKSGFSVRKIVGLPGLFSKLKIIEAIKV
Sequoia_sempervirens_SESE_069359	Cupressaceae	Sequoia_sempervirens	SESE_069359	Q9FK25_OMT1_ARATH	COMT	ASMT	A	7	92	5.7e-12	1	210	8.9e-56	347	5.25e-67	MGSGELEQALETIFSFVPTLVLKSAILLNIPDIIAKAGPNAYLSLDEIAAKLPTKTPNLHYLSRILTYLSTKGIFVQTSDNPSDIRYGLTDSAKRFYVRENNPGSLVPLLLMQTHPVLMAPWHHLHECVLQDCHAFEKAHGKDLWAYGKDDPLVSNPVNDSMSTLTVLGMEQIVTCYDGFKEVKTLVDVGGGKGTALAHIVKAYPHIHGINFDLPHVVQTAPSIPGIENVGGSMFDSIPSADAIFFKNVLIDWDEESCLQILGNCHKALPENGRLIVAENITVAEERPNKAIEIVADLVMITLADGGKERSEQEWKRLLHKSGFSVRKIVGQPGLFSKLKIIEAIKV
Taxus_chinensis_evm2.model.Chr04.2761	Taxaceae	Taxus_chinensis	evm2.model.Chr04.2761	Q9FK25_OMT1_ARATH	COMT	ASMT	A	7	92	5.4e-13	1	209	4.9e-47	352	1.78e-65	MEMDAQEVEKFGAQTQEALETVFSFVPALVLKSALLLEIPDIIARQGPNASLSVQEIAARLPTKNPHLDNLSRILRYLSTKGVFIQSRVGDGDEVRYALTDTAKLFYVKGENPSSIVHAAMLETQEALMARWHHVHECVLQGGHALRKAHGKDVYACARDDPHLNSVINDYMAADTMTSIEQILKHYDGFQELKSVVDLGGSKGTALGEIVKAHPHIHGINFDLPHVIATAQPIPGIEHVGGSMFDGIPSADAIFIKNILVDWDDESCMKILKNCHKALPENGKLVVIEEMMPETVELIEMVEIMKVAPLTELLLRNEQEWIKILQNSGFCNRKVLSLPGAFSNKIMIEAIK
Taxus_chinensis_evm2.model.Chr04.1339	Taxaceae	Taxus_chinensis	evm2.model.Chr04.1339	Q9FK25_OMT1_ARATH	COMT	ASMT	A	7	92	2.1e-13	1	210	7.6e-48	351	7.1e-68	MEMDAQEVEKFGAQTQEALEIVFSFVPALVLKSALLLEIPDIIARQGPNASLSVQEIAARLPTKNPHLDNLSRILRYLSTKGVFIRSGEGDGDEIRYALTDTAKLFFVKGENPSSMVHAAMLETQEALMARWHHVHECVLQGGHALRRAHGKDIYACARDDPHLNSVINDYMAADTTTSIEQIVKHYDGFKELKSVVDLGGSKGTALREIVKAHPHIHGINFDLPHVIATAQPIPGIEHVGGSMFDGIPSADAIFIKNVLIDWDDESCMKILKNCHKALPENGKLVVIEEMMPETVEQREIVEILKVAPLTELLMRNEEEWIKLLQHSGFRNLKFVSLPGAFSNKIMIEAI
Torreya_grandis_TG6g04142-mRNA1	Taxaceae	Torreya_grandis	TG6g04142-mRNA1	Q9FK25_OMT1_ARATH	COMT	ASMT	A	8	92	3e-10	1	210	1.1e-54	350	5.33e-67	MDGRELEQSLEGIFSFVPTLVLKSAILLNIPDIIANAGPNASLSLNQIATKLPTQTPNLHYLSRILAYLSAKGVFIQSQSNDTPSDLRYALTHSARRFYVKDNNPSSLVPLLLMHTNPVLMASWQHFHECVLQDCHAFEKAHGKDIWAYGKEDPLVSSVVNDCMSSLTILGMEEIVKCYDGFKEVKSVVDVGGGKGTALTHIVKAYPHLHGINFDLPHVVRTAPSIAGIEHVGGTMFDTIPSADAIFMKNVLVDWDEESCARILENCHKALPENGRLILADNVAEEGSKPSGSLEIVSDLVMIALANGGKVRSEKEWRRLLQKSGFSVLKIVTLPATLAKFKIIEAIKV
Sequoiadendron_giganteum_SEGI_35795	Cupressaceae	Sequoiadendron_giganteum	SEGI_35795	Q9FK25_OMT1_ARATH	COMT	ASMT	A	7	92	2e-11	1	210	5e-56	350	4.63e-65	MGSGELEQALETIFSFVPTLVLKSAILLNIPDIIANAGPNASLSLDEITAKLPTKAPNLHYLPRILAYLSTKGIFVQTKTSDNPSGIRYGLTDSAKRFYVRENNPGSLVPLLLMRTHPVLMAPWHHLHESVLQDCHAFEKAHGKDLWAYGKDDLLVNNVVNDSMSMLTVLGMEQIVTCYDGFKEVKTLVDVGGGKGTALAHIVKAYPQIHGINFDLPHVVQTAPSIPGIENVGGSMFDSIPSADAIFFKNVLIDWDEEKCEQILGNCHKALPENGRLIVAENITVEEERPNKAIEIVADLVMITLANGGKERSGQEWKKLLHKSGFSVRKIVGLPGLFSKLRIIEAIKV
Sequoiadendron_giganteum_SEGI_21329	Cupressaceae	Sequoiadendron_giganteum	SEGI_21329	Q9FK25_OMT1_ARATH	COMT	ASMT	A	7	92	6.6e-13	1	210	7.6e-58	350	6.79e-68	MGSGELEQALETIFSFVPTLVLKSAILLNIPDIIAKAGPNASLSLEEIAAKLPTETPNLHYLSRILTYLSTKGIFVQTQTSDNPSDIRYGLTDSAKRFYVRENNPGSLVPLLLMQTHPVLMAPWHHLHECVLQDCHAFEKAHGKDLWAYGKDDLLVNNVVNDSMSTLTVLCMEQIVTCYDGFKEVKTLVDVGGGKGTALAHIVKAYPHIYGINFDLPHVVQTAPSIPGIENVGGSMFESIPSADAIFFKNVLIDWDEEKCQQILRNCHKALPENGKLIVAENITVEEERPNKAIEIVADLVMITLANGGKERSEQEWKRLLHKSGFSVRKIVGLPGLFSKLKIIEAIKV
Sequoia_sempervirens_SESE_116174	Cupressaceae	Sequoia_sempervirens	SESE_116174	Q9FK25_OMT1_ARATH	COMT	ASMT	A	7	92	4.8e-12	1	210	5e-56	349	1.14e-69	MAMGSVELQQALETIFSFVPTLALKSAILLNIPDIMASAGADASLSLDEIAAKLPTETPNLHYLSRILTYLSTQGIFVQTSDNPSDIRYGLTDSAKRFYVRENNPGSLVPLLLMQTHPVLMAPWHHLHECVLQDCHAFEKAHGKNLWAYGKDDPLVNNVVNDSMSTLTFLGMEQIVSCYSGFKEVKTLVDVGGGKGTALAHIVKAYPHIHGINFDLPQVVQTAPSIPGIENVGGSMFDSIPLADAIFFKNVLIDWDEESCLQILGNCHKALPENGRLIVAENMTVEASRPNKSIEMVADLVMMALANGGKERSEQEWKRLLQKSGFSVVKIVGLPGLFSKMKIIEAIKV
Sequoia_sempervirens_SESE_070419	Cupressaceae	Sequoia_sempervirens	SESE_070419	Q9FK25_OMT1_ARATH	COMT	ASMT	A	7	91	4.2e-11	1	210	8.3e-55	349	4.51e-69	MGSVELQQALETIFSFVPTLALKSAILLNIPDIIASAGADASLSLDEIAAKLPTETPNLHYLSRILTYLSIQGIFVQTQTSNNPSDIRYGLTDSTKRFYVRENNPESLVPLLLMQTHPVLMAPWHHLHECVLQDCHAFEKAHGKDLWAYGKDDPLVNNVVNDSMSTLTFLGMEQIVSCYNGFKEVKTLVDVGGGKGTALAHIVKAYPHIHGINFDLPHVVQTAPSIPGIENVGGSMFDSVPLADAIFFKNVLIDWDEESCLQILGNCHKDLPENGRLIVAENMTVEASRPNKSIEMVADLVMIALANGGKERSEQEWKRLLQKSGFSVVKIVGLPGLFSKMKIIEAIKV
Torreya_grandis_TG6g04136-mRNA1	Taxaceae	Torreya_grandis	TG6g04136-mRNA1	Q9FK25_OMT1_ARATH	COMT	ASMT	A	7	92	2.8e-10	1	210	2.2e-57	349	2.05e-66	MDASELEQALEGILSFVPTLVLKSALLLNIPDIIANESPDASLSLHQIAAKLPTQTPNLHCLSRILCYLSAKGVFIESKDNDNPSDLRYALTHSARRFYVKENNPSSLVPLLLMHTHPVLMAPWQHLHECVLQGCHAFEKAHGKDLWTYEKDDPLVNNVVNDCMSTYTFLEMEHILNCCDGFKDVKTVVDVGGGKGTALAHILKAYPHIHGINFDLPHVVQTAPSIAGIEHVGGSMFESIPCADAIFVKKVLIDWDEESCGKILENCHKALPENGRFILVENVAEEVSRRETREIITDLVMIALANGGKQRSEEEWRRLLQKSGFRVLKITRLPGMLARWMIIEAIKP
Selaginella_kraussiana_SK02G11730.mRNA1	Selaginellaceae	Selaginella_kraussiana	SK02G11730.mRNA1	Q9FK25_OMT1_ARATH	COMT	ASMT	A	6	93	4.6e-14	1	210	1.7e-60	343	3.51e-67	MEDEKMKGKSEILEATFAIAKSMALNTAIILGIPNAIARNSPEAFLTLEEIAVCICARNTEFLFRLMRFLVYHKIFAEKHEDTGIKYGLTRASKWLVESSDSSDSSSFCKLVLGKEYVAPWQHLHECILDGTKDVFSKAHDKSIWELTASDTSFHDLFNSGMVSGTSLNMPTILEYYDGFKGIHTLVDVGGGLGSTLSRIVATYPSIRAINFDQPHVIQNAPPIPGVEHIAGDMFKEIPNADAVLMKWILHDWDDGECMKILRNCHTMLPKGGMLIIIDAVLDEDSSFNSSRMAMDIVMMTVTTSGKERNRAEWMKLLADASFQDAKIKDLPDLTCVIEAFKI
Selaginella_kraussiana_SK02G11720.mRNA1	Selaginellaceae	Selaginella_kraussiana	SK02G11720.mRNA1	Q9FK25_OMT1_ARATH	COMT	ASMT	A	6	93	4.6e-14	1	210	1.7e-60	343	3.51e-67	MEDEKMKGKSEILEATFAIAKSMALNTAIILGIPNAIARNSPEAFLTLEEIAVCICARNTEFLFRLMRFLVYHKIFAEKHEDTGIKYGLTRASKWLVESSDSSDSSSFCKLVLGKEYVAPWQHLHECILDGTKDVFSKAHDKSIWELTASDTSFHDLFNSGMVSGTSLNMPTILEYYDGFKGIHTLVDVGGGLGSTLSRIVATYPSIRAINFDQPHVIQNAPPIPGVEHIAGDMFKEIPNADAVLMKWILHDWDDGECMKILRNCHTMLPKGGMLIIIDAVLDEDSSFNSSRMAMDIVMMTVTTSGKERNRAEWMKLLADASFQDAKIKDLPDLTCVIEAFKI
Sequoia_sempervirens_SESE_111271	Cupressaceae	Sequoia_sempervirens	SESE_111271	Q9FK25_OMT1_ARATH	COMT	ASMT	A	3	92	2.6e-12	1	136	1.7e-28	466	9.37e-39	MDCEKSDTVPYPMTSISVDQRKDEELQGFIDLWKLMSGFMYSLGLRWAVELEIPDIIAKRGSESMLSVEEIAGYLPSPSPNIDILSRTLSFLATRGVFFQTLLPNSPIKYGLTPISKWLIKDRGNGEAPEGSFTPVLLMGTHEALIAPWYRLGECTLSGSGFPFEVVHGKLLFSYAESNPDFGRLFNGAMDSFSKILGKDILAAYGDGFSKLEFRSMVDVGGGKGSTICVISRSFPNIKCCNYDFPEVISEAPTYAGVQHIAGDMFVSVPNADAIFMKVIYISIRISPSLLITPSFYFSLLLSPLSISLPYLPPSLSICKYISPYISLSLIYTHSLFLLPYLYFYLFIFSPIYTSLLLISITIFLSLLPSLSLSPYLSLPLSIYTSLHLPLSLSLSLTL…
Taxus_chinensis_evm2.model.Chr04.1330	Taxaceae	Taxus_chinensis	evm2.model.Chr04.1330	Q9FK25_OMT1_ARATH	COMT	ASMT	A	7	92	2.4e-13	1	210	2.5e-46	376	1.42e-67	LWACILLVIKFGPRREWSSSSVRFAMEMDAQEVEKFGAQTQEALEIVFSFVPALVLKSALLLEIPDIIARQGPNSSLSVQEIAARLPTKNPHLDNLSRILRYLSTKGVFIRSGEGDGDEIRYALTDTAKLFFVKGENPSSMVHAAMLETQEALMARWHHVHECVLQGGHALRRAHGKDVYACARDDPHLNSVINDYLAADTMTSIEQIVKHYDGFKELKSVVDMGGSKGTALREIVKAHPHIHGINFDLPHVIATAQPIPGIEHVGGSMFDGIPSADAIFIKNVLIDWDDESCIKILKNCHKALPENGKLVVIEEMMPETVEQREIVEILKVAPLTELLMRNEEEWIKMLQHSGFRNLKVVSLPGAFSNKIMIEAI
Sequoiadendron_giganteum_SEGI_09798	Cupressaceae	Sequoiadendron_giganteum	SEGI_09798	Q9FK25_OMT1_ARATH	COMT	ASMT	A	4	92	2.4e-16	1	210	4.3e-62	355	2.07e-83	MASSMSSMEAHLQLYEITLSAAKPMALQAAVLLNIPDIIAIHGSENPLSVEQIASHISTSTNKPAHTDYLFRIMRLLASIGVFTEETAVDYGGTPQFKYGLTSLSKLLVKNGAQQSCAPTVLTINLKCIIDGYQHLHDSVIEGCHAFTKANGMSIFEYNNNNPETNRIFNEGMATHTSPLMASVVKTYDGFKSFKSVVDVAGGVGSAISVIVAEYPDIHGINFDLPHVIRTAAPIHGVEHVEGNMFEQIPSANAVFMKWILHDWDDEQCVKILKKCYEAIPEDGKVLIVDAVVDEEEGTKRRAGLLFDMCMMAASTGGKERTTKEFEDLFYKAGFNNYRIIKLPFLQAFIEISK
Sequoiadendron_giganteum_SEGI_09416	Cupressaceae	Sequoiadendron_giganteum	SEGI_09416	Q9FK25_OMT1_ARATH	COMT	ASMT	A	4	92	3e-16	1	210	4.7e-61	355	3.71e-81	MASSESSMEAHLQLYEITLSAAKPMALRAAVLLNIPDIIAIHGSENPLCVEEIASHISTSTNKPTHTDYLFRIMRLLASIGVFTEETTVDDDGIPQYKYGLTSLSKLLVKNGAQQSCEPTVLAINLKCIIDGYQHLHDSVIEGCHAFTKANGMNLFEYNSNNPETNRIFNEGMATHTSPLMASVVKMYDGFKRLKSVVDVAGGVGSAISAIVAQYPHIHGINFDLPHVIRTAAPIHGVEHVEGNMFEQIPPANAVFMKWILHDWDNEECGKLLKSCYKAIPEDGKVLIVDAVVDEEKGTKRQAGLLFDMCMMAATPGGKERTSKEFKDLFYKAGFKSYRIIKLPFLQALIEISK
Sequoia_sempervirens_SESE_123658	Cupressaceae	Sequoia_sempervirens	SESE_123658	Q9FK25_OMT1_ARATH	COMT	ASMT	A	4	92	1.8e-14	1	210	8.8e-61	354	2.14e-83	MASSESSMEAHLQLYEITLSAAKPMALQAAVFLNIPDIIAIHGSENPVCVEEIASHISTSTNKPVHTDYLFRIMRLLASIGVFTEETTLDYDGNLQYKYGLTSLSKLLVKNDAQQSCAPTVLVINLKCVIDAYQHLHESVIEGCHAFTKANGMSIFEYNSNNPEINRIFNEGMATHSSSLMASVVKIYDGFKSLKSVVDVAGGVGSAISVIVAEYPHIHGINFDLPHVIRTAAPIHGVEHVEGNMFEQIPPANAVFMKWILHDWDNEQCVKLLKSCYKAIPEDGKVLIVDAVVDEEKGTKRQAGLLFDMCMMAATPGGKERTSNEFKDLFYKAGFKSYRIIKLPFLQALIEISK
Sequoia_sempervirens_SESE_117859	Cupressaceae	Sequoia_sempervirens	SESE_117859	Q6ZD89_OMT1_ORYSJ	COMT	ASMT	A	4	92	1.6e-13	1	210	2e-58	354	4.15e-66	MASSQSSMEARLQIHEIIISAAKPMALQAAVLLNIPDIIAIHGGQNPLCVEEIASHISLCTNQPAHTDYLFRIMRLLASIGVFTEETTLDYDGTPQFKYGLTSLSKLLVKNGALQSCTAMVSAANLKCILDAYQHLHESVIEGSHAFPKANGMSIFEYNSNNPETNRIFNEGMSIHTGPLMASVVKIYDGFKSFKSVVDVAGGVGSAISAIVAEYPHINGINFDLPHVIRTADRIHGVQYVEGNMFEQIPSADVIFMKWILHDWDDDQCIKILKKSYDATPKDGKVLIVDTIIDKREGIKRNVGLLFDILMMASCNGGKERTEEEFKHLFYRAGFKSYKIIELPFLQALIEISK
Sequoia_sempervirens_SESE_115027	Cupressaceae	Sequoia_sempervirens	SESE_115027	Q9FK25_OMT1_ARATH	COMT	ASMT	A	4	92	6.9e-15	1	210	1.5e-60	354	5.35e-84	MASSESSMEAHLQLYEITLSAAKPMALQAAVFLNIPDIIAIHGSENPLCVEEIASHISTSTNKPVHTDYLFRIMRLLASIGVFTEETTLDYDGTPQYKYGLTSLSKLLVKNDAQQSCAPTVLVINLKCVVDAYQHLHESVIEGCHAFTKANGMSIFEYNSNNPEINKIFNEGMATHSSSLMASVVKIYDGFKSLKSVVDVAGGVGSAISVIVAEYPHIHGVNFDLPHVIRTAAPIHGVEHVEGNMFEQIPPANAVFMKWILHDWDNEQCVKLLKSCYKAIPEDGKVLIVDAVVDEEKGTKRQAGLLFDMCMMAATPGGKERTSNEFKDLFYKAGFKSYRIIKLPFLQALIEISK
Sequoia_sempervirens_SESE_111459	Cupressaceae	Sequoia_sempervirens	SESE_111459	Q9FK25_OMT1_ARATH	COMT	ASMT	A	4	92	9.1e-15	1	210	2.2e-61	354	1.34e-84	MASSESSMEAHLQLYEITLSAAKPMALQAAVFLNIPDIIAIHGSQNPLCVEEIASHISTSTNKPVHTDYLFRIMRLLASIGVFTEETTLDYDGTPQYKYGLTSLSKLLVKNDAQQSCAPTVLVINLKCVIDAYQHLHDSVIEGCHAFTKANGMSIFEYNSNNPEINKIFNEGMATHSSSLMASVVKIYDGFKSLKSVVDVAGGVGSAISVIVAEYPHIHGINFDLPHVIRTAAPIHGVEHVEGNMFEQIPQANAVFMKWILHDWDNEQCVKLLKSCYKAIPEDGKVLIVDAVVDEEKGTKRQAGLLFDMCMMAATPGGKERTSNEFKDLFYKAGFKSYRIIKLPYLQALIEISK
Sequoia_sempervirens_SESE_106470	Cupressaceae	Sequoia_sempervirens	SESE_106470	Q9FK25_OMT1_ARATH	COMT	ASMT	A	4	92	8.6e-14	1	210	1.5e-59	354	6.08e-80	MASSQSSMEAHLQLYEIIISAAKPMALQAAVLLNIPDIIAIHGGQNPLCVEEIASHNSLCTNQPAHTDYLFRIMRLLASIGVFTEETTVDYGGSPQFKYGLTSLSKLLVKNGAQQSCTPMVLAINLKCIIDGYQHLHDSVIEGSHAFTKANGMSIFEYNSNNPETNRIFNEGMSTHTSLLMASVVKIYDGFKNFKSVVDVAGGVGSAISVIVAEYPHIHGINFDLPHVIRTADPIHGVEYVEGNMFEEIPSANAIFMKWILHDWDDDQCIEILKKSYDAIPKDGKVLIVDAVIDKREGIKRKVGLLFDILMMAGCSGGKERTEEEFKDLFYSAGFKSYKIIELPFLQALIEISK
Sequoia_sempervirens_SESE_106409	Cupressaceae	Sequoia_sempervirens	SESE_106409	Q9FK25_OMT1_ARATH	COMT	ASMT	A	4	92	9.2e-15	1	210	3.5e-61	354	9.48e-85	MASSESSMEAHLQLYEITLSAAKPMALQAAVFLNIPDIIAIHGSQNPLCVEEIASHISTSTNKPVHTDYLFRIMRLLASIGVFTEETTLDYDGTPQYKYGLTSLSKLLVKNDAQQSCAPTVLVINLKCVIDAYQHLHDSVIEGCHAFTKANGMSIFEYNSNNPEINKIFNEGMATHSSSLMASVVKIYDGFKSLKSVVDVAGGVGSAISVIVAEYPHIHGINFDLPHVIRTAAPIHGVEHVEGNMFEQIPPANAVFMKWILHDWDNEQCVKLLKSCYKAIPEDGKVLIVDAVVDEEKGTKRQAGLLFDMCMMAATPGGKERTSNEFKDLFYKAGFKSYRIIKLPFLQALIEISK
Sequoia_sempervirens_SESE_104913	Cupressaceae	Sequoia_sempervirens	SESE_104913	Q9FK25_OMT1_ARATH	COMT	ASMT	A	4	92	4.8e-14	1	210	1.6e-58	354	4.31e-77	MASSQSSMEARLQIHEIIISAAKPMALQAAVLLNIPDIIAIHGGQNPLCVEEIASHISLCTNQPAHTDYLFRIMRLLASIGVFTEETTLDYDGTPQSKYGLTSLSKLLVKNGALQSCTAMVSAANLKCILDAYQHLHESVIEGSHAFPKANGMSIFEYNSNNPETNRIFNEGMSIHTGPLMASVVKIYDGFKSFKSVVDVAGGVGSAISAIVAEYPHINGINFDLPHVIRTADRIHGVEYVEGNMFEQIPSADAIFMKWILHDWDDDQCIKILKKSYDATPKDGKVLIVDTVIDKKEGIKRNVGLLFDILMMASCSGGKERTEEEFKHLFYRAGFKSYKIIELPFLQALIEISK
Sequoia_sempervirens_SESE_092113	Cupressaceae	Sequoia_sempervirens	SESE_092113	Q9FK25_OMT1_ARATH	COMT	ASMT	A	4	92	2.8e-16	1	210	5.9e-59	354	4.3e-80	MASSVSSMEAHLQLYEITLSAAKPMALQAAVLLNIPDIIAIHGSENPLSVEQIASHISTSTNKPAHTDYLFRIMRLLASIGVFTEETTVDYDGTPQFNYGLTSLSKLLVKNGAQQSCAPTVLAINLKCIIDGYQHLHDSVIEGCHAFTKANGMSIFEYNSNNPETNRILNEGMATHTSPLMASVVKMYDGFKRLKSVVDVAGGVGSAISVVVAEYPHVHGINFDLPHVIRTAAPIHGVEHVEGNMFEQIPSANAVFMKWILHDWDDEQCLKILKGCYEAIPDDGKVLIVDAIVDEEEGTKRRAGLLFDMCMMAASAGGKERTWKEFEDLFYKAGFNNYRIIKLPFLQAFIEVSK
Selaginella_kraussiana_SK09G07630.mRNA1	Selaginellaceae	Selaginella_kraussiana	SK09G07630.mRNA1	Q9FK25_OMT1_ARATH	COMT	ASMT	A	4	90	6.2e-13	1	209	1e-37	365	5.54e-48	MSIDVHCSPRKSESSHLYKQTNAPSFLIASRVMAEHSSEDVQGHYQLKEMIFCFVTPYMLRAAVLLKIPQMLKSGPLTLEQISSKITHAKSHDILHRILKYLAFKKVFDETTGPDGQVYYGLNSVSKWLEEEAQMVLLCTHPHPHTAFQHIEKDVLDGGHAYEKTHGVHIWEGNDPEYLQLLNEAMLSWSRVTIALVLENYDGFKEAKKLVDVGGGLGMCLEKIIQKYPSVEGINLEIPPTVAAAPKIPGVTHVAGDAYKSVPNGDTVMIKSLFINIGDEASELVLANAWKALPNGGKLVLIEVIHNKDSSFESVMDVLMLGFTNGGRARSEEEFKALLAKTGFTNVSVKKIPAPESVIEAFKTS
Torreya_grandis_TG6g04132-mRNA1	Taxaceae	Torreya_grandis	TG6g04132-mRNA1	Q9FK25_OMT1_ARATH	COMT	ASMT	A	7	92	4.7e-11	1	210	7.7e-44	356	4.94e-50	MDGYELEQALEAILSFVPTLVLKSAILLNIPDIIANAGPNASLSLNQIAAKLPTQTPNLHSLYRILTYLSAKGIFIQSQSSENPSDLRYALTHASRRFYVKDNNPSSLVPLLLMLTHPVLMAPWHHLHECVLHGCHAFEKAHGKDLWTYEKDDPVVNNVVNDCMSTLTILGMEQIVNCYDGFKEVNTLVDVGGGKGTALANIAKAYPQIHGINFDLPHVVETAPCIAAVTYKTTFTRLRINYLHFSWLKQNVLIDWDEQSCEKILGNCHKTLPENGRLILAENVAVEESKASDSLEIVGDLVMIALANGGKGRSEAEWRSLLQKSGFSVVKITGLPGIFAKLKIIEAMKMSHTVQ
Alsophila_spinulosa_Aspi01Gene13662	Cyatheaceae	Alsophila_spinulosa	Aspi01Gene13662	Q9FK25_OMT1_ARATH	COMT	ASMT	A	8	92	2.9e-18	1	209	4.1e-41	351	1.84e-55	MADSLGSALDLMFSFTSSMALKAVIQLGVLDILHRAAPQASLTAHEIAAQLPSTHPNVHFLSRLLRFLASSSFLSFSCTTSDSGEMQYRYGLTDVATWFVRENNAESLAAFALFDLDEPFMRPFHHIPQCVLDGGEPFTVCHGQDQWTFLSNNAALREEFNVGTESITTMSMRRVLTFYDGFKDVHTLVDVGGATGKALSLIISAYPHIHAINFDLPHVVAAVPKLPANKSSPKSFRGEGIALLTRYISWQSVLHDWDDEDCRKVLGNCHKATPPEGRLIIIDCVVDDTNIHDPVQRRKLAHDMVMLAHRGMGTERTQLQWRNLLSSAGFPRAQIYGMHERLNVIEAFKA
Sequoiadendron_giganteum_SEGI_18271	Cupressaceae	Sequoiadendron_giganteum	SEGI_18271	Q9FK25_OMT1_ARATH	COMT	ASMT	A	7	91	1.5e-10	1	198	7.4e-52	425	1.69e-68	MEVEGLENVALHTQEALETMFSFVPALVLKSALLLQIPDIIASEGPSAYLSLHQIAARLPTQTPNLDYLSRILRYLSARGVFIQSQAGDDPSEVRFALSECAKLLYVRDNNPVSMVPSVVMQTHEVIMAPWHHLHECVLQGGHAFEKAHGKDIWAYGKEHPDVNSIINDCMASFTRGAMNEIMSCYGGFEELETVVDVGGGNGAALGVIVKAYPHIRGINFDLPHVVQTAPAIPGIEHVGGNMFESVPYGDGIFLKNVLHDWDDESCVKILDNCYKALDEKGKLILVEVVVPNLNKPIECVEILGDLVMMAHGSRGRERKHVTLTAEYNKLKIKENKVAPPTIETQEASTSSSRLVDNLMKENEELYEKGKELEEQVKDAQENKVEKISHVIDEVLWHR…
Larix_kaempferi_GWHGBHPX039401	Pinaceae	Larix_kaempferi	GWHGBHPX039401	Q9FK25_OMT1_ARATH	COMT	ASMT	A	7	92	3.4e-15	1	178	1.1e-51	415	2.64e-68	MDSIDHVLTPEHQLYEMIFSAAKPMALKAAVLLNIPDIIATKGNGGPLSVEQIASEIAAGNSSSTSNSQVDVGYLYRILRFLASYGVFTEHEEADQADDAETMKMKYGITGISKLLVQGGTGNQQSCGPLVLLLADRVYMEAYQHLHESVLEGCYTFNKAYGMSPWEYLGHNPEANRIFNEAMASDSSAVMASVAKMYEDGFKSINTLVDVGGGMGSSLSAIVKEHPHIRGINLDVPHVIAAAPPITGVEHMEGNMFEQIPPTDAVMMKWIVHDWDDEECVKLLRRCYEATPANGKVLIVDAVIEGHKEAERARMGIFTVIHPYPSSPPGSSPPLGFPCSSTRSLTSPPTSPPSPRRGYLPPPAIPCRSSTFPLAPSRLLPTSTLPGHHPRDPYNGHAP…
Pinus_taeda_PITA_25803	Pinaceae	Pinus_taeda	PITA_25803	Q6ZD89_OMT1_ORYSJ	COMT	ASMT	A	10	91	9.6e-10	1	210	1.4e-56	369	2.36e-56	MDRKEYNVQAPPPPPMDLIFSFAPALALKSAVLLKIPDIIATAGPDPDSSLSLRQIAARLPTQTPHLDYLSRILRDLSTLGIFIESQTSYDPLDFHYGLTHTAKCYFLSDHNENKPWSMVPLLLMQTHEKLMAPWHHFHECVLQGEGCEGAFTKAHGKDVWAYCMDDPDLNTVINNAMASFTNIVMIPFLSVYEGFKSGEKLTVVDVGGGKGAAIAQIVKAYPHINGVNFDLPHVIATAPPISDVQQVGGDMFHSVPSGDVIFMKQILHDWDDERCTKILENCHRALPENGRLVVVEIVVSQHDQNRSQHVEMVASLTMLAHTNGREKRNEQQWRRLFESSGFSTLKMVGLLGNTHFSVLEATKAKIH
Sequoiadendron_giganteum_SEGI_36730	Cupressaceae	Sequoiadendron_giganteum	SEGI_36730	Q9FK25_OMT1_ARATH	COMT	ASMT	A	3	92	2.4e-12	1	208	5.4e-52	405	1.27e-69	MSSAHTREMEAHLHLYEMIFSTAKPMALKAAVLLNIPQIIATHGRESPLYVEDIAEYISASNKNKVPHKEYLFRIMRFLASCGVFTEEVDEQTKQMKYGLNSVSKLLVKEETRDSYVPSLMLAAEKVYLDTYHHFHDAVLEGCHPFIKLYGMSPWEYASKNAEANKLFNESMACHTKDVMASVVKMYDGFKSVRSVVDVGGGVGSALSIILAQHPHIHGINFDLPHVIATAPPIPGVKHIAGNMFEQIPFANVVFMKWILHDWDDDRCVEILKKSYEATPKDRKVLIIDALIDGSQGILNQIGLLFDMAMMIYTTGGKERSEEEFSQLFFKVGCGVTSLVKLVVAGEVILTIHFPEFWSWRGWGHGSSWEEVSDFVVAGWRCQLTTNNFGRGLVRCGID…
Sequoia_sempervirens_SESE_118811	Cupressaceae	Sequoia_sempervirens	SESE_118811	Q6ZD89_OMT1_ORYSJ	COMT	ASMT	A	4	92	1e-12	1	210	1e-60	349	2.64e-69	MEAELKLYDMIFSFAKPMALKAAVLLNIPAILAASEEPLPVPQIASLISSSTGKSPNSDYLARILRFLSSHGVFAQTLINNNGEDVKTYKYGSTSISKLLVEENGGKAKSSAALLLMETSREFMEPWHHLSDSTVMGGSPFERAHGMNIWDYASLHPHFTTLVNDAMASNSALLMDAVFATYEGFEDVTSVVDVAGGVGSAAAMIVHRYPHIRALNFDLPHVIASAPQNIPGVDHVGGDMFENVPSADAIILKWVLHDWDDEESIRVLKNCYKAISEKGKVIIIDAVVEENGSLKNQGLTFDMFMMAHTHRGKERTEEDYKFISQAAGFKHYNIIKLPFIQAIVELVKS
Sequoia_sempervirens_SESE_107040	Cupressaceae	Sequoia_sempervirens	SESE_107040	Q6ZD89_OMT1_ORYSJ	COMT	ASMT	A	4	92	1e-12	1	210	3.4e-62	349	1.33e-69	MEAELKLYDMIFSFAKPMALKAAVLLNIPAILATSQESLSVPQIASLVSSSTGKSPNSDYLARILRFLSSHGVFAQTVITSNGEDVKTYKYGSTSISKLLVEENGGKAKSSAALLLMETSREFMEPWHHLYDSTVMGGSPFERAHGMNIWDYASLHPHFTTLVNDAMASNSALLMDAVLATYEGFEDVTSLVDVAGGVGSAAAMIVHRYPHIRAINFDLPHVIASAPKNIPGVDHVGGDMFENVPSADAIILKWVLHDWDDEESIRLLKNCYKAISEKGKVIIIDAVVEENGSLKNQGLTFDMFMMAHTHRGKERTKEEYKFISQAAGFKHYNIIKLPFIQAIVELVKS
Sequoia_sempervirens_SESE_092559	Cupressaceae	Sequoia_sempervirens	SESE_092559	Q6ZD89_OMT1_ORYSJ	COMT	ASMT	A	4	92	2e-13	1	210	3.6e-61	349	2.08e-68	MEAELKLYDMIFSFAKPMALKAAVLLNIPAILATSQEPLSVPQIASLVSSSTGKSPNSDYLARILRFLSSHGVFAQTVITSNGEDVKTYKYGSTSISKLLVEENGGKAKSSAALLLMETSREFMEPWHHLYDSTVMGGSPFERAHGMNIWDYASLHPHFTTLVNDAMASNSALLMDAVFATYEGFEDVTSLVDVAGGVGSAAAMIVHRYPHIRAINFDLPHVIASAPKNIPGVDHVGGDMFENVPSADAIILKWVLHDWDDEESIRLLKNCYKAISEKGKVIIIDAVVEENGSLKNQGLTFDMFMMTHTHRGKERTKEEYKFISQAAGFKHYNIIKLPFIQAIVELVKS
Sequoia_sempervirens_SESE_083685	Cupressaceae	Sequoia_sempervirens	SESE_083685	Q6ZD89_OMT1_ORYSJ	COMT	ASMT	A	4	92	1.4e-13	1	210	2.4e-59	349	9.13e-67	MEAELKLYDMIFSFAKPMALKAAVLLNIPAILATSQEPLSVPQIASLISSSTGKSPNLDYLARILRFLSSHGVFAQTVITSNGEDVKTYKYGSTSISKLLVEENGGKAKSSAALLLMETSREFMEPWHHLYDSTVMGGSPFERANGMNIWDYASLHPHFTTVVNDAMASNSALLMDAVFATYEGFEDVTSVVDVAGGVGSAAAMIVHRYPHIRAINLDLPHVIASAPQNIPGVNHVGGDMFENVPSADAIILKWVLHDWDDDESIGLLKNCYKAISEKGKVIIIDAIVEENGSLKNQGLTFDMFMMAHTHRGKERTQEEYKFISQAAGFKRYNIIKLPFIQTIVELVKP
Larix_kaempferi_GWHGBHPX013136	Pinaceae	Larix_kaempferi	GWHGBHPX013136	Q6ZD89_OMT1_ORYSJ	COMT	ASMT	A	8	92	1.1e-12	1	210	7.4e-56	368	2.37e-61	MDDTPFSSSIFSPPPRFELQELIFSQVRTMVVKAAVLLSIPDIIATHGGEGRSLSVEEIASHIAASTRKPPHMEYLFRLLRCLASYRVFNETRDAGGDFKQYKYGLTSLSEQLVQKDNDESYAPLLLAMSSNDMFAVWERLHESVTEGCNASIRALGMGFWEYVSRDPITSDMFNKWMATDTRTVMASVVKIYDDGFKNINTLVDVAGGTGAASAIIVKQHPHIRSINLDLPHVIAGAPTLPGVEHVGGSMFEHIPPADAVFMKWVLHDWNDEDCVRILKKCHEAIPDNGKVIVLDAIVKEEDAVGEEGCLRRVGLTFDLGMMVYTDGGKERTEEEFKKLFLKAGFQRYSIKKLPFPSLQDIIEISKS
Taxus_chinensis_evm2.model.Chr06.3231	Taxaceae	Taxus_chinensis	evm2.model.Chr06.3231	Q9FK25_OMT1_ARATH	COMT	ASMT	A	4	92	3.7e-14	1	210	1.4e-61	354	2.06e-80	MASSESSMEAHLQLNEIFFSAAKPMALQAAVLLGIPDIIAFHGSKCPLALEDISSYISASTNKPANMDYLFRIMRLLASVGVFTEDATAVDGSISQFKYGLTNVSDLLVNKHNQQSCAPFLLVTNHKMVVESYQHLHESVIDGSYAFNQAHGMNLWKYLSINPEANRVFNEGMASHTRDVMASVVKMYDGFKSVNSLVDVAGGVGSALSTIIKEYPHINGINFDLPHVIASAPPIYGVEHVEGDMFHRIPPADAVFMKWILHDWDDEQCVKLLKKSYEATPENGKVLIVDAVIDRKEGRKRQVGLLFDVCMMGYTSGGKERTEEEFKELFHKAGFRSYKILNLPALQALVEVSK
Sequoiadendron_giganteum_SEGI_33201	Cupressaceae	Sequoiadendron_giganteum	SEGI_33201	Q6ZD89_OMT1_ORYSJ	COMT	ASMT	A	4	90	1.3e-09	1	210	1.4e-50	355	3.26e-57	MASSESSMEAHLQLYEIFLSKSKPMNLQAAIFLNIPDIITIHGSENHLSVEEIASHISTSTKNPAHIGYLFRIIKFLASIGVFIEETTIDDSGIPQFKYGPTNLSKLLSNIDPHQSCAPTLLFLNLKSITNAYGYLHDSVIEGCQAFTKANGMDIFKYNNYNLETNKILNEAMTAQKISLIAYVLKVYDGFKSFKSVVDVGGGLGSTISIIVNQYMHIHGINFDLPHVIRNVAPIKGVEHVESNMFEKIPLADAIFMKRTLHDWDDELCLKILKKSYEAIPENGKVLIVDVVIEKEEGTKRRVELLFAMLMMTASIGGKERTKDEFKDLIYKAGFKSYSIIELPFYKPLIEVSK
Sequoiadendron_giganteum_SEGI_28688	Cupressaceae	Sequoiadendron_giganteum	SEGI_28688	Q6ZD89_OMT1_ORYSJ	COMT	ASMT	A	4	90	1.1e-13	1	210	1.4e-60	355	2.21e-65	MASSESSMEAHLQLYEIFLSAAKPMTLQAAVWLNIPDIIAIHGSENHLSVEEIASHISTSTNKPAHIGYLFRIMRLLASIGVFTEETTVDNSGIPHFKYGPTRLSMLLSNIDPQQSCAPTLLGLNLRCMTDAYRYLHDSVIEGCQAFTKANGMDIFEYVSYNPEINKIFNEAMTAQTSSVIASVLKVYDGFKSFKSVVDVGGGVGSAISTIVNEYPHIHGINFDLPHVIRTAAPIKGVEHVEGNMFEQIPSADAIFMKRILHDWDDELCLKILKKSYEAIPENGKVLIVDAVIEKEEGTKRQVGLLSDILMMAASIGGKERTEDEFKDLIYKAGFKSYSIIELPFYQPLIEVSK
Sequoiadendron_giganteum_SEGI_06345	Cupressaceae	Sequoiadendron_giganteum	SEGI_06345	Q6ZD89_OMT1_ORYSJ	COMT	ASMT	A	4	90	1.1e-13	1	210	1.4e-60	355	2.21e-65	MASSESSMEAHLQLYEIFLSAAKPMTLQAAVWLNIPDIIAIHGSENHLSVEEIASHISTSTNKPAHIGYLFRIMRLLASIGVFTEETTVDNSGIPHFKYGPTRLSMLLSNIDPQQSCAPTLLGLNLRCMTDAYRYLHDSVIEGCQAFTKANGMDIFEYVSYNPEINKIFNEAMTAQTSSVIASVLKVYDGFKSFKSVVDVGGGVGSAISTIVNEYPHIHGINFDLPHVIRTAAPIKGVEHVEGNMFEQIPSADAIFMKRILHDWDDELCLKILKKSYEAIPENGKVLIVDAVIEKEEGTKRQVGLLSDILMMAASIGGKERTEDEFKDLIYKAGFKSYSIIELPFYQPLIEVSK
Sequoia_sempervirens_SESE_027100	Cupressaceae	Sequoia_sempervirens	SESE_027100	Q6ZD89_OMT1_ORYSJ	COMT	ASMT	A	3	90	2.4e-14	1	210	2.1e-56	354	2.94e-66	MASSESSTEAHLQLYEIFFSVAKPMALQAAVLLNIPDIIAIHGSENHLSVEEIASHISASTKTPAHIGYLFRIMRLLASIGVFTEETTVDNNGSPQFKYGPTGLSKLLSNVDPQQSCAPTLLFLNLKSIIDAYGYLHDSVIDGGDAFIKANGMNIFEYASCNPEANKMLNLAMSAQTSSIISSALKVYDGFKSFKSVVDVGGGVGSPISTIVNEYPHIHGINFDLPHVIRTAAPIKGVEHVEGDMFKKIPPADVILMKRILHDWNDELCLKILKNSYEAIPEDGKVLVVDAVIEKEEGTKRQVGLLSDMLMIAASIGGKERTEDEFKDLFYKVGFKSYSIIELPFYQALIEVSK
Metasequoia_glyptostroboides_GWHGCBJF004574	Cupressaceae	Metasequoia_glyptostroboides	GWHGCBJF004574	Q9FK25_OMT1_ARATH	COMT	ASMT	A	4	92	2.3e-17	1	207	2.5e-52	360	4.91e-69	MASTNTSMEAHVQLYEIMLSAAKPMALQAAVLLNIPDIIATHGNANPLSVEDIASHISTFTRKSTHTDYLARIMRFLACMGVFKEETTVINGASTQFKYGLTNVSRLLIKKDSQRSLSPLLVLLSNKIVLDAYHHLHESVVEGCYAFTKAHGMDLWDYGNNNPEANRVINEGMASHTPDMMPSVVKMYNGFKNVKSLVDVAGGTGSSLSTIIKEYPHIHAINFDLPQVIQTAPSIHGVEQVGGNMFDQIPSAEALFMKGVLHNWDDEQCVKLLEKSYEAMPENGKLLIVEMVVEEKEGGIREIGLMFDMLMMGYTGGGRERTEEELKILFEKARWGKDRGAGHDTMLINAKRASGCGLHV
Taxus_chinensis_evm2.model.Chr06.713	Taxaceae	Taxus_chinensis	evm2.model.Chr06.713	Q9FK25_OMT1_ARATH	COMT	ASMT	A	7	92	1.7e-11	1	210	1.5e-51	358	2.19e-68	MAGEELEKYGAQAQEAFDIIFSPVPALVLKSALLLEIPDIIARQGSNASLSLHEIAARLPTQNPHLDYLSRILRYLSKKGIFIQSGVGGEARYALSDISKHFFVKEKNPFSLVPTAMLETSEVSMARWHHLHECVLQGCNAFEKAHGKSIYACGKDNPDFNNVLNDYMAAHTMTAIGQIVNHYQGFKDLKSLVDVGGGNGTALREILKVYPHIRGINFDLPHVVAAAPEIPGIEHVGGSMFESVPSGTDAIFIKKVLLDWDDTSCMKILENCHKALPENGKLILIEEAVPDLLEKSAWIDILYMARMTEIINRSEEDWSKMVQDSGFSILKIEWLPGMFAKMLIIEATKSISNGNKVG
Torreya_grandis_TG6g04708-mRNA1	Taxaceae	Torreya_grandis	TG6g04708-mRNA1	Q9FK25_OMT1_ARATH	COMT	ASMT	A	3	92	3.9e-13	1	210	3.1e-60	359	5.84e-84	MASFSSPAQSPEMEAHLHLYELILSAAKPMALKAAVLLDIPQIIATQGKENPLSVEDIASHISSSTNKKIPHKEYLSRTLRFLASCGVFTEEMDNSNKQFKYGLSGVSKLLVKEENKDSCVPFLLLAADKVYLDAYHHIHDAVLEGCYPFNKVYGIGPWEYVSRNPEANKIFNEGMACHTKGVMASVVKMYDGFKSVKSVVDVAGGVGSALSVIIKEHPHISGINFDLPHVIASAPPVPGVNHVDGNMFDQIPIADIVFMKWILHDWDDDQCVKLLKKSYDATPKDGKVLIIDAIVDTEQQNLKRLGLLFDMAMMIFTTGGKERSEEEFKKLFFKAGFKSYNIIKLPFLQTLIEVSKS
Metasequoia_glyptostroboides_GWHGCBJF018366	Cupressaceae	Metasequoia_glyptostroboides	GWHGCBJF018366	Q9FK25_OMT1_ARATH	COMT	ASMT	A	7	92	5.5e-11	1	209	3.5e-56	357	2.64e-74	MEVEGLENVAVHTQEALETMFSFVPALVLKSALLLQIPDIIASEGPSASLSLHQIAARLPTQTPNLDYLSRILRYLSARGVFIQSQVGDDPSEVRFALSECAKLLYVKENNPVSMVPSVMMQTHEVMMAPWHHLHECVLQGGHAFEKAHGKDIWAYGKEHPDVNSMINDCMASFTRGAMNEIVSCYGGFEELETVVDVGGGNGAALGVIVKAYPHIRGINFDLPHVVQSAPAIAGIEHVAGNMFESIPYGDGIFLKNVLHDWDDESCVKILDNCYKALSEKGKIILLEAVVPDLKKPTECLEMLGDLVMIAHGNGGRERSEQEWNRLLSKSSFYIIKIIGHLRMYSKIIEVAKLKIM
Sequoiadendron_giganteum_SEGI_07883	Cupressaceae	Sequoiadendron_giganteum	SEGI_07883	Q9FK25_OMT1_ARATH	COMT	ASMT	A	7	92	1.5e-12	1	210	6.5e-56	352	5.83e-70	MAMIEGELEQALETIFSFVPTLVLKSAILLNIPDIIASAGANASLSLDEIAAKLPPENPNLQYLSRILTYLSIKGIFVQTQTSNNPSDIRYGLTDSAKRFYVRENNPGSLVPLLLMQTHPVLMAPWHHLHECVLQDCHAFEKAHGKDLWAYGKDDPLVNNVINDSMSTLTFLGMEQIVSCYDGFKEVKTLVDVGGGKGTALAHIVKAYPHIHGINFDLPHVVQTAPSIPGVENVGGSMFDSIPSADAIFFKNTLIDWDEESCLRILGNCHKALPENGRLVVAENMTVEASRPNKSIEMVVDLVMIALANGGKERSEQEWKRLLQKSGFSVVKIVGLPGLFSKMKIIEAIKV
Sequoia_sempervirens_SESE_114805	Cupressaceae	Sequoia_sempervirens	SESE_114805	Q9FK25_OMT1_ARATH	COMT	ASMT	A	7	90	5e-09	1	210	7e-55	351	1.49e-67	MAMGSGELEQALETIFSFVPTLVLKSAILLNIPDIIANAGPNASLSLDEIAAKLPTETPNLHYLSRIFTYLSVKGIFVQTQTMNNPSDIRYGLTDSTKRFYIRENNPGSLVPLLLMQTHPVLMAPWHHLHECVLQDCHAFEKAHGKDLWAYGKDDPLVNNVVNDSMSTLTFLGMEQIVSCYNGFKEVKTLVDVGGGKGTALAHIVKAYPHIHGINFDLPHVVQTAPSIPGIENVSGSMFDSIPLADAIFFKNVLIDWDEESCLQILGNCHKVLPENGRLIVAENMTVEASRPNKSIEMVVDLVMIALANGGKERSEQEWKRLLQKSGFSVVKIVGLPGLFSKMKIIEAIKV
Sequoia_sempervirens_SESE_096073	Cupressaceae	Sequoia_sempervirens	SESE_096073	Q9FK25_OMT1_ARATH	COMT	ASMT	A	7	90	1.3e-09	1	210	3.6e-57	351	1.65e-66	MAVGGGELEQALESIFSFVPTLVLKSAILLNIPDIIASAGPNASLSLDEITAKLPSETPNLHYLSRILTYLSTKGIFVEIQTSDNPSDIRYGLTATTKEFFVGDNNPRSLVPLLLMQTHPVLMSSWHHLHECVLQDCHAFEKAHGKDLWASGKDDPLVNNVVNNSMSTLTILGMEQIVTCYDGFNEVKTLIDVGGGKGTALAHIVKAYPHIHGINFDLPHVVQTAPSILGIENVGGSMFDSIPSADAIFLKNVLIDWDEDSCVQILGNCHKALPENGKLIVAENITMEGSKSNKSIEIVADLVMVALASGGKERSEQEWKMLLQKSGFSVVRIVGPPGLFSKLKIIEAIKV
Metasequoia_glyptostroboides_GWHGCBJF021850	Cupressaceae	Metasequoia_glyptostroboides	GWHGCBJF021850	Q9FK25_OMT1_ARATH	COMT	ASMT	A	7	91	3.4e-09	1	210	4e-56	351	1.45e-65	MAMNGGELEQALETIFSFVPTLVLKSAVLLNIPDIIASAGPNASLSLDEIIEKLPTETPNLHYLSLILTYLSTKGIFVQTPSNNSPSDIRYGLTATTKQFFVRDNNPGSLVPLVLMHTHPVLMSSWHHLHECVLQDCHAFEKAHGKELWAYGKDDPLVNNVVNDAMSTLTVLGMDQIVTCYDGFKEVKTLVDVGGGKGTALAHIVKAYPHIHGINFDLPHVVQTAPSIPGIENVGGSMFDSIPPADAIFFKNVLIDWDEEKCKQILGNCHKVLTESGRLIVAENITVAEERPNKSIEIVADLVMITLANGGKERSEQEWKRLLHKSGFNVIKIVALPGLFSKLKIIEAIKI
Sequoia_sempervirens_SESE_056909	Cupressaceae	Sequoia_sempervirens	SESE_056909	Q9FK25_OMT1_ARATH	COMT	ASMT	A	4	92	2.2e-16	1	210	4.5e-58	355	5.57e-81	MASTNTSMEAHLQLYEIMLAAAKPMALQAAVFLDIPDIIATHGHANPVSVEDIASYISASTRKSTHTDYLARIMRFLASMGVFTEETTVVSGGSTYFKYGLTRVSRLLIKKDSQLSLSPLLFLLNNKIVLDAYQHLHESVVEGCYAFNKAHGMDLWDYGNNNPEANRVINEGMASHTQDLMPSVVKMYNGFKSVKSLVDVGGGTGSSLSIIIKDYPHIHAVNFDLPQVIETAPSIHGVEHIGGNMFDQIPSADALFMKGVLHNWDNEQSVKLLEKCYEAIPENGKVLIVEMVVEEKEEGVRKFGLMFDMLMMGYTSGGRERTEEEFKILFEKAGFKSYTIITLPSFFALIEVLKC
Torreya_grandis_TG6g04658-mRNA1	Taxaceae	Torreya_grandis	TG6g04658-mRNA1	Q9FK25_OMT1_ARATH	COMT	ASMT	A	3	92	1.4e-12	1	210	1.8e-56	356	1.35e-75	MASSNTSTEAYLQLYEIVLSAAKPMSLHAAVLLNIPQILSIHGSDNTLSVQDIASYISASTKMSAHTDYLLRIMRLLASIGVFTEESVVLNTGSTQFKYGLTSVSKLLVNKDNWQSCAPTVLTLNNKLVIDAYHHIHESVIEGCYAFSKAHGMSLFEYNTNNPESNRLFNEGMTTLTKPVMPSLVKIYGGFKSVKSVVDVGGGLGTTLSTIIEEHPHIHGINFDLPHVIKSAPPIDGVEHVEGNMFDKIPSGDAVFMKYILHNWDDEQCVELLKKSYEAIPENGKVLIVEEVIESKEGDKRRLGLLFDILMMGYTSGGRERTEDEYKDLFHKAGFKSYDIVKLPSLYALIEVSKS
Torreya_grandis_TG3g03387-mRNA1	Taxaceae	Torreya_grandis	TG3g03387-mRNA1	Q9FK25_OMT1_ARATH	COMT	ASMT	A	4	92	1.2e-14	1	210	8.1e-58	356	8.53e-77	MASSDTSMEARLQLYEIALSAAKPMALKAAVLLNIPHILFIHGSENPLSVEDIASYISASTKMSAHTDYLFRIMRLLASIGVFTEETVVLNGGSTQFKYGLTSVSKLLVNKDKQQSSAPTVLLLNNKLLIDAYQHIHESVTEGCYAFSKAHGMSLFEYNTDNSETNRLFNEAMTTHTKPVMPSLVKIYGGFKSLKSVVDVGGGVGSSLSTIIEEHPHIHGINFDLPHVIKTAPPIDGVEHVEGNMFEKIPSADAVFMKFILHDWDDEQCVKLLKKSYEAIPANGKVLIAELVIEGREGDKRRLGLLSDICMMGLTSGGRERTEDEYKDLFHKAGFKSYNIVQLPSLYALIEVSKS
Sequoia_sempervirens_SESE_120226	Cupressaceae	Sequoia_sempervirens	SESE_120226	Q9FK25_OMT1_ARATH	COMT	ASMT	A	4	92	1.7e-16	1	210	5.7e-59	355	1.77e-79	MASTNTSMEGHLQLYEIMLAAAKPMALQAAVFLDIPDIIATHGHANPLSVEDIASYISASTRKSTHTDYLARIMRFLASMGVFKEETTVINGGSTHFKYGLTSVSRLLIKKDSQLSLSPLLFLLNNKIVLDAYQHLHESVIEGCYAFNKAHGMDIWDYGNNNPEANRVVNEGMASHTQDLMPSVVKMYNGFKSVKSLVDVGGGTGSSLSTIIKEYPHIHAINFDLPQVIQTAPSIHGVEHIGGNMFDQIPSADALFMKGVLHNWDDEQSVKLLEKCYEAIPENGKLLIVEMVVEEKEGGVRQFGLMFDMVMMGYTSGGRERTEEEFKILFEKAGFKSYTIITLPSFFALIEVLKC
Sequoia_sempervirens_SESE_088847	Cupressaceae	Sequoia_sempervirens	SESE_088847	Q9FK25_OMT1_ARATH	COMT	ASMT	A	4	92	1.7e-16	1	210	2.5e-57	355	3.96e-78	MASTNTSMEGHLQLYEIMLAAAKPMALQAAVFLDIPDIIATHGHANPLSVEDIASYISASTRKSTHTDYLARIMRFLASMGVFKEETTVINGGSTHFKYGLTSVSRLLIKKDSQLSLSPLLFLLNNKIVLDAYQHLHESVIEGCYAFNKAHGMDIWDYGNNNPEANRVVNEGMASHTQDLMPSVVKMYNGFKSVKSLVDVGGGTGSSLSTIIKEYPHIHAINFDLPQVIQTAPSIHGVEHIGGNMFDQIPSADALFMKGVLHNWDDEQSVKLLEKCYEAIPENEKLLIVEMVVEEKEGGVRQFGLMFDMLMMGYTSGGRERTEEEFKILFEKAGFKSYTIITLPSFFALIEVLKC
Ginkgo_biloba_GWHGBAVD019228	Ginkgoaceae	Ginkgo_biloba	GWHGBAVD019228	Q9FK25_OMT1_ARATH	COMT	ASMT	A	4	92	9e-16	1	210	4.2e-37	345	1.2e-58	MAANDSPTEPPSSVDAQHKLYEMILSFAKPMALKAAVLLNIPDIIAREGHGDSLSLQQIAAHISPPPQSMEYLLRILRFLASFDVFTESLQIVGEDEKQWKFGLTTISELLVQNGNQQSLAPFLLLIADKFFCESYHHLNESVLEGCYAFNKVYSKSLWEYVSEHPNYNKTFNDGVVSHTRNLMASALKIYDGFKNVKTVVDVGGGVGTAISIIVKHHTHLKRINFDLPHVIATAPAMPGVEHVEGICSNRYLQQTQYFSRILKKCREAISGNGKVIIVDTLVERDEGTTRRLGLLWDMTMMAFTTGGKERTEEEFKVLFEKAGFKSYTLLKVSAVEAIIELSKA
Pinus_taeda_PITA_06379	Pinaceae	Pinus_taeda	PITA_06379	Q9FK25_OMT1_ARATH	COMT	ASMT	A	9	91	6.6e-10	1	103	5.6e-50	412	2.99e-56	MDRKEYNVQAPPPAPMDLIFSFAPALALKSAVLLKIPDIIATAGPDPDSSLSLRQIAARLPTQTPHLDYLSRILRYLSTVGIFIESQISSDPLDFHYGLTHTAKCYFLSDHNENKPCSMVPLLLMQTHEKLMAPWHHFHECVLQGEGCEGAFTKAHGKDVWAYCMDDPDLNTVINNAMASFTNIVMIPFLSVYEGFKSGEKLTVVDVGGGEGAAIAQIVKAYPHINGINFDLPHVIATARPISGKVSCVDLCYISLNSLVEYYVGLCYILFLIGLDVQHVGGDMFHSVPSGDVIFMKHGLIFGGCLNGQQILHDWDDERCAKILENCHRALPENGRLVVLEIVVSQHDQNRSQHVEMVASLTMLAHTNGRERNEQQWRRLFESSGFSTLKMVGLLGNTH…
Pseudotsuga_menziesii_PSME_10635	Pinaceae	Pseudotsuga_menziesii	PSME_10635	Q9FK25_OMT1_ARATH	COMT	ASMT	A	2	92	6.2e-14	1	207	3.2e-59	358	1.49e-74	MAVNNDKICDGLFSSEEEELQGQAEATKYMLAFVESMAVKCVVLLGIPDIIAKEGPCATLSLNEIVSRLPTESRDASCPFRILRFLVAKGVFSTSVVESAEDGGSCETRYGLTPTSKWLVKEWNLSIVPLHLVLNAEIAMAAWHRLNQCVLHGGIAFKRANGCDLWSYGSANPDFNNLFNDAMANNSRTVMKALLSDYHGFQAITSFVDVGGGTGTAMAEIVKAYPSIKGISYDLPHVVATAPHLQGVEYLGGDMFGTVPSADAIFIKSVLHDWGDEDCIKILKNCRKAIPQTGKVIIVDVVLDCVNGKNEKKTAMDPNFTGLACDLIMLAQSSGGKERTEEEWKKLYLKPGLVIIT
Welwitschia_mirabilis_W.mirabilis.17029	Welwitschiaceae	Welwitschia_mirabilis	W.mirabilis.17029	Q9FK25_OMT1_ARATH	COMT	ASMT	A	2	91	5.3e-13	1	210	2.3e-42	353	2.92e-62	MATTVAGNALFRSREEEKQGWQSAWRFTFAFAESLAVKCALLLEIPDIIAKSGTNALSLSEISQQLPTERPNTELLRRVRDYLIAVNFFTANDNSEGERRYGLTEASKHILRGTAGEESLRPIFMLINDEVMMAPWHVLHHCVLNGELPFGKAHGMNRFEYAAVHADFNALFNCAMSSDSATSIKPFLRAYKHHLSAISYLVDVGGGLGKTLAVIVEECPNITRALNFDLPHVVSTAPLIPGVQHVGGDMFVSVPSAEAMLLKSEEDCLKILRNCRKAIPDDGTVILVDIVSTGGQRDWTSMVWDLEMRAVTVGGKERTEMEWQKILLESGFQRYNIIPLPEWRSVIEAFPSL
Fontinalis_antipyretica_Foant_00573-RA	Fontinalaceae	Fontinalis_antipyretica	Foant_00573-RA	Q6ZD89_OMT1_ORYSJ	COMT	ASMT	A	11	92	2.4e-09	2	210	3.2e-47	362	1.04e-51	MEERSKDLEAFYVFQELNYIYAYPTSFKAALELKIPDILAAAGPGEYVAHGIADQLPHKCHDAAGKLGRILRLLAHKGTFSASDSEPTRIVENVMSEELNDVEWRASATYGLTEVSKYFVTNSEFDLTPYAALMQRRDMLAPLHHLREAVEKDADAFELANGSGIWSYGSANPDFNEGFNAAMRSQSKLLNSVIARCYDHCLVDVGGGVGGALSTIVTAHPHIRGRNFDLPHVIATAPSIAGVEHVPGSFFEFVPSGDAILLQQVLHNWGDEECPQILKNCHKTLPRNGKVLIRDHVIEPSRNSAAKTGAALNSDIVMLSVCRGQGRERTSTEWKRLLAAAGFSRFSFIGLEGLDVIEAVKS
Abies_alba_AALBA5B1035181P1	Pinaceae	Abies_alba	AALBA5B1035181P1	Q9FK25_OMT1_ARATH	COMT	ASMT	A	5	92	3.2e-12	1	136	8.8e-38	361	2.49e-54	MKGMDIQAVNKEELRRAWDMDIQAVKDEEVLQGSALSMAFSIVNPFLLKCALRLKIPDTISRAGTDAPLSVHQIAAQLSSEAPDVDALSRILSYLSTMGILKAMKPTEGTYTPMSMKYTLTNLGKTYFVSENNNPLSLVPFVLLQTHPAYVAAWDHIHDRVLHGGDNFQNSRGDGKDFWSYAASDPEFNGIFNAAMVSLTKVGMREILVTYDGFKDVKTLVDLGGGHGEVLSQIIDAYPHIHAINFDLPHVIATAPTLPGIQHISGDLFETVPSGDAIFMKAVPVKGKLIIAEAVLDIAEDYDLIGSAKAVDALMLNLSPGGRERTGKQWDELLKAAGFSLSKIVGKKGSLTKIIEAVKF
Metasequoia_glyptostroboides_GWHGCBJF030216	Cupressaceae	Metasequoia_glyptostroboides	GWHGCBJF030216	Q9FK25_OMT1_ARATH	COMT	ASMT	A	7	92	6.3e-10	1	210	9e-57	356	2.2e-69	MAIGAGEVEQALENILSFVPTLVLKSALLLNIPDIIANAGPNASLSLGEIAAKLPSETPNLHSLSRILTYLSFKGVFVLTQTSENPSDIRYGLTDSARRFFVRENNPWSLAPLLLMHTHPVLMAPWHHLHECVLQDCHAFEKAHGKDLWAYGKDDPIVNDLFNDSMTAITLLVMEQILSCYDGFKEVRTLVDMGGGKGTTLAHIVKAYPHIHGINFDLPHVVQIAPSIPGIENVGGSMFDSIPSADAIFVKNILIDWDDESCIKILQNCHKALPESGRLIVADVMKVDMTNVEDPNPTKSFEIVGDLVMIALTNGGKERSKQEWVKLLQTSGFNVVKIVGVPGLFSNLKIIEAIKV
Sequoia_sempervirens_SESE_080002	Cupressaceae	Sequoia_sempervirens	SESE_080002	Q9FK25_OMT1_ARATH	COMT	ASMT	A	7	92	1.4e-09	1	209	1.4e-56	351	1.89e-68	MAMGAVEAEQALENIHSFVPTLVLKSALILNIPDIIANAGPNASLSLSEIAEKLPTETPKLHPLSLILNYLSFRGIFVQTQTSENPSVTRYGLTDSARRFYVRENNPSSLVPLLLMLTHPVLMAPWHHLHECVLQDCYAFEKAHGKDLWAYGKDDPIVNDVFKNCMSTITILVMEKILSCYDGFKEVKTLVDMGGGKGTALEHIVKAYPHIHGINFDLPHVVQTAPTIPGIENVGGSMFDSIPSADAIFVKSVLTDWDDESCIKILQNCHKALPKSGRLIVAETMTVEDSNPSKSFEIVGDLVMIALANGGKERSKQEWMKLLQISDFSVVKIVGLPGLFSKLKIIEAVKV
Torreya_grandis_TG6g04128-mRNA1	Taxaceae	Torreya_grandis	TG6g04128-mRNA1	Q9FK25_OMT1_ARATH	COMT	ASMT	A	7	92	9.5e-11	1	210	3.5e-56	357	5.08e-66	MEMDGYELEQALEAILSFVPTLVLKSAILLNIPDIIANAGPNASLSLNQIAAKLPTQTPNLHSLYRILTYLSAKGVFIQSQSSENPSDLRYALTHSSRRFYVKDNNPSSLVPLLLMLTHPVLMAPWHHLHECVLHGCHAFEKAHGKDLWTYEKDDPVVNNVVNDCMSTLTILGMEQIVNCYDGFKEVNTLVDVGGGKGTALAHIAKAYPQIHGINFDLPHVVETAPCIAGIEHVGGSMFDSIPSADAIFMKNVLIDWDEKSCEKILGNCHKSLPESGRLILAENVAVEESKASDSLEIVGDLVMIALANGGKGRSEAEWRRLLQKSGFSVVKITGLPGIFAKLKIIEAMKMSHTVQ
Torreya_grandis_TG6g04127-mRNA1	Taxaceae	Torreya_grandis	TG6g04127-mRNA1	Q9FK25_OMT1_ARATH	COMT	ASMT	A	7	92	3.5e-11	1	210	1.2e-55	357	5.08e-66	MEMDGYELEQALEAILSFVPTLVLKSAILLNIPDIIANAGPNASLSLNQIAAKLPTQTPNLHSLYRILTYLSAKGVFIQSQSSENPSDLRYALTHASRRFYVKDNNPSSLVPLLLMLTHPVLMAPWHHLHECVLHGCHAFEKAHGKDLWTYEKDDPVVNNVVNDCMSTLTILGMEQIVNCYDGFKEVNTLVDVGGGKGTALAHIAKAYPQIHGINFDLPHVVETAPCIAGIEHVGGSMFDSIPSADAIFMKNVLIDWDEQSCEKIFGNCHKSLPENGRLILAENVAVEESKASDSLEIVGDLVMIALANGGKGRSEAEWRRLLQKSGFSVVKITGLPGIFSKLKIIEAMKMSHTVQ
Isoetes_taiwanensis_Itaiw_v1_scaffold_66_t33049-RA.mRNA1	Isoetaceae	Isoetes_taiwanensis	Itaiw_v1_scaffold_66_t33049-RA.mRNA1	Q6ZD89_OMT1_ORYSJ	COMT	ASMT	A	3	92	2.6e-20	1	209	6e-66	346	5.27e-73	MSSSEENEKAQGQIEIWNATFAFSVSMALKAALQLHIPDILSKAGSQGLTLEEIAERLPSKNPNTDYLFRIMRFLVCHRIFSQTEHQKEVRYGLTRSSRWLVMENNPSSFAPFALFELDKVAFAPWHHLAHSVLENANAFELANGLPVFDYANQNPSFSKLFNEAMVAGSKIIVQDVLKHYDGFKDVKVLADVGGGFGVFVSKIVEAYPHIRGINYDLPHVLALAPKHPGVEHVGGNMFESVPGADAIIMKWILHDWDDQRCGELLKNCHVALPDHGKVIIVEMVLQTPHKNAGLNMALDLLMIAHTSGKERTEEEWNSLLTSAGFPTINIIKISGCTSVIEAFKS
Isoetes_sinensis_evm.model.Chr11.2190	Isoetaceae	Isoetes_sinensis	evm.model.Chr11.2190	Q6ZD89_OMT1_ORYSJ	COMT	ASMT	A	3	92	9.1e-20	1	209	4.1e-65	347	4.59e-72	MSSFEENEKAQGQIEIWNATFAFSVSMALKAALHLQIPDILSKAGSQGLTLEEIAERLPSKNPNTDYLFRIMRFLVCHRIFSQTEHQKEVRYGLTRSSRWLVMENNPSSFAPFALFELDKVAFAPWHHLAQSVLENANAFELANGLPVFDYANQNPSFSKLFNEAMVAGSKIIVQDVLKHYDGFKDVKVLADVGGGFGVFVSKIVEAYPHIRGINYDLPHVLALAPKHPGVEHVGGDMFKSVPGADAIIMKWILHDWDDERCGELLKICHVALPDHGKVIIVEMVLQTPHKNAGLNMARDLLMIAHTSGKERTEEEWNSLLASAGFPTINIIEISGCTAVIEAFKS
Taxus_chinensis_evm2.model.Chr06.2876	Taxaceae	Taxus_chinensis	evm2.model.Chr06.2876	Q9FK25_OMT1_ARATH	COMT	ASMT	A	5	91	7.3e-10	1	210	2e-55	352	4.5e-66	MEMNGSDMHQALENIFSFVPTLILKSAVLLNIPDIIANAGPDASLSLHEIAAKLPTKTLSVHYLSRILAFLSARGVFIQTQATDNPSDLRYVLSSFAKRFYVKDNNPSTLVPLLLMHADPVIMASWHHLHECVLVQGCNGFEKAHGKDLWAYGKEEPRVNNLVNDSMSALTYLEMEQILNCYDGFKEVNSLVDVGGGKGTALAHIVKAYPHIHGINFDQPHVVQKAPTVPGIKNVGGSMFKSIPSTDAIFMKNVLVDWDDQSCERILENCYNAFPENGKFLLAEYMTREESKENESLDIVMDLVMNVLANGGKQRSEQEWRSLLQNSGFNVVKIVGLSGICGKEKFIEAIKK
Taxus_chinensis_evm2.model.Chr06.2875	Taxaceae	Taxus_chinensis	evm2.model.Chr06.2875	Q9FK25_OMT1_ARATH	COMT	ASMT	A	5	91	2.7e-10	1	210	1.2e-55	352	1.85e-68	MEMNGSDMHQALENIFSFVPTLILKSAVLLNIPDIIANAGPDASLSLHEIAAKLPTKTRSVHYLSRILAFLSARGVFIQTQATDNPSDLRYALSSFAKRFYVKDNNPSSLVPLLLMHADPVIMASWHHLHECVLVQGCNGFEKAHGKDLWAYGKEEPRVNNLVNDSMSTLTYLEMEQILNCYDGFKEVKSLVDVGGGKGTALAHIVKAYPHIHGINFDQPHVVQKAPTVPGIKNVGGSMFKSIPSTDAIFMKNVLVDWDDQSCERILENCYNALPENGKFLLAEYMTREESKENESLDIVMDLVMNALANGGKQRSEQEWRRLLRNSGFNVVKIVGLSGICGKAKFIEAIKK
Cycas_panzhihuaensis_CYCAS_023012	Cycadaceae	Cycas_panzhihuaensis	CYCAS_023012	Q6ZD89_OMT1_ORYSJ	COMT	ASMT	A	7	82	5.2e-27	1	209	3.2e-84	547	1.11e-49	MESSWNDKISVWNLVFSFVPAMALKCALLLKIPDLISSTGDATLSIQDITACMEKVPNLDYLCLIMRYLSSIGVLKELGTHDETVYESIVEGRSAFEIFHGQCMWDYTKDDVHYNQLVNNGMRSMTSGLMKDMLGDYDRFKEVTTLVDMGGGVGESLREIVGLYPHINAINFDLPHVVATAPCSAGIKHVGGNMFESIPYGDAVLLKMESSWNDKISAWNLVFSFVPAMALKCALLLKIPDIISSAGDAALSIRDIAARMEKAPNLDYLCRIMRYLSSIGVFKELRTDGETVYGLTQMTRSHFVREGNPRSLAAFHLFINDEVSQAGWHRLGESVVEGRSAFEIFHGKSVWDYTKDDVPYNQLVNDGMRSMTSGLMKDMLGDYDGFKEVTTLVDVGGGV…
Hypnum_curvifolium_jg25475.t1	Pylaisiaceae	Hypnum_curvifolium	jg25475.t1	Q6ZD89_OMT1_ORYSJ	COMT	ASMT	A	16	92	9.9e-15	107	210	4.6e-41	387	1.26e-45	MEVRPKDMEAFYVLQELNYIHAYPNSFKAALELKIPDILAAAGPGESLTAQQIADQLPRKSHDAAQKLGRILRLLAHKGIFSASDSEPTRYGLTEVSKYFVTNSEFNLTPYALIMQRKDSLAPLHHLREAVEEDANGFVLANGSEFWTYGSLNPDYFEEFNAAMRSRSHLLNSVIARGYEGFKNVHCLVDVGGGVGGALTVIVAQHPHIRGLNFDLPHFRLRIRAIWAWDSCCVGSDSALSVDLQRILSRIWPHVHMMLTNSSRTAGVEHIPGSFLEFVPSGDAILLQQVLHDWGDEESIQILKNCHKALPENGKVLIREHVIEPSQNSAAKTGAALGSDIFMLSIFQGKGRERTSTEWKRVLEAAGFSRTSILSLEGLDLVESFKT
Entodon_seductrix_jg16906.t1	Entodontaceae	Entodon_seductrix	jg16906.t1	Q9FK25_OMT1_ARATH	COMT	ASMT	A	11	93	8.4e-14	2	210	1.9e-49	348	2.09e-67	MEVRPKDLEAFYVFQELNYIYAYPNSFKAALDLEIPDILAAAGLGESLTPQQIAEQLPRKSHDAAQKLGRILRLLAHKGIFSASDSEPTKYGLTEVSKYFVKDSEFDLTPYARIMQRRDTLTPMHHLREAVEEDANGFVLANGSEIWSYGSLNPEFNEAFNVAMRSRSNLLNSVIARCYLGFKNVHCLVDVGGGVGGALSTIVAEHPHIRGLNFDLPHVIATAPSIPGVEHVPGSFLEFVPTGDAILLQQVLHDWGDEESIQILKNCHKALPNNGKVLIREHVIEPSQNSAAKTSAALSSDILMLSIFQGKGRERTTTEWKRLLEAAGFSQISFLSLEGLDLIESVKT
Selaginella_kraussiana_SK02G20440.mRNA1	Selaginellaceae	Selaginella_kraussiana	SK02G20440.mRNA1	Q9FK25_OMT1_ARATH	COMT	ASMT	A	7	91	2e-12	1	210	2.2e-43	348	6.18e-55	MAEKGKKSSVPHEHVHGHFGLMNAIFAFQTPLLLRAVVLLDIPRLISKAGRPLSIDELMAHFPQAKNPQPSFLHRILDYLVHKKLFTRTVNHDDGTSRYGLTHFSQWLCNEHVEYLLLCTHPRSQSSYQHVHQAVLDGGNAFAFANDGLHVWETGKFDKEYNDLLNKGMLGWSGVTMDLILDHYTGFEGVKKLVDLGGGLGMCAGKIADKYPAIKVINFDLPHIIADAPALPGVEHVSGSAFEGATPEADAIFLKSVLINFNDEDSCKFLQAACKALPKGGKLILVELIHNKDGDFEFELDMIMIGFTDGGKSRSLKEHTELLEKNGFSNIKLIDVPSKEQVIEAYKV
Isoetes_taiwanensis_Itaiw_v1_scaffold_66_t33053-RA.mRNA1	Isoetaceae	Isoetes_taiwanensis	Itaiw_v1_scaffold_66_t33053-RA.mRNA1	Q9FK25_OMT1_ARATH	COMT	ASMT	A	3	92	3.9e-16	1	209	3.9e-62	347	4.09e-71	GTENGNMSPSSPQSEGQNKIWNAIFAFSVPLALKAALHLQIPNILSQADPQGLTLQQIAEKLSSKNPNKDYLFRIMRFLVCHRIFSQTEHQKEVKYGLTRSSRWLVTENNPSSLAPFALLELNEVLFSLWHRLADSVLENANPFELAHGVPAFDYLSQNPSFSKLFNEGMVAGSKVIVQDVLEHYHGFKDVKVLADVGGGFGQFISKIVEAYPHIRGINFDLPNVVASAPQHPGVEHVGGDMFRSVPADAIIMKWILHDWDDQRCRELLRNCHMALPVHGKVIIVEIMLQTHHQNVGFDMALDLQMICNRGKERTKEEWISLLTSAGFPRINILKIPSHVGVIETSS
Azolla_filiculoides_Azfi_s0003.g007700	Salviniaceae	Azolla_filiculoides	Azfi_s0003.g007700	Q9FK25_OMT1_ARATH	COMT	ASMT	A	3	92	1.8e-16	1	209	8.9e-46	390	8.78e-44	MEEGQLEAWGLLLGFVSSMSVAAACKLRIPDILARSVARDGLTLQELATTIVSDYAATHKDTNNGNVVNADVNKDFLHRLMRFLCRKGVFTLVHEVPEAEPRYALNRVSRWLLVPSTTTTTTTTTMSCRSPPTLGPMSFLYASESCLSSWCHMADSILDSEGGSAFQRAHDGATLYEVLSRTDDPFSSRMASTFADALAAETDIAISVFLEHYVEAGGGFGGAASLVDVGGSTGKAAALIASRCAPGLRVMNFDLPHVIKQAPLYEGVEHVVGDMFESVPSADVIFLKHVLHGWDDENCIKILKNCYKALPKGGKVVIVDAITKEDDETDGDHPYGEIRMVYDLFMMVIRASKDRTHVEWESLLRSSGFLRFNIINIPYRDYIIEAFPI
Pseudotsuga_menziesii_PSME_27469	Pinaceae	Pseudotsuga_menziesii	PSME_27469	Q9FK25_OMT1_ARATH	COMT	ASMT	A	5	92	7.1e-11	1	210	6.4e-53	369	1.77e-58	MDIQAVHDEELLQDSALRMAFSIVNPFVLKGALSLKIPDIIWRAGPDTPLSALQIATQLPSEAPDVDALSRLLSYLSTMGILQQVIQPTEKTLGINAASEIMSIKYTLTNLSKTYFVSPDISPISLSPLLLMQAHTALRPSWDHIHERVLNVGDNFKKSCGNGKDFWSYAAENPEVNDVFNAAMVSLTKVDMSEIFSTYDGFKDVNTLVDLGGGHGEVISRIVAVYPHIHGINFDLPNVIRTAPILPGVKHISGDMFETVPSADAILMKHVLHLWDDKDCNKLLNMCYKAISQEGKLIIVDAVLDTSENCDPIGSGQLMDIVMLNSFRGGRERTQKQWNEILQLAGFSLSKIVGRNGSLTKIIEAVKR
Alsophila_spinulosa_Aspi01Gene33341	Cyatheaceae	Alsophila_spinulosa	Aspi01Gene33341	Q9FK25_OMT1_ARATH	COMT	ASMT	A	4	92	1.2e-17	1	203	1.1e-48	359	8.12e-60	MGEEVVVQKKRVSMEVLFQDEKEEFEGQIKAWDLIHAFLVSKAAMHACKLGLPDMLAKAGVPLTLQEMASRLGSPSPNTDSLFSLVRYLCGKGFFSVVENSDSSREPIYGLTPVSKWLLQEPFNGELEVLSLLPMLQFMNDSAYACFWDYLSDSILHGAGKPSKEARRFHWQVAEQDPRFNQLFNSAMACSTNICMTALLKHYHGFADVTKLVDVGGGVGEAASRIVAHYPSIHAVNFDLPHVVASAPTYPGVEHIGGDMFETIPSGDTIFIKSVLHDWGDEECVKILKNCVKALPLENGKLIILEPILERDNPFNEGIIILDMIMAFTTKGIRETQLSIEALEEFLPHVAQEFGITI
Larix_kaempferi_GWHGBHPX004794	Pinaceae	Larix_kaempferi	GWHGBHPX004794	Q9FK25_OMT1_ARATH	COMT	ASMT	A	32	92	1.4e-06	1	209	6.6e-58	355	2.4e-76	MAGTGGGLEVRLRLRGAVGHEMRSSAGNSDIIARAGPRATLSLNEISARLPSDSPDVSCLFRIMRFLVTKGFFCASVVNSVEGGARETRYGLTPTSKWFVKAREQSMVAMLLMLSDEKSMAPYHRFNECVLDGGMAFEKANGSSNWSYAAAHPDFNHLFNDAMACNSRIVMKALMSKYHGFNALNSLVDVGGGTGTAVAEIVRAYPSIKGVNYDLPHVVATAPRRPGVEHVGGDMLASVPSGDVIFLKWILHNWSDEDCIKILKNCRKAIPETGKVIIVDVVMGGEQGDAIDKKRKAALDPTFGMVIDLAMVAHTSGGKERTEEEWKNILWEAEFYRYNIIDIPALQSVIEAFPR
Alsophila_spinulosa_Aspi01Gene13657	Cyatheaceae	Alsophila_spinulosa	Aspi01Gene13657	Q9FK25_OMT1_ARATH	COMT	ASMT	A	7	92	2.4e-18	1	209	4.2e-52	349	2.29e-70	MADSFGSALDLMFSFTSSMALKAVIQLGVLDILHRAAPQASLTAHEIAAQLPSTHPNVHFLSRLLRFLASSSFLSFSCTTSDSGEMQYRYGLTDVATWFVRENNAESLAAFALFDLDEPFMRPFHHIPQCVLDGGEPFTVCHGQDQWTFLSNNAALREEFNLGMESITTMSMRGVLTFYDGFKDVHTLVDVGGATGKALSLIISAYPHIHAINFDLPHVVAAVPKLPGIQYVGGSMLESVPSGDAIQLKSVLHDWDDEDCRKVLGNCHKATPPEGRLIIIDCVVDDTNIHDPVQRRKLAHDMVMLAHRGMGTERTELQWRNLLSSAGFPRAQIYGMHERVNVIEAFKA
Alsophila_spinulosa_Aspi01Gene13656	Cyatheaceae	Alsophila_spinulosa	Aspi01Gene13656	Q9FK25_OMT1_ARATH	COMT	ASMT	A	7	92	2.4e-18	1	209	4.2e-52	349	2.29e-70	MADSFGSALDLMFSFTSSMALKAVIQLGVLDILHRAAPQASLTAHEIAAQLPSTHPNVHFLSRLLRFLASSSFLSFSCTTSDSGEMQYRYGLTDVATWFVRENNAESLAAFALFDLDEPFMRPFHHIPQCVLDGGEPFTVCHGQDQWTFLSNNAALREEFNLGMESITTMSMRGVLTFYDGFKDVHTLVDVGGATGKALSLIISAYPHIHAINFDLPHVVAAVPKLPGIQYVGGSMLESVPSGDAIQLKSVLHDWDDEDCRKVLGNCHKATPPEGRLIIIDCVVDDTNIHDPVQRRKLAHDMVMLAHRGMGTERTELQWRNLLSSAGFPRAQIYGMHERVNVIEAFKA
Alsophila_spinulosa_Aspi01Gene03038	Cyatheaceae	Alsophila_spinulosa	Aspi01Gene03038	Q9FK25_OMT1_ARATH	COMT	ASMT	A	7	92	2.4e-18	1	209	4.2e-52	349	2.29e-70	MADSFGSALDLMFSFTSSMALKAVIQLGVLDILHRAAPQASLTAHEIAAQLPSTHPNVHFLSRLLRFLASSSFLSFSCTTSDSGEMQYRYGLTDVATWFVRENNAESLAAFALFDLDEPFMRPFHHIPQCVLDGGEPFTVCHGQDQWTFLSNNAALREEFNLGMESITTMSMRGVLTFYDGFKDVHTLVDVGGATGKALSLIISAYPHIHAINFDLPHVVAAVPKLPGIQYVGGSMLESVPSGDAIQLKSVLHDWDDEDCRKVLGNCHKATPPEGRLIIIDCVVDDTNIHDPVQRRKLAHDMVMLAHRGMGTERTELQWRNLLSSAGFPRAQIYGMHERVNVIEAFKA
Alsophila_spinulosa_Aspi01Gene03037	Cyatheaceae	Alsophila_spinulosa	Aspi01Gene03037	Q9FK25_OMT1_ARATH	COMT	ASMT	A	7	92	2.4e-18	1	209	4.2e-52	349	2.29e-70	MADSFGSALDLMFSFTSSMALKAVIQLGVLDILHRAAPQASLTAHEIAAQLPSTHPNVHFLSRLLRFLASSSFLSFSCTTSDSGEMQYRYGLTDVATWFVRENNAESLAAFALFDLDEPFMRPFHHIPQCVLDGGEPFTVCHGQDQWTFLSNNAALREEFNLGMESITTMSMRGVLTFYDGFKDVHTLVDVGGATGKALSLIISAYPHIHAINFDLPHVVAAVPKLPGIQYVGGSMLESVPSGDAIQLKSVLHDWDDEDCRKVLGNCHKATPPEGRLIIIDCVVDDTNIHDPVQRRKLAHDMVMLAHRGMGTERTELQWRNLLSSAGFPRAQIYGMHERVNVIEAFKA
Niphotrichum_japonicum_NJ07G022400.1	Grimmiaceae	Niphotrichum_japonicum	NJ07G022400.1	Q6ZD89_OMT1_ORYSJ	COMT	ASMT	A	11	92	4e-15	2	210	8.1e-51	350	3.78e-64	MEVRESAVEAFYVMQELNYIYSVPLALKAALELRIPDILDAAGPGASLTPQQVVERLPRKSHDAAQKVGRILRLLAHKGVFAETGAGLGARYALTDVSKYFVTGAEFELTPYALMMQRRDMQAPMEHLRETVEEDANGFELANGSDMWSYGSAHPDFNEVFNASMKSRSKLLNTIIAHYYEGFKDVKCLVDVGGGIGGALAQIVAAHPHIRGRNFDLPHVVSTAPKISGVEHVSGSFLEFVPSGDAILLQQVLHDWGDEDCIKILKNCHKVLPENGKILIREHVIDPSRNSAAKTGAALNSDVLMLALFQGRGRERTSAEWTLLLEAAGFSQPTFLSLQGLDLVESFKT
Sequoia_sempervirens_SESE_063830	Cupressaceae	Sequoia_sempervirens	SESE_063830	Q9FK25_OMT1_ARATH	COMT	ASMT	A	4	92	6.4e-16	1	210	6.6e-59	362	3.87e-80	MFVIDEITMASSVSSMEAHLQLYEITLSAAKPMALQAAVLLNIPDIIAIHGSENPLSVEQIASHISTSTNKPAHTDYLFRIMRLLASIGVFTEETTVDYDGTPQFKYGLTGLSKLLVKNGAQQSCAPTVLAINLKCIIDGYQHLHDSVIEGCHAFTKANGMSIFEYNSNNPETNRILNEGMATHTSPLMASVVKMYDGFKRLNSVVDVAGGVGSAISVIVAEYPHVHGINFDLPHVIRTAAPIHGVEHVEGNMFEQIPSANAVFMKWILHDWDDEQCLKILKGCYEAIPDDGKVLIVDAIVDEEEGTKRRAGLLFDMCMMAASAGGKERTWKEFEDLFYKAGFNNYRIIKLPFLQAFIEVSK
Sequoia_sempervirens_SESE_058292	Cupressaceae	Sequoia_sempervirens	SESE_058292	Q9FK25_OMT1_ARATH	COMT	ASMT	A	4	92	6.4e-16	1	210	6.6e-59	362	2.74e-80	MFVIDEITMASSVSSMEAHLQLYEITLSAAKPMALQAAVLLNIPDIIAIHGSENPLSVEQIASHISTSTNKPAHTDYLFRIMRLLASIGVFTEETTVDYDGTPQFKYGLTGLSKLLVKNGAQQSCAPTVLAINLKCIIDGYQHLHDSVIEGCHAFTKANGMSIFEYNSNNPETNRILNEGMATHTSPLMASVVKMYDGFKRLNSVVDVAGGVGSAISVIVAEYPHVHGINFDLPHVIRTAAPIHGVEHVEGNMFEQIPSANAVFMKWILHDWDDEQCLKILKGCYEAIPDDGKVLIVDAIVDEEEGTKRRAGLLFDMCMMAASAGGKERTWKEFEDLFYKAGFNNYRIIKLPFLQAFIEISK
Alsophila_spinulosa_Aspi01Gene13658	Cyatheaceae	Alsophila_spinulosa	Aspi01Gene13658	Q9FK25_OMT1_ARATH	COMT	ASMT	A	7	92	2.5e-18	1	209	2.2e-51	350	1.86e-69	MADSFGSALDLMFSFTSSMALKAVIQLGVLDILHRAAPQASLTAHEIAAQLPSTHPNVHFLSRLLRFLASSSILSFSCTTSADSGEMQYRYGLTDVATWFVRENNAESLAAFALFDLDEPFMRPFHHIPQCVLDGGEPFTVCHGQDQWTFLSNNAALREEFNLGMESITTMSMRGVLTFYDGFKDVHTLVDVGGATGKALSLIISAYPHIHAINFDLPHVVAAVPKLPGIQYVGGSMLESVPSGDAIQLKSVLHDWDDEDCRKVLGNCHKATPPEGRLIIIDTVIDDTNIHDPVQRRKLAHDMVMLAHRGMGTERTELQWRNLLSSAGFPRAQIYGMHERVNVIEAFKA
Metasequoia_glyptostroboides_GWHGCBJF021851	Cupressaceae	Metasequoia_glyptostroboides	GWHGCBJF021851	Q9FK25_OMT1_ARATH	COMT	ASMT	A	7	92	1.5e-12	1	210	2.6e-43	538	1.66e-47	MKVKHGRWRFLEYINTITIKRAPQCNATTCSGKVTIAGTPPPRQAKITIAGPSAKQSQPASSSKQPKPGESQDGKSISSTSNKVEKVVDHGMEASGMTGCLDGVQIASENMAYLKEYRCTMLSELEQALETIFSFVPTLVLKSAVLLNIPDIIANASLSLDEIAAKLPTKTPNLHYLSRILIYLSAKGIFVETQTDNNPSDIRYGLTDSAKRFFVRENNPGSLVPLLLMQTHPVLMAPWHHLHECVLQDCHAFEKAHGKDLWAYGKDDPLVNNVVNDSMSTLTVLGMEQIVTCYDGFKEVKTLVDVGGGKGTALEHIVKAYSHIHGINFDLPHVVQTAPSILGKSTLYFFHTNQKNVLIDWDEEKCKQILGNCHKALPENGRLIVAENITVEEEKPNKP…
Welwitschia_mirabilis_W.mirabilis.20756	Welwitschiaceae	Welwitschia_mirabilis	W.mirabilis.20756	Q6ZD89_OMT1_ORYSJ	COMT	ASMT	A	3	92	1.5e-11	1	208	4.7e-39	378	2.4e-34	MATDLLTDKQEQLQGFASAWNWAWQLAQSMVVRCAIKLKLPDIVAREGSTNTLSFSEIVAHLQNTHQQLQPSRHIQVDEDYLFRVMRLLVAIGILTQTPDHKYGVNPGAKWLLTHGRNARKGDATLASSVLTCTDCSFGGWENMHERVLTGACPWELSSGGLSLWEYASFQTQMGVPHCEALKYLNNVVVRELLEKYRNVFQRISSLVDVGGRKGSFLAQITNAFPNITTAINFDLPNGVAGAPDLPPVRHVAGDAFVSVPSADVILLKNVLHTMGDEECVEVLRNCRNAIPSEGKVVIVEALLLEDGDEVADDDGGDKESERIRGLCFDVSMGIVFKGGKERTLSEWKDLLSRSGLGLSNVICIYDIFYLLEASPCL
Metasequoia_glyptostroboides_GWHGCBJF026153	Cupressaceae	Metasequoia_glyptostroboides	GWHGCBJF026153	Q9FK25_OMT1_ARATH	COMT	ASMT	A	19	93	3.1e-10	1	209	2.1e-41	359	3.17e-59	MNIPAADMQRHTGEICDGARTSVFESEEEESLAVKSAVLLGIPDIIARRVSEIAAELPSEKPDFNCLFRLLRFLAAKGFFRAETGGGAVEVRYGLTPASKWMVKDGGAARPLSIAAILLMQNDEMSMATWHHLNECVLDDGVAFEKAHGLHLGDYVAAQPHYGHLFRQAWVCTSSIVMKAILSKYEGFQGLNSMVDVGGRTRRDVAEIVKAYPTIKAINYDLPHIIATAPYLPAPGGKECGRRHVRRGAIRGRCIHEGPWWVLHDWSNEDCIKILKQCRKTIAETGKVIIVDTVLDAREKTALDPTLDLAYDLAKLAFSPGGRERTEEEWKNVLKEAGFPRSNIIDIPTLASVIEAFPY
Pinus_albicaulis_PIAL.6024.1.p1	Pinaceae	Pinus_albicaulis	PIAL.6024.1.p1	Q9FK25_OMT1_ARATH	COMT	ASMT	A	7	93	2.5e-10	1	210	3.4e-51	356	4.67e-66	MESVKDEVALRASAISMAFSLENPFLLRCALRLKIPDIISKAGPDVSLSLQQIAAQLPSEDPDLGALSRILSYLSSMGILQAVKAEKGINMKYGLTNLSKSYFTSEDINPRSLVPLVLLQTHPTYVTAWANIHERVLHGGDNWKKSSGNGKDFWSFAGSNPEFSAIFNAGMVAVTKATMEDILAVYDGFKDVNTLVDVGGGHGDALSIIIDAYPHIRGINFDLPQVIATAPTLPGVQHISGSLFQTAAPSADAIFMKNFLHSWNDEDCIKLLKNCYESVPHKGKLILSEALLDLTEGHDMIESANVVDAVMLNCLPGGGERNRKQWTELLRAAGFSVSKIVGRKGTVTKVIEAIKC
Torreya_grandis_TG6g04649-mRNA1	Taxaceae	Torreya_grandis	TG6g04649-mRNA1	Q9FK25_OMT1_ARATH	COMT	ASMT	A	4	92	2.9e-12	1	210	2.7e-61	353	3.88e-83	MASSLEPHLQLYEIMHSAAKPMAVKAAVLLNIPDIIAIHGKGKSLSVDEIASYISASTNKPVHIDYLFRILRFLASIDVFTEETTVVNGGITTQFKYGLISLSELLVKKDNPQSSGPAFLLPNEKCVLDGYQHIHESVIEGCNAFNKAHGMSMFEYNRNFPESNRIFNEGMASHTNAVMGSVVKMYNGFNSVKSVVDVAGGIGSALSVIIEEYPHIHGINFDLPHVIKSAPPIYGVEHVEGDMFQKIPNGDAVFMKWILHDWDNEQCVELLKKSYEAIPENGKVIIVEAIIDGKEDNVRRVGLLFDMCMMAYTPGGRERTEEEFNYLFQRAGFKTYSILKLPFVQALIELSK
Cycas_panzhihuaensis_CYCAS_018274	Cycadaceae	Cycas_panzhihuaensis	CYCAS_018274	Q9FK25_OMT1_ARATH	COMT	ASMT	A	3	92	4.2e-14	2	210	2e-62	351	4.87e-85	MAGVEENMEAQMKLYHMIFGGAQPMALRAAVLLNVPHIIALHGHGGSLSLEDIALRISDFTKSPPHIEYLFRILRFLASCGVFAQTHPLCGDIKQYKYGLTPISKLLLPNERSCAPLLLSSTDKVYMEPLHNLYDSVVEGCYAFDKCHGMSMWEYANLHPQTNRVFNEGMASDSRAVLSSVLESYDGFKSLKTLVDVGGGVGSAISQIVSKYNHIRGINYDLPHVVASAPPIPGVEHVGGNMFEHIPSADAIFMKWILHDWDDEKCVRVLKNCHAALPPKGKVIIVDAIVEDEGSNLRHLALIFDMAMMATCPGGKERTGEEFKDLFVAAGFKEHAVIKLPHLQRMIELTK
Cycas_panzhihuaensis_CYCAS_018265	Cycadaceae	Cycas_panzhihuaensis	CYCAS_018265	Q9FK25_OMT1_ARATH	COMT	ASMT	A	2	92	7.8e-13	1	210	1.1e-61	351	6.88e-85	MAGVEEDMEARLRLYHMIFAAAQPMALRAALLLNIPHIIAIHGHGGSLSLDHIASHISNFTKSPPRMEYLFRILRFLASTGVFAQTLPLSADINQCKYGLTPISKLLLSDERSCAPLLLAGTDKVYMEPWHHLYDSLVEGCYAFDKCHGMSMWEYANLHPQANRVFNEGMASDSRAVLSAVLESYDGFKSLKTLVDVGGGVGSAISQIVNKYKHIRGINYDLPHVVASAPPIPGVEHVGGNMFEHIPSADAIFMKWILHDWEDEKCVRVLKNCHAALGPGGKVIIVDAVVEDEGSNWRPLGLVFDMVMMALCAGGKERTEAEFNHIFVAAGFKDYTIIQLPSIHRILELTK
Pohlia_nutans_GWHTBHNB035858	Mniaceae	Pohlia_nutans	GWHTBHNB035858	Q6ZD89_OMT1_ORYSJ	COMT	ASMT	A	8	92	7.9e-17	1	210	1.7e-49	352	8.63e-59	MSRMEVQDKDLEAFYVMQELNYLYAYPQAFKAALDLQIPDILHAAGEALTPQQIADRLPRKSHDAPQKLARILRLLAHKGIFTQTPASPSQSPRYGLTLVSKYFVTGSEFDLTPYARMMQRQDMRGPFKHLREAVEEDANGFQLANGSDMWSYGSANPDFNQAFNAAMRSRSKLLNTVMAREYAGFKDAQCLVDVGGGVGGALAQIVAVHPHIRGRNFDLPHVIATAPSIAGVEHVPGSFLEFVPSGDTILLQQVLHDWGDEESIQILKNCHKALPENGKVLIREHVIEPSQNSAAKTSAALNSDILMLALYQGRGKERTTAEWKCLLEAAGFSHISFLTLQGLDLIEAVKT
Physcomitrium_patens_Pp6c5_8490V6.2	Funariaceae	Physcomitrium_patens	Pp6c5_8490V6.2	Q9FK25_OMT1_ARATH	COMT	ASMT	A	6	92	1.2e-14	1	209	2.2e-40	402	2.87e-51	MIARLSIVHLVRFVSSWIVWQTVILDYNVKVFTEFVAFFNLLMAEATARSSDVDHKDCASAAQNGMRVLSPLLFGHAAAMTLKTAVVLNIPDILARAEPERGALSVHEISKELPSDSVDEQVLHRVMRTLVHLKVFSAERVSESGTTVARYGLTPASRRLVQENNSRSLAPLLMYLNYISSHVPWQHLHESVLYGKDAWGTAYGMTSWEYSDVDPEYGALWNAFNKVQGAPTIEALKRYDGFKDVNVLVDVGGYQGATVAAIVAAHPHIRGINFDLPHVIAEAPEFPGVEHVSGHLLEGGVPSGDAMLMKNIVHLFKDEEAVKVLQNCKKALTANGKLLIYDPVIPSEFDEGGSPYDGVPPLMDLGLLVYGKVDRTEEQWRALLASGGFPNASFVCLQP…
Physcomitrium_patens_Pp6c5_8490V6.1	Funariaceae	Physcomitrium_patens	Pp6c5_8490V6.1	Q9FK25_OMT1_ARATH	COMT	ASMT	A	6	92	1.2e-14	1	209	2.2e-40	402	2.87e-51	MIARLSIVHLVRFVSSWIVWQTVILDYNVKVFTEFVAFFNLLMAEATARSSDVDHKDCASAAQNGMRVLSPLLFGHAAAMTLKTAVVLNIPDILARAEPERGALSVHEISKELPSDSVDEQVLHRVMRTLVHLKVFSAERVSESGTTVARYGLTPASRRLVQENNSRSLAPLLMYLNYISSHVPWQHLHESVLYGKDAWGTAYGMTSWEYSDVDPEYGALWNAFNKVQGAPTIEALKRYDGFKDVNVLVDVGGYQGATVAAIVAAHPHIRGINFDLPHVIAEAPEFPGVEHVSGHLLEGGVPSGDAMLMKNIVHLFKDEEAVKVLQNCKKALTANGKLLIYDPVIPSEFDEGGSPYDGVPPLMDLGLLVYGKVDRTEEQWRALLASGGFPNASFVCLQP…
Metasequoia_glyptostroboides_GWHGCBJF020696	Cupressaceae	Metasequoia_glyptostroboides	GWHGCBJF020696	Q9FK25_OMT1_ARATH	COMT	ASMT	A	4	92	1.3e-16	1	210	2.1e-63	368	4.65e-81	MFVTDEITMASSVSSMEAHLQLYELTLSAAKPMALQAAVLLNIPDIIAIYGSENPLSVEQIASHISTSTNKPAHTDYLFRIMRLLASIGVFTEETTVDYGGTPQFKYGLTSLSKLLVKNGAQQSCAPTVLTINLKCIIDGYQHLHDSVIEGCHAFTKANGMSIFEYNSNNPETNRIFNEGMATDTSPLMDSVVKTYDGFKRLKSVVDVAGGVGSAISVIVAEYPHIHGINFDLPHVIRTAAPIHGRSKNAGVEHVEGNMFEQIPSANAVFMKWVLHDWDDEQCVKILKRCYESIPEDGKVLIVDAIVDEEEGTKRRAGLLFDMCMMAASAGGKERTRKEFEDLFYRAGFNNYHIIKLPFLQAFIEISK
Ginkgo_biloba_GWHGBAVD020982	Ginkgoaceae	Ginkgo_biloba	GWHGBAVD020982	Q9FK25_OMT1_ARATH	COMT	ASMT	A	4	92	7.7e-13	1	210	3e-64	356	1.61e-84	MDVLSQHIDPKLQAQALKFIVPFVPGLVLKSAVLLKVPDIIAKAGPDAYLSVHQIAAQLPTQNPHLNYLSRILRYLAAVGVFSTTIDTSDEVRYGLTDMTKVFYVTENNPWSLVPMLLMQNHEVFMAPWQHLHECVLEGGDAFQKANGKDMWAYGRDDPQVNNIVNSAMASPSKVVMKQIVASYDGFSHVKTLVDVGGGLGAALAEISGVYPHIHGINFDLPHVVATAPVLPGIEHVGGNMFESVPSGDAIFMKSVLHDWDDERCLKILQNCHKALPENGKIILAERVLPRHSDPNGTMEFVVDLAMMAHTNGGRERTEKQWRALLENAGFSQMKILGRADRLPIKIVEGVKITKM
Ginkgo_biloba_GWHGBAVD020981	Ginkgoaceae	Ginkgo_biloba	GWHGBAVD020981	Q9FK25_OMT1_ARATH	COMT	ASMT	A	4	92	2.3e-13	1	210	3.3e-62	356	9.1e-84	MDAHSQHIDPKLQAKALEFIVPFVPGLVLKSAVLLRIPDIIARAGPDAYLSVHQIAAQLPTQNPHLDNLSRILRYLAAVGIFSAAVDSSNRVRYGLTDMAKVFYVTENNHLSLVPVLLMQNHEVFMAPWQHLHECVLEGGEAFQKANGKDMWAYGRDDPHVNNIVNSAMASSSKVVMKQIVASYDGFKDAKMVVDVGGGVGAALAEIIGAYPHIHGINFDLPHVVATAPVLPGIEHVGGTMFESVPSGDAIFMKSVLHDWDDEECLKILENCHKALPENGKIILAEIVLPQLSNPNGAREFVVDLAMIAHTSGGRERSEEQWRALLENAGFSQIEILGRADRLPIKIVEGVKIAKM
Pohlia_nutans_GWHTBHNB034601	Mniaceae	Pohlia_nutans	GWHTBHNB034601	Q6ZD89_OMT1_ORYSJ	COMT	ASMT	A	10	92	2.2e-15	1	210	4.5e-49	354	9.92e-58	MEVQDKDMEAFYVMQELNYLYAYPQAFKAALDLRIPDILHAAGEALTPQQIADRLPRKSRDAAQKLGRILRLLAHKGIFTQSPASPSQSTSEACLRYGLTSVSKYFVTGSEFDLTPYARMMQRQDMHGPFNHLREAVEEDANGFVLANGSDMWSYGSANPDFNQAFNASMRSRSKLLNTVMAREYAGFKDAQCLVDVGGGVGGALAQIVAVHPHIRGRNFDLPHVIATAPSIAGVEHVPGSFLEFVPSGDTILLQQVLHDWGDEESVQILKNCHKALPENGKVLIREHVIEPSQNSAAKTSAALNSDILMLALYQGRGKERTTAEWKCLLEAAGFSHISFLTLQGLDLIEAVKT
Cycas_panzhihuaensis_CYCAS_018281	Cycadaceae	Cycas_panzhihuaensis	CYCAS_018281	Q9FK25_OMT1_ARATH	COMT	ASMT	A	2	92	8.2e-13	1	210	5e-62	352	3.48e-88	MAGIEEDMEARLKLYHMIFAAAQPMALRAALLLNIPHIIAIHGRGGSLSLDDIASHISNFTKSPPRMEYLFRILRFLASTGVFAQTLPLSADINQCKYGLTPISKLLLSDERSCAPLLLAGTDKVYMEPWHHLYDSLVEGCYAFDKCHGMSMWEYANLHPQANRVFNEGMASDSWAVLSSLLESYDGFKSLKTLVDVGGGVGSVISQIVSKYDHIRGINYDLPHVVASAPPIPGVEHVGGNMFEHIPSADAIFMKWILHDWEDEKCVRVLKNCHAALAPGGKVIIVDAVVEDEGSNLRPLGLLFDMVMMALCPGGKERTEEEFKDLFVAAGFKEYALIKLPHIQSIIELTKW
Cycas_panzhihuaensis_CYCAS_018264	Cycadaceae	Cycas_panzhihuaensis	CYCAS_018264	Q6ZD89_OMT1_ORYSJ	COMT	ASMT	A	2	92	1.3e-11	1	210	1.6e-60	352	3.35e-75	MAGVEEDMEARLKLYHMIFAAAQPIALRAALLLHIPHIIAIHGHGGSLSLDHIASHISNFTKSPPRMEYLFRILRFLASTGVFAQTLPLSADINQCKYGLTPISKLLLSDERSCAPLLLAGTDKVYMEPWHHLYDSLVEGCYAFDKCHGMSMWEYANLHPQANRVFNEGMASDSRAVLSSVLESYDGFKSLKTLVDVGGGVGSAISQIVNKYKHIRGINYDLPHVVASAPPIPGVEHVGGNIFEHIPSADAIFMKWILHDWEEEKCVRVLKNCHAALGPGGKVIIVDAVVEDEGSNLRPLGLVFDMVMMALCAGGKERTEAEFNHIFVAAGFKDYTIIQLPSIHRILELTKY
Cycas_panzhihuaensis_CYCAS_001429	Cycadaceae	Cycas_panzhihuaensis	CYCAS_001429	Q9FK25_OMT1_ARATH	COMT	ASMT	A	2	92	1.1e-13	1	210	3.7e-61	352	4e-84	MAGVEEDMEARLKLYHMVFAAAQPMALRAAVLLNIPHIIAIHGHGGSLSLDDIASHISNFTKSPPRTEYLFRILRFLASTGVFAQTLPLSADINQCKYGLTPISKLLLSDERSCAPLLLMVTDKVYTEPWHHLYDSLVEGCYAFDKCHGMSMWEYANLHPQANRVFNEAMASDSRAVLSSVLESYDGFKSLKTLVDVGGGVGSAISQIVNRYNHIRGINYDLPHVVASAAPIPGVQHVGGNMFDHMPSADAIFMKWILHDWEDEECLRMLKNCHAALAPGGKVIIVDAIVEAEGSKLRPLGLVFDMVMMALCPGGKERTEEEFKDLFVAAGFNEYAVIKLPHIQSIIELTKW
Isoetes_taiwanensis_Itaiw_v1_scaffold_10_t08943-RA.mRNA1	Isoetaceae	Isoetes_taiwanensis	Itaiw_v1_scaffold_10_t08943-RA.mRNA1	Q9FK25_OMT1_ARATH	COMT	ASMT	A	4	92	1.1e-17	4	210	6e-53	353	1.86e-60	MSPAMEISFPSSLPENNADDELQGLFQLWDAIFALVLPMALKAAIELQIPDILAMEDGCTLDQIYQELPSHALNKDRLFRLMRFLVHHNIFSQTKNGEELTYGLTKASSWLVKKNNPACLSPLAMFTLHKTMLAPSHHMSQCILEDCDGFHKANGQTIFDYASENPSFNEMLNDAMVAGSESVINDILKYYDGFKDVKVLVDVGGGLGRNISRIVEAFPYIRGINFDLAHVVSCSPKLAGVEHIEGDMFRSIPYADAIMLKWILHDYDDERCHLILRNCHNALPKGGKVIIVDMIFRDSNCASIPFDLYMMVQTTGKERTKEEWCILLNKTGFSSIKIYKIPSLLSIVEAFKL
Isoetes_sinensis_evm.model.Chr14.4271	Isoetaceae	Isoetes_sinensis	evm.model.Chr14.4271	Q9FK25_OMT1_ARATH	COMT	ASMT	A	4	92	1.8e-17	4	210	8.3e-53	354	5.71e-60	MSPAMEISFPSSLPENNADDELQGLFQLWDAIFALVLPMALKAAIELQIPDILAMADGCTLDQIYQELPSHALNKDRLFRLMRFLVHHNIFSQTKNGEELTYGLTKASSWLVKKNNPACLSPLAMFTLHKTMLAPSHHMSQCILEDCDGFHKANGQTIFDYASENPSFNEMLNDAMVAGSESVINDILKYYDGFKDVKVLVDVGGGLGRNISRIVEAFPYIRGINFDLAHVVSCSPKLAGVEHIEGDMFRSIPYADAIMLKWILHDYDDERCHLILRNCHNALPKGGKVIIVDMIFRDSNCASIPFDLYMMVQTTGKERTKEEWCILLNKTGFSSIKIYKIPSLLSIVEAFKL
Isoetes_sinensis_evm.model.Chr13.4247.1	Isoetaceae	Isoetes_sinensis	evm.model.Chr13.4247.1	Q9FK25_OMT1_ARATH	COMT	ASMT	A	4	92	1.1e-16	1	210	1.7e-54	354	1.59e-59	MSPAIKISFPSSLPENNDDDELQGLVQLWDAIFALVLPMALKAAIELQIPDILAMADGCTLDQIYQELPSHALNKDRLFRFMRFLVHHNIFSQTKNGEELTYGLTKASSWLVKKNNPACFSPFAMFALHKTMLAPFHHMSQCILEDCDGFHKANGQTIFDYAAQNPSFNEMFNDAMVAGSETVIEDILKYYDGFKDVKVLVDVGGGLGRNISQIVETFPYIRGINFDLAHVVSCSPKLAGVEHIEGDMFRSIPYADAIMLKWILHDHDNERCHLILRNCHNALPKGGKVIIVDMIFRDSNCASIAFDLYMMVQTTGKERTKEEWCILLNKTGFSSIKIYKIPSLLSIIEAFKL
Selaginella_kraussiana_SK02G14180.mRNA1	Selaginellaceae	Selaginella_kraussiana	SK02G14180.mRNA1	Q9FK25_OMT1_ARATH	COMT	ASMT	A	2	92	3.4e-17	1	209	4.1e-59	353	4.33e-71	MESFAWVSPDNEEDLQGQAEIFESIMAFSHSMALKNAIDLGIADVIASRGPEAWVTLEEIAAEVSAENTDFLFRLMRFLVRSNIFAQNENMYGLTRSSRWLVQKGNKHCLAQLASFILDKSIQEPWHHLQECIQQGGEDSFAKANNGRTIFETASRDPWLNGLINDAMVSDSTICISSVLQHYHGFEDVGTLVDVGGGVGLAISMITVAYPHIKGINFDLPHVIATAPSCSAGVTHIEGDMFESIPRGDAIFMKWILHDWNDSKCIEILKNCHAALPENGKLIIVEGVLPEKGNKEGFNNTRASFDLLMAALAPGGREREGGEWRLLLERGGFPRVKIHNIPNLQSVIEGFKA
Isoetes_sinensis_evm.model.Chr12.2133	Isoetaceae	Isoetes_sinensis	evm.model.Chr12.2133	Q9FK25_OMT1_ARATH	COMT	ASMT	A	2	92	3.2e-16	1	209	2.3e-63	352	4.6e-75	MSEGSENSMSSSSEESEGQNEIWNAIFAFSVPLALKAALRLQIPNILSQAHPQGLTLQQIAEKLPSKNPNKDYLFRIMRFLVCHRFFSQTEHQKEVKYGLTRSSRWLVTENNPSSLAPFALLELDEVMFPPWHRLADSVLENANPFELAYGLPVFDYLSQNPSFIKLFSEGMVAGSKVIIEDVLEHYHGFKDVKVLADVGGGFGQFISRIVEAYPHIRGINFDLPHVVASAPEHPGVEHVGGDMFRSVPAADAIIMKWILHDWDDQRCHELLRNCHMALPVHGKVIIVEIMLQTHHQNVGFDMALDLQMICNGGKERTKEEWISLLTSAGFPRINILKIPSHVGVIEAFKS
Pinus_taeda_PITA_51586	Pinaceae	Pinus_taeda	PITA_51586	Q9FK25_OMT1_ARATH	COMT	ASMT	A	6	91	1.3e-10	1	210	4.9e-50	375	8.62e-61	MDIVEVNEEAFLQASALRMAFSIANPFLLKCALRLKIPDIIWRAGPDSPLSIQQIASQLPSEAPDLDALSRILACLSAMGILKAIKPTKDAQEINGAAEAMTMKYMLTNLTKTYFVSEDITPLSLAPLALVNTHALLRQPWDHIHERVLHVGDNFKNSCGNGQDFWSHAAANPEVNNVFNAAMLSLTKVEMREILTYDGFKDVNTLVDLGGGHGEVISQIIAVYPHIHAINFDLPHVIATAPALPGITHISGDMFESVPSGDAILMKHVLHLCDDEDCIKLLKMCYKATSDKGKLIIVDAVLDTTEDSDPIGSDQLMDIVMLTVFPGARERTREQWNEILQSAGFSLSKIVGRKGSLTKIIEALKCQLEEQILF
Pseudotsuga_menziesii_PSME_49796	Pinaceae	Pseudotsuga_menziesii	PSME_49796	Q9FK25_OMT1_ARATH	COMT	ASMT	A	6	92	3.5e-15	1	209	8.8e-59	385	7.49e-82	MDTVDHVLAHGKQQKNLSCESAANHELQLYEMILSAAKPMAMKAAVLLNIPDIIAKKGNGGPLSVEQIASHIAAANPPASSAANSHNVDLGYLYRILRFLASYGVFTEQEEAADEGTDDADTKKMKYGLTGISKLLVQDENLQSSAPFLLLAADKVYLEAYQHLHESVLEGCYTFNKAYGMSPWEYAGKNPETNQTFNEAMATNSRAVMASVGKMYGDGFESINTLVDVGGGMGSSLSMILKEHPHIHGINLDLPHVIATAPPITGAEHVEGNMFDKIPSADAVMMKWILHDWEDEECVKLLRRSYEATPRNGKVLIVEAVVDEAESMTRRLGLLFDITMMIYTTGGKERTEEEYKVLFQRSGFPSYRIIKLPFLQALIVLSKH
Pseudotsuga_menziesii_PSME_32414	Pinaceae	Pseudotsuga_menziesii	PSME_32414	Q9FK25_OMT1_ARATH	COMT	ASMT	A	5	92	3.1e-10	1	210	5.9e-51	382	4.5e-59	MDIQAVHDEELLQDSALRMAFSIVNPFVLKGALSLKILDIIWRAGPDTPLSALQIATQLPSEAPDVDALSRLLSYLSTMDILQQVIQPTEKTLGINATSEIMSIKYTLTNLSKTYFVSPDISPISLSPLLLMQAHTALRPSWDHIHERVLNVGDNFKKSCGNGKDFWSYAAENPEVNDVFNAAMVSLTKVDMSEIFSTYDGFKDVNTLVDLGGGHGEVISRIVAVYPHIHGINFDLPNVIRTAPILPGVKHISGDMFETVPSGDAILMKHVLHLWDDKDCNKLLNMCYKAISQEGKLILVDAVLDTSENCDPIGSGQLMDIVMLNSFRGGRERTQKQWNEILQLAAFSLSKIFMRMDLFSMLLDHNFQRGSLLKHILAWTR
Sequoiadendron_giganteum_SEGI_17516	Cupressaceae	Sequoiadendron_giganteum	SEGI_17516	Q6ZD89_OMT1_ORYSJ	COMT	ASMT	A	5	93	4.5e-17	1	209	2.2e-64	356	6.35e-81	MFESEEEEIAGQTEAWKYTFAFVESLAVKSVVMLGIPDIIARRGPKATLSLSQIAADLPTQKPHVDCLFRILRFLVAKNFFRAETSEGASEVRYGLTPVSKWLLKDGAGAPSLSMAPMLLMQNDVTSVAPWHHFNECVLDGGVAFEKAHGLHIWDYAAAHPHYNNLFNQAMVCNSNIVVKAVLSKYDGFQGLNSLVDVGGGIGATVAEIVKAHPTISGVNYDLPHVIATAPHFPGVKHVGGDMFKEVPCADAVFMKWIMHDWADEECVKILKQCRKAIPETGKVIIVDTVLNAREKPALDPTLGIVSDLVMIAHTSGGKERSEEEWKGLLKEGGFPRFNVIAITALQSVIEAFPY
Lycopodium_clavatum_EVM0022191.1	Lycopodiaceae	Lycopodium_clavatum	EVM0022191.1	Q9FK25_OMT1_ARATH	COMT	ASMT	A	3	91	5.7e-17	21	209	2.7e-49	372	4.1e-68	METVASIDLLTPLTNGEHQSQPPTPEYADDAHEFIEQQLRGQELLWEIIFGGVAPLTLRAVVMLGVPDILAQAGPGASLSAAQIAARLHNCAHPNVPALDRILKYLVGRDVFQLSGSDEEPQYGLTDVSRWLVGNDGNLSPILLQHTHEVSLAAWNHLHELRSPNGKPIFPYAREHPDYSRVINDSMPSSSKNKMETLLKHYTGFDDLKSIVDVGGGVGVALSEIVSVYPHLKAINFDQPHVVGNAPRISGVEHLGGDMFDSVPSADGVFIKHTLIDWDDEKCIKILQNCYKALPKDGKIIVMETLAKSSTKKGFSEKMGQIVDIVMLAYTNGGRTKSEKQWRNLLAAAGFTEIKIFELPLSVSIIEAYAK
Abies_alba_AALBA5B299943P1	Pinaceae	Abies_alba	AALBA5B299943P1	Q9FK25_OMT1_ARATH	COMT	ASMT	A	5	92	6.3e-12	1	210	6.1e-55	363	4.21e-71	MDIQAVKDDEVLQGSALNMAFSMASPFLLKCALRLRIPDIISRAGTDAPLSVHQIAAQLPSEDPDVDALSRILSYLSTMGILQATKPPEGISTSMSMKYGLTNLGKTYFVSENHNPISLVPFALLQTHPAYIAAWDHIHERVIHGGDNFQNSRGDGKDFWSYAASDPEFNGIFNVAMVSLTKVGMGGILATYDGFKDVKTLVDLGGGHGEVLSQILDLYPHIQAINFDLPHVIATAPSHPGIQHIGGDMFESVVPSGDAILMKHFLHLWDDQHCMKILHNCYQAVPPKGKLIIADAVLDITEDYDLIGSAKAVDALMLNLFPEGRERTREEWDELLKAAGFSLSKIVGRKGALTKIIEAVKF
Ginkgo_biloba_GWHGBAVD004566	Ginkgoaceae	Ginkgo_biloba	GWHGBAVD004566	Q9FK25_OMT1_ARATH	COMT	ASMT	A	8	93	2.8e-12	13	209	8.1e-55	363	4.8e-70	MGDVNGSKMEEMDQVRLDGSTQTHEDMQGFVDLRKRMFGFMDSLGLRWAVEMGIPDIIAKFGSQTVQDIASRLPSQSPQIEFISRTLNFLAMRGVFTKKICDDKKVRYGLTPISKWLVTDNAKFCVNPVVLMNTHEAMVTSWYRFGECGLRDGVPFQVAHGKPLFSFAKDNPEFGKLFRDGIATLSAPRMKPIILAYGEGFKRLKSLVDVGGGDGDAVATIQQSFPHIKCYNYDLPEVIQDAPAYPGVEHIGGDMFVSVPRADALLLKLVLHNWGDKECINILRNCRHAIPEDGKLLIVDGVVDKNSDGSDIAVTMDMYMLAYFGGKERTEEQWRELLHASGFDRYRFIPLSNPQFFIIEAFF
Alsophila_spinulosa_Aspi01Gene68539	Cyatheaceae	Alsophila_spinulosa	Aspi01Gene68539	Q9FK25_OMT1_ARATH	COMT	ASMT	A	3	92	9e-20	1	209	6.6e-60	361	1.28e-69	MGSSSVDVQSSSSWVFQSEEEEVEGQIQAWHLSHALIASMATRNACKLGLPDILAKEGVPLTLEEIASHLGSSNKDYLFRLLRYLCTKGFFSCDSELKYGLTPASKWMLQEPPGPGLSLAPMLQLMSDGRHAAFWDCLSDCVLHGGTPYERALGAGVDPWKVSQKDPYFNHLFNSAMACTTQICMNALLKHYQGFAAVAKLVDVGGGVGMAASLIVARYPSIQAINLDLPHVIAEAPPYPGVEHVSGDMFKTIPSSDTIFLKWILHDWGDEDCVKILKNCLKALPPKNGKIIIVEAILDTDSPFNEMAIVLDMAMAFTTQGQERTKEQWKSLLEHAGFPHHNIIKLPCLQYVIEAFPESK
Metasequoia_glyptostroboides_GWHGCBJF026176	Cupressaceae	Metasequoia_glyptostroboides	GWHGCBJF026176	Q9FK25_OMT1_ARATH	COMT	ASMT	A	51	93	1.7e-05	1	209	1.4e-63	356	1.82e-83	MNTNLFESEEEELSGQTEAWKYTFAFSGSNVRRHAWNPRHHFGARAQSNAFPLANRSRPSHPKPDVDCLFRILRFLVAKNFFSADTSGGAGEVRYGLTAVSKWLLKDGAGATSLSMAAILLMQNDVTSVAPWHHFNECVLDGGVAFEKAHGLHIWDYAAAHPGYNNLFNQAMFCNSNIVVKAVLSKYEGFQGLSSLVDVGGGIGATVAEIVNAHPTISGVNYDLPHVIATAPHFPGVKHVGGDLFKEVPSADAVFMKWIMHDWADEDCVKILKQCRKAIPETGKVIIMDTVLNAREKTALDPTLGIVFDLVMIAHSSGGKERSEEEWKSLLKEGGFARFNVIAIPALQSVIEAFPN
Torreya_grandis_TG6g04664-mRNA1	Taxaceae	Torreya_grandis	TG6g04664-mRNA1	Q6ZD89_OMT1_ORYSJ	COMT	ASMT	A	3	92	3.9e-13	1	210	7.7e-62	355	3.06e-75	MDSLPSLETHLQLYEIMLSAAKLMAVRAAVLLNIPDIIDIHGQGNSLSVEEIANYISVSTNKPAHMDYLFRILRFLASIGVFIEETTVVSGGITTQFKYGLTSLSKLLVKNDNKESSGPMFLAANGKCVLDGYQHIHESVVEGCYAFNKAHGMDMFEYNRNNPEINRIFNEGMASHANAVMASVVNMYNGFNSVKSVVDVGGGIGSALSVIIKEYPHIHGINFDLPHVIKNAPPIYGVEHVEGDMFQKIPNGDAVFMKWILHDWENEQCVELLKKIHEAIPENGKVIIVEAIIDGKEDDVRRVGLLFDMCTMAYTPGGRERTEEQLQELFKKAGFRSYTILKLPFVQALIELSK
Torreya_grandis_TG6g04665-mRNA1	Taxaceae	Torreya_grandis	TG6g04665-mRNA1	Q9FK25_OMT1_ARATH	COMT	ASMT	A	3	92	5.6e-14	1	210	4e-62	355	1.31e-81	MDSLPSLETHLQLYEIMLSAAKPMAVRAAVLLNIPDIIDIHGQGNSLSVEEIANYISVSTNKPAHMDYLFRILRFLASIGVFIEETTVVSGGITTQFKYGLTSLSKLLVKKDNKESSGPMFLVANEKCVLDGYQHIHESVVEGCYAFNKAHGMDLFEYNRNNPEINRIFNEGMASHANAVMASVVKMYNGFNSVKSVVDVGGGIGSALSVIIKEYPHIHGINFDLPHVIKNAPPIYGVEHVEGDMFQKIPNGDAVFMKWILHDWENEQCVELLKKIHEAIPENGKVIIVEAIIDGKEDDVRRVGLLFDMCTMAYTPGGRERTEEQLQELFKKAGFRSYTILKLPFVQALIELSK
Torreya_grandis_TG6g04663-mRNA1	Taxaceae	Torreya_grandis	TG6g04663-mRNA1	Q9FK25_OMT1_ARATH	COMT	ASMT	A	3	92	1.1e-13	1	210	9.4e-63	355	8.29e-80	MDSLPSLETHLQLYEIMLSAAKPMAVRAAVLLNIPDIIDIHGQGNSLSIEEIANYISVSTNKPAHMDYLFRILRFLASIGVFIEETTVVSGGITTQFKYGLTSLSKLLVKKDNKESSGPMFLVTNEKCVLDGYQHIHESVAEGCYAFNKAHGMGMFEYNRNNPEIDRIFNEGMASHANAVMASVVKMYNGFNSVKSVVDVGGGIGSALSVIIKEYPHIHGINFDLPHVIKNAPPIYGVEHVEGDMFQKIPNGDAVFIKWILHDWENEQCVELLKKIHEAIPENGKVIIVEAIIDGKEDDVRRVGLLFDMCMMAYTSGGRERTEEQLQELFKKAGFRSYTILKLPFVQALIELSK
Pohlia_nutans_GWHTBHNB005853	Mniaceae	Pohlia_nutans	GWHTBHNB005853	Q6ZD89_OMT1_ORYSJ	COMT	ASMT	A	10	92	3.3e-14	2	210	3.2e-49	354	3.56e-58	MEPVQEKRMEGFHLVQELKYSFSVPFAFEAAVELRIPDILAAAGPGAFLTAQQIADKLPRQGHDAARKLGRILRLLAHKGLFAEEAATTGSDFGPRYGLTEASKLLVTGSEFDQTPYVALSRTMGNYLTLKHLREAVQDDADACELEFGMDMWSYVKSNPSYTETFNEAMRGWSKLPNNILAHHYEGFKDVKCLVDVGGGVGGALAVIVAAHPHIRGTNFDLPHVVSSAPTIPGVEHVSGSFFEFVPSGDAILIQHVLHNWGDDECIKILKNCHRALPANGKLLIQENVMDPARDSDAKANAAFNSDLLMMALFRGVGGERTSEEYKRLLAAAGFSRVAFRSLRGMDLIESIKT
Pohlia_nutans_GWHTBHNB007648	Mniaceae	Pohlia_nutans	GWHTBHNB007648	Q6ZD89_OMT1_ORYSJ	COMT	ASMT	A	10	92	6.9e-13	2	210	7.2e-49	354	2.32e-59	METVQEKRMEGFHLVQELKYSFSVPFAFEAAVEMRIPDILAAAGPGASLTAQQIADKLPRKGHDAARKLGRILRLLAHKGFFAEEVATTDSDFGPRYGLTEASKLLVTGSEFDQKPYVALSRTTGNYTALKHLREAVEDDADASELAFGTNMWSYVKSNPSYNETFNEAMRSWSKLPNNILAHHYEGFKDVKCLVDVGGGVGGALAVIVAAHPHISGINFDLPHVVSSAPTIPGVEHVSGSFFEFVPSGETILIQHVLHNWGDEECIKILKNCHRALPENGKLLILENVMDPARDSDAKANAALNSDLLMMALFKGVGGERTSEEYKRLLAAAGFSRVAFRSLRGMDLIESIKT
Cycas_panzhihuaensis_CYCAS_018267	Cycadaceae	Cycas_panzhihuaensis	CYCAS_018267	Q9FK25_OMT1_ARATH	COMT	ASMT	A	2	92	1.9e-14	3	210	8.4e-62	353	2.07e-84	MAGVEEDMEAQLQLYHIIFAAAQPMALRAAVLLNVPHIIAVHGHGGSLSLEDIASHISNSTKSPPRIEYLFRILRFLASSGVFAQTLPHSGDIKQCKYGLTRISKLLLPNERSCAPLLLAGTDKIYTESLHHFYDSVVEGGYAFNKCHGMSVWEYANLHPQANRVFNEAMASDSRAVLSSVLESYDGFKSLKTLVDVGGGVGSAISQIVNRYNHIRGINYDLPHVVASAPPIPGVEHLGGNMFEHIPSADAIFMKWILHDWDDEDCVKLLKKCHGAIPVNGKVIIVDAIVGDEGRCRLRHLALVFDMMMMAAACGGKERTEEEFKEMFVAAGFRSYTIIKLPFVQAIIELTKD
Isoetes_sinensis_evm.model.Chr11.2195	Isoetaceae	Isoetes_sinensis	evm.model.Chr11.2195	Q9FK25_OMT1_ARATH	COMT	ASMT	A	2	92	1.8e-14	1	209	5.4e-64	353	9.45e-75	MAQGTENGNMSPSSQQSEGQNEIWNAIFAFSVPLALKAALHLQIPNILSQADPQGLTLQQIAEKLPSKNPNKYYLFRIMKFLVCHRFFSQTQHQKEVKYGLTRSSRWLVTENNPSSLAPFALLELNEVLFSLWHRLADSVLENANPFELAHGVPAFDYLSQHPSFSKLFNEGMVAGSKVIVQDVLEHYHGFKDVKVLADVGGGFGQFISKIVEAYPHIRGINFDLPNVVASAPKHPGVEHVGGDMFRSVPAADAIIMKWILHDWDDQRCLELLRNCHMALPVHGKVIIVEIMLQTHYQNVGFDMALDLQMICNGGKERTKEEWRSLLTSAGFPRINVLKIPSHVGVIEAFKS
Pinus_taeda_PITA_17680	Pinaceae	Pinus_taeda	PITA_17680	Q9FK25_OMT1_ARATH	COMT	ASMT	A	5	91	1.8e-11	1	210	3.2e-52	362	2.44e-67	MNIQAVEDEEVLQGSALSMAYSIVNPSVLKCALRLKIPDIIWKAGHDVALSVHQIASQLPSEAPDVDALCRILTYLSTMGILQTIKPTEGISAPMNMKYALTNLTKTYFISQDINSLSLVPFVLLQTHPVFVAAWDHIHERVLHGGDNFKNSSGNGKDFWNFAASDPEFNAIFNAGMVSLAKVGMTETLATYDGFKDINTLVDLGGGDGEVLSLITAAYPHIHAIIYDLPHVIATAPALPGIQHISGNPFESVPSADAIFMKHFLHIWDDEHCIKLLNNCYQAVPHKGKLIIAEAVLDITDDSDMIGSGKVIHAFMLNLSSGGRERTREQWNELLKAAGFSLSKIVGKKGTLTKIIEAIKC
Pohlia_nutans_GWHTBHNB007644	Mniaceae	Pohlia_nutans	GWHTBHNB007644	Q6ZD89_OMT1_ORYSJ	COMT	ASMT	A	8	92	8.6e-15	2	210	2.4e-48	356	1.05e-57	METVPERRMEAIHVLEELRCSFSVPFAFEAAVEMRIPDILAAAGPGAALTAQQIADKLPRQGHDAARKLGRILRLLAHKGVFAEEAETTDHSESNGTRYGLTDVSKLLVTGSEFNLTPFVLLGRRTGNTAALNHLREAVEDDVDAFQLATGTDMWSYVKSNPSYNETFNEAMRSWSKLPNNILAHHYEGFKDVKCLVDVGGGVGGALAVIVAVHPHISGTNFDLPHVVSSAPTIPGVQHISGSFLEFVPSGDTILIQHVLHNWSDDDCIKILKNCHRALPENGKLLIQENVIDLARDSDAKAGAALNFDLLMMAIFNGVGGERTPVEYKYLLAAAGFSGVAFRSVQGLDLIESFKT
Sequoia_sempervirens_SESE_036408	Cupressaceae	Sequoia_sempervirens	SESE_036408	Q9FK25_OMT1_ARATH	COMT	ASMT	A	5	93	8.8e-16	1	209	2.1e-56	377	9.53e-79	MNIPTADMQRHTGEICDSARTSMFESEEEEVAGQAEAWKYTFAFVESLAVKSAVLLEIPDIIARRGPNATLSLSQIAAELPSEKPDLNCLFRLLRFLAAKGFFRADTGGSAVEVRYGLTPASKWMVKDGGEERALSMAAILLVQNDVTSMATWHHLNECVLDGGVAFEKAHGLPLGGYFATQPHYSHLFHQAWVCTSKIVMKAILSKYEGFQGLNSLVDVGGRTGTDVAEIVKAYPTINAINYDLPAVIATAPHLPGVKNVGGDMFEGVPSGDAVFMKWILHDWSNEDCIKILKQCRKAIAERGKVIIVDTVLDAREKIALDPTLDLAYDLTKLAFSPGGRERTEEEWKNILKEAGFPRSNIIAIPTLASVIEAFPY
Pinus_taeda_PITA_07892	Pinaceae	Pinus_taeda	PITA_07892	Q6ZD89_OMT1_ORYSJ	COMT	ASMT	A	7	92	4.6e-16	1	209	4.6e-62	375	6.19e-73	MAPSMDSTDHVLTNGGQQINSSVESAAIHEVQLYEMILSAAKPMALKAAVSLKIPDIIAKRGPLSVDQIASHIAAANSTSTGNSHVNLGYLYRILRFLASYGVFTEQREADQEGDADPKKIKYGSTAISKLLVQDGNQQSCAPFLLLAADKVYLEAYQYLGDSVLEGCYPFNKAYGMSPWEYNGKNPQTNQTFNKAMATNSSAVMAFVAKMYDDGFQSMKTLVDVGGGMGSALSIIVKEHPHIHGINLDLPRVIATAPPITGVEHMEGNMFEHIPSADAVMMKWILHDWEDEECVKLLRRCYEATPTNGKVIVVEAVVEEDQSMLRRLGLLYDITMMIYTTGGKERSEEEYKGLFQRSGFASYRIIKLPFLYGS
Pinus_albicaulis_PIAL.9948.1.p1	Pinaceae	Pinus_albicaulis	PIAL.9948.1.p1	Q9FK25_OMT1_ARATH	COMT	ASMT	A	6	91	8.5e-11	1	210	7.5e-53	360	1.46e-65	MNIQAVEGEEVLQGSALSMVFSLVNPFLLKCGLRLKIPDIIWKAGHDVALSVHQIAAQLPSDAPDLDALSRILTYLSTMGILRAINATEEISAPMNRKYALTSVTKTYFISEDINSRSLVPFVLLHTHPVYVTAWDHIHERVLHGGDNFKNSNGEEFWNFTARNPEFSAIFNAGMVSVTKATMAEILRIYDGFKDVNTLVDLGGGHGEALSLIIDAYPHIRAINFDLPQVIETAPTLPGVQHISGSLFETAAPSADAIFIKNFLHIWGDEDCMKLLNNCYQAVSEKGKLIIAEAVLDLTEDSDMMGSANVLDALMLNLSPGGRERTGKQWNELLKAAGFSLSKIVGRKGNLTKVIEAIKC
Pinus_taeda_PITA_22920	Pinaceae	Pinus_taeda	PITA_22920	Q9FK25_OMT1_ARATH	COMT	ASMT	A	6	91	2.3e-11	1	210	5e-53	360	5.07e-66	MDIKAVEGEEVLQGSALSMVFSIVNPFLLKCALLLKIPDIIWKAGHDVALSVHQIAAQLPSEAPDLDALSRILTYLSTMGILRAIKPTEEINAPMNMKYALTNLAKTYFISQDISSRSLVPFVLLQTHPVYVTAWDHIHERVLHGGDNFKNSSGQEFWNFTASNPEFNAIFNAGMVSVTKATMAEILASYDGFKDVNTLVDLGGGHGEALSLIIDAYPHIRAINFDLPQVIATAPTLPGVQHISGSLFETAPSADAIFIKNFLHIWDDQDCIKLLSNCYQAVPDKGKLIIAEAVLDLTEDSDMMGSANVLDALMLNLSPGGRERTRKQWNELLKAAGFSLSKIVGKKGNLTKVIEAIKC
Pinus_albicaulis_PIAL.39086.1.p1	Pinaceae	Pinus_albicaulis	PIAL.39086.1.p1	Q9FK25_OMT1_ARATH	COMT	ASMT	A	6	91	8.5e-11	1	210	2.3e-54	359	4.75e-70	MNIQAVEGEEVLQGSALSMVFSLVNPFLLKCGLRLKIPDIIWKAGHDVALSVHQIAAQLPSDAPDLDALSRILTYLSTMGILRAINATEEISAPMNRKYALTSVTKTYFISEDINSRSLVPFVLLHTHPVYVTAWDHIHERVLQGGDNFKNSNGKEFWNFTARNPEFNAIFNAGMVSVTKATMAEILRIYDGFKDVNTLVDLGGGHGEALSLIIDAYPHIRAINFDLPQVIETAPTLPGVQHISGSLFEKAPSADAIFIKNFLHIWSDEDCMKLLNNCYQAVPEKGKLIIAEAVLDLTEDSDMMGSANVLDALMLNLSPGGRERTRKQWNELLKAAGFSLSKIVGRKGNLTKVIEAIKC
Isoetes_taiwanensis_Itaiw_v1_scaffold_49_t28063-RA.mRNA1	Isoetaceae	Isoetes_taiwanensis	Itaiw_v1_scaffold_49_t28063-RA.mRNA1	Q6ZD89_OMT1_ORYSJ	COMT	ASMT	A	2	92	9.9e-10	19	210	5e-56	358	6.45e-38	MAEQTQNENENAITFSPEELLEAESEAWNAFLSYGLTYAVKAAMDLNIPDILAQASPLGLTLDQICQALPTKSPNKNCLFSLMRYLVNRKIFSQNLIDNKAEPAFCLNATSECFLRENVARFGGSFYRDKNAKDFFLNAWSNIGNRVLGQELSGQEVWDLTQQDPAWNHTFNMAMAEISMFAMETVLQHYDGFKTVKVLADVGGNVGVQGSKIVQTYPHIQVICFDLPHVISVANHQAEGVTFVGGDMFESIPSADAIFMKWILHDWDDKKCHQILRNCYRALPENGKVIIVDMVLDPFGRGHFGNMKMAFDVMMSVLHVGKERTKEEWHSILHAAEFSPIKIHNMPSHLSVIEAFKI
Pinus_lambertiana_PILA_34887	Pinaceae	Pinus_lambertiana	PILA_34887	Q9FK25_OMT1_ARATH	COMT	ASMT	A	7	93	8e-10	1	210	4.5e-50	360	3.17e-64	MNMEYVNDEVALRASAISMAFSLENPFLLRCALRLKIPDIILKAGPDVSLSVQQIAAQLPSEDPDLGALSRILSYLSTMGVLQAVKAEEEGINMEYALTNLSKSYFTSEDINPRSLVPFVLLQTHPAYVTAWANIHERVLHGGDNFKKSSGNGKDFWSVAASDPEFNALFNAAMVAVTKATMADILAIYDGFNDINTLVDVGGGHGAALSLIIDAYPHIRGINFDLPRVIATAPTLPGVQHISGSLFETAAPSAEAIFMKNFLHSWNDEDCIKLLNNCYQSVPHKGKLILSEAVLDLTEGSDMTGCANVLDAVMLNCLPGGGERTRKQWTELPQAAGFSISKIVGRKGTITKVMEAIKC
Pohlia_nutans_GWHTBHNB005835	Mniaceae	Pohlia_nutans	GWHTBHNB005835	Q6ZD89_OMT1_ORYSJ	COMT	ASMT	A	5	92	1e-13	2	210	1.2e-49	356	1.23e-55	MESVPEKRMEAFHVLEELRCSFSVRFAFEAAVEMRIPDILAAAGPGAFLTAQQIADKLPRQSHDAARKLGRILRLLAHKGVLAEEAEITDHSESNGPRYGLTEVSKLLVTGSEFNQTSCALLARRTGGSAALKHLREAVQDDADAFELEFGMDQWSYFKANPSFSGIFNEAMRSGSKLLNSILTHHYEGFKDVKCLVDVGGGVGGALAIIVAAHPHICGTNFDLPHVVSSAPTIPGVEHVSGSFLEFVPSGDTMLLQRVLHDWGDDDCVKILKNCHRALPANGKLLIQENVIDLARGSDAKAGAALTADVFMMGLFRGVGGERTSEEYKRLLAAAGFSRVAFHRVRGMDLIESIKT
Pohlia_nutans_GWHTBHNB005847	Mniaceae	Pohlia_nutans	GWHTBHNB005847	Q6ZD89_OMT1_ORYSJ	COMT	ASMT	A	5	92	4.1e-14	2	210	1.2e-49	356	1.14e-56	MESVPEKRMEAFHVLEELRCSFSIPYAFEAAVEMRIPDILAAAGPGAFLTAQQIADKLPRQSHDAARKLGRILRLLAHKGVLAEEAEITDHSESNGPRYGLTEVSKLLVTGSEFNQTSCALLARRTGGSAALKHLREAVQDDADAFELEFGMDQWSYFKANPSFSGIFNEAMRSGSKLLNSILTHHYEGFKDVKCLVDVGGGVGGALAIIVAAHPHICGTNFDLPHVVSSAPTIPGVEHVSGSFLEFVPSGDTMLLQRVLHDWGDDDCVKILKNCHRALPANGKLLIQENVIDLARGSDAKAGAALTSDVFMMGLFRGVGGERTSEEYKRLLAAAGFSRVAFHRVRGMDLIESIKT
Isoetes_sinensis_evm.model.Chr7.2723	Isoetaceae	Isoetes_sinensis	evm.model.Chr7.2723	Q9FK25_OMT1_ARATH	COMT	ASMT	A	4	90	7.9e-15	1	209	1.2e-60	357	7.52e-75	MALQDDESFEGQVQIWNATFGFAISMAVKAAVELKLADIIADAGHGASVSLDHIASQLPSNTVNKEYLYRIMQFLVKKKIFRQSEIQDASGATYIGYGLTKASEWLKTGKNQQSLAKYLIFELDGAMISGWQQLSRCVLEGGYAFEKAHNIEIFEYASQNPSFNDVFNEAMAADSKICLSTVLEHYHGFANISSLVDVGGGLGFTLATIIRKYPNLKCTNLDLPHVLANAPEIPGVSHVEGDMFKSIPVADAMMMKRVMHDWDDESCVQILKNCCAALPSNGKVIIIEVVIDPVTDTHPLSDVRMASDLLMMAVSRGGKERTEKQWKDLLLASGFPIITINRINYVHAVIEASKSD
Isoetes_taiwanensis_Itaiw_v1_scaffold_38_t24147-RA.mRNA1	Isoetaceae	Isoetes_taiwanensis	Itaiw_v1_scaffold_38_t24147-RA.mRNA1	Q9FK25_OMT1_ARATH	COMT	ASMT	A	4	90	9.4e-15	1	209	4.6e-62	356	3.43e-75	MALQDDESFEGQVQIWNATFGFAISMAVKAAVELKLADIIADAGHGASVSLDHIASQLPSNTVNKEYLYRIMQFLVKKKIFCESEIQDVSGATYIGYGLTKASEWLKTGKNQQSLAKYLIFELDGAMISGWQQLSRCVLEGGYAFEKAHNIEIFEYASQNPSFNDVFNEAMAADSKICLSTVLEHYHGFANISSLVDVGGGLGFTLATIVRKYPNLKCTNLDLPHVLANAPEIPGVSHVEGDMFKSIPVADAVMMKRVMHDWDDESCVQILKNCCAALPSNGKVIIIEVVIDPVTDTHPLSDVRMAYDLLMMAVSRGGKERTEKQWKDLLLAAGFPIITINRINYVHAVIEASKSD
Isoetes_sinensis_evm.model.Chr8.2413	Isoetaceae	Isoetes_sinensis	evm.model.Chr8.2413	Q9FK25_OMT1_ARATH	COMT	ASMT	A	4	90	1.4e-14	1	209	2.2e-61	357	3.37e-76	MALQDDESFEGQVQIWNATFGFAISMAVKAAVELKLADIIADAGHGASVSLDHIASQLPSNTVNKEYLYRIMQFLVKKKIFCESEIQDASGATYIGYGLTKASEWLKTGKNQQSLAKYLIFELDGAMISGWQQLSRCVLEGGYAFEKAHSIEIFEYASQNPSFNDVFNEAMAADSKICLSTVLENYHGFANISSLVDVGGGLGFTLATIVRKYPNLKCTNLDLPHVLANAPEIPGVSHVEGDMFKSIPVADAVMMKRVMHDWDDESCVQILKNCCAALPSNGKVIIIEVVIDPVTDTHPLSDVRMAYDLLMMAVSRGGKERTEKQWKDLLLASGFPIITINRINYVHAVIEASKSD
Isoetes_sinensis_evm.model.Chr12.2129	Isoetaceae	Isoetes_sinensis	evm.model.Chr12.2129	Q6ZD89_OMT1_ORYSJ	COMT	ASMT	A	3	92	1e-19	1	209	4.2e-66	354	2.23e-71	MSEGSENMSSFEENEKAQGQIEIWNATFAFSVSMALKAALHLQIPDILSKAGSQGLTLEEIAERLPRKNPNTDYLFRIMRFLVCHRIFSQTEHQKEVRYGLTRSSRWLVMENNPSSFAPFALFELDKVAFAPWHHLAQSVLENANAFELANGLPVFDYANQNPSFSKLFNEAMVAGSKIIVQDVLKHYDGFKDVKVLADVGGGFGVFVSKIVEAYPHIRGINYDLPHVLALAPKHPGVEHVGGDMFKSVPGADAIIMKWILHDWDDQRCRELLKNCNVALPDHGKVIIVEMVLQTPHKNAGLNMARDLLMIAHTSGKERTEEEWNSLLASAGFPTINIIEIPGCTAVIEAFKS
Isoetes_sinensis_evm.model.Chr12.2125	Isoetaceae	Isoetes_sinensis	evm.model.Chr12.2125	Q6ZD89_OMT1_ORYSJ	COMT	ASMT	A	3	92	8.4e-20	1	209	3.8e-65	354	2.23e-71	MSEGSENMSSFEENEKAQGQIEIWNATFAFSVSMALKAALHLQIPDILSKAGSHGLTLEEIAERLPSKNPNTDYLFRIMRFLVCHRIFSQTEHQKEVRYGLTRSSRWLVMENNPSSFAPFALFALDKVAFASWHHLAHSVLENANAFELANGLPVFDYANQNPSFSKLFNEAMVADSKVIVQDVLEHYHGFKDVKVLADVGGGFGQFISKIVEAYPHIRGINYDLPHVLALAPQHPGVEHVGGDMFKSVPGADAIIMKCILHDWDDERCGELLKNCRVALPDHGKVIIVEMVLQTPHKNAGLNMALDLLMIAHTSGKERTEEEWNSLLTSAGFPTINIIKISGCTSVIEAFKS
Cycas_panzhihuaensis_CYCAS_031305	Cycadaceae	Cycas_panzhihuaensis	CYCAS_031305	Q9FK25_OMT1_ARATH	COMT	ASMT	A	2	93	1.7e-15	1	176	1e-52	502	1.64e-64	MNEPFQNNHITRVDGLFESEGEELRGQAEIWKHTFAFVDSLAVKCAVLLGIPDMIAAEGPLSLAQIAARLRLHAAKSLEFSGPDIDAGCLFRILRFLVAKNVFSAAKCITANGESETVYGLTAASKWLVKDGMSAMVLMQNHQTSVAPWHHFNECVLNGGIAFERANGTDIWSYASAHPYYNKLFNQAMACNAKIVMKAILSKYVHAFQNLHSLVDVGGGTGTAAAEIVRAFPHIRAINFDLPHVVATAPDLPGVEHIGGDMFVSVPSADAVFMKWIMHDWNDEDCIKILRNCRKAIPEEGKIIIVDTVLHQKKAAMDPIIGLAFDLHCRMVKLKQVWRKFSNYVRYDLKEIAFPSSLPDPPHLKPPRKLTWGERLYVLKKATRLYVASWTRDISDEID…
Larix_sibirica_LS_4691932-0.1-mRNA-1	Pinaceae	Larix_sibirica	LS_4691932-0.1-mRNA-1	Q9FK25_OMT1_ARATH	COMT	ASMT	A	12	91	3.5e-05	1	210	3.2e-52	436	1.61e-63	LSGYGDQAHVESWKLWTTTPWRRRGEGVSNGEAERREEGLASRRCKSSREYSTPYIYMGSLFFDLQNLWVSDMKRMDIQEMKEEEVLQGPTLSMEFSIVNPFLLICSLRLKIPDIISIAGPDAPLSVHQMVLAVEITSSTVNALSCILTYLSTMGILQMIKPTEGISAPMNMKYGLTNLTKTYFISRDINSLSLVPFVLLQTHPVFVAAWDHIHERVLHGGDNLKNSSGNGQEFWNFTASNPEFNAIFNAGMVSLTKVGMTEILATYDGFKDVNALVDLGGGHGEALSLITAAYPHIHAINYDLPHVIATAPPLPGIQHISGNLFESVPSADAIFMKHFLHIWDDEHCIKLLNNCYQAVPDKGKLIIAEAVLDITDDSDLIGSGKVIHALMLNLSPGGR…
Cycas_panzhihuaensis_CYCAS_024579	Cycadaceae	Cycas_panzhihuaensis	CYCAS_024579	Q9FK25_OMT1_ARATH	COMT	ASMT	A	3	92	2.8e-15	1	210	2.5e-64	388	2.34e-80	MREDAVNHGMKTPRRQWRRPVQNSPRNANGHLRLHEDDQEDMETQLKLYEMIFAAVQPMSLRAAVLLNIPDIIATKSHGSNSLSVEEIASHIYSANVKSPHMENLHRILRFLASTGVFTETVVSGDFKQCRYGLTRLSALLVKKGSNKRSFSPLLLLQTHPVYREPWNYLYDSVMEGCHAFKKCHGMNAWEYASKHPEVNQVFNDGMASDSRAVLSSVLKNYDGFKDVNTVVDVGGGVGSAISQIVNKYNHIRGINYDLPHVLATAPPKHGVQHVGGDMFEHIPSADAVFMKWILHDWDDEQCVKLLKNCHKAIPMNGKVIIVDAIVDGEGSKLRHLGLVFDMVMMSVMPGGKERTEEGFKQLFLAAGFKTYRTIKLPLMQSIIEVVK
Picea_sitchensis_E0M31_00075666-RA	Pinaceae	Picea_sitchensis	E0M31_00075666-RA	Q9FK25_OMT1_ARATH	COMT	ASMT	A	10	91	3.1e-11	1	210	9.7e-58	369	2.05e-71	MDGKEYKALPPPPLDLIFSFAPALALKSAVLLKIPDIIASAGPDPDSSLSLRQIAARLPTQTPHLDYLSRILRYLSTLGIFLESQSSSDPDDPFDFQYGLTDVAKCYFLSENENNPFSMVPTLLMQTHEKLMAPWHHFHECVLQGQDCEGAFKKAHGKDIWAYSMDDPDLNTVINNAMATFTNTVMIPFLSCYEGFKSGEKLTVVDVGGGKGAAIALIVEAYPHIHGINFDLPHVIADAPSMSDVQHVGGDMFHSIPSGDVIFMKQILHDWDDERCAKILENCHKALPENGRLVVVEIVVSHDQRNPSHNIEMLASLIMLAHTNGGRERSEQQWRTLFESSGFSPLKIVGLLGNTHFSVLEVTKAKIQ
Picea_engelmannii_EFE08_00081291-RA	Pinaceae	Picea_engelmannii	EFE08_00081291-RA	Q9FK25_OMT1_ARATH	COMT	ASMT	A	10	91	3.3e-11	1	210	8.3e-58	369	5.02e-70	MDGKEYKALPPPPLDLIFSFAPALALKSAVLLKIPDIIASAGPDPDSSLSLRQIAARLPTQTPHLDYLSRILRYLSTLGIFLESQSSSDPDDPFDFQYGLTDVAKCYFLSENENNPFSMVPTLLMQTHEKLMAPWHHFHECVLQGQDCEGAFKKAHGKDIWAYSMDDPDLNTVINNAMATFTNTVMIPFLSCYEGFKSGEKLTVVDVGGGKGAAIAQIVEAYPHIHGINFDLPHVIADAPSMSDVQHRGGDMFHSIPSGDVIFMKQILHDWDDERCAKILENCHKALPENGRLVVVEIVVSHDQRNPSHNIEMLASLIMLAHTNGGRERSEQQWRTLFESSGFSPLKIVGLLGNTHFSVLEVTKAKIQ
Picea_engelmannii_EFE08_00026141-RB	Pinaceae	Picea_engelmannii	EFE08_00026141-RB	Q9FK25_OMT1_ARATH	COMT	ASMT	A	10	91	9.5e-11	1	210	8.1e-58	369	7.84e-69	MDGKEYKALPPPPLDLIFSFAPALALKYAVLLKIPDIIASAGPDPDSSLSLRQIAARLPTQTPHLDYLSRILRYLSTLGIFLESQSSSDPDDPFDFQYGLTDVAKCYFLSENENNPFSMVPTLLMQTHEKLMAPWHHFHECVLEGQDCEGAFKKAHGKDIWAYSMDNPDLNTVINNAMASFTNTVMIPFLSCYEGFKSGEKLTVVDVGGGKGAAIAQIVEAYPHIHGINFDLPHVIADAPSMSDVQHRGGDMFHSIPSGDVIFMKQILHDWDDERCAKILENCHKALPENGRLVVVEIVVSHDQRNPSHNIEMLASLIMLAHTNGGRERSEQQWRTLFESSGFSPLKIVGLLGNTHFSVLEVTKAKIQ
Gnetum_montanum_TnS000977969t01	Gnetaceae	Gnetum_montanum	TnS000977969t01	Q6ZD89_OMT1_ORYSJ	COMT	ASMT	A	3	92	3.1e-13	1	210	2e-55	371	3.85e-62	MAQGQEISSSSSHEKALLQEAYAAANRITFSFAEAMAVKAVLLLELPDIMFRAKSAMTVTEIAEHLSPSPPPKGLDALHRIMRFLAGTGFFTATTFGGETRYGLSAASKGFVQRPGIASIRDLHMMGNDEVVYGGWHRLHECVMGGGQAFVRAHGMELWKYTATDARFNDLFNNAMAASSGLVTTALLSSYEGFSRVSSLVDIAGGTGTLAEQTVRRHPNIISVINFDLPHVIATAPKRAGVEHRAGDMFESVPSGDCMVLKYILHDWNDCDCVRILKACKAALPPNGHVVIVDIVLPPVNADADGDTDKLDSVLGLSMDLVMVAIMDGGRERTEAEFREVLLAAGFSHMKILPLPLPASALNCVIEAFP
Gnetum_montanum_TnS000953237t01	Gnetaceae	Gnetum_montanum	TnS000953237t01	Q6ZD89_OMT1_ORYSJ	COMT	ASMT	A	3	92	2.9e-13	1	210	1.7e-54	371	1.38e-62	MAQGQEISSSSSQEKALLQEAYAAANKITFSFAEAMAVKAVLLLELPDIMFRAKSAMTVTEIAEHLSPSPPPKGLDALHRIMRFLAGTGFFTATTFGGETRYGLSAASKGFVQRPGIASIRDLHMMGNDEVVYGGWHRLHECVMGGGQAFVRAHGMELWKYTATDARFNDLFNNAMAASSGLVTTALLSSYEGFSRVSSLVDIAGGTGTLAEQTVRRHPNIISVINFDLPHVIATAPKRAGVEHRAGDMFESVPSGECMVLKYILHDWNDCDCVRILKACKAALPPHGHVVIVDIVLPPVNADADGDTDKLDSVLGLSMDLVMVAIMDGGRERTEAEFREVLLAAGFSHMKILPLPLPASALNCVIEAFP
Gnetum_montanum_TnS000500417t05	Gnetaceae	Gnetum_montanum	TnS000500417t05	Q6ZD89_OMT1_ORYSJ	COMT	ASMT	A	3	92	1.8e-16	1	210	1.1e-51	371	3.85e-62	MTQEQELSSSSIKEMVVLQEAYAAANKITFSFAESMAVKAVLLLGLPDIMFGAESAMTVTEIAEHLSPSPPPKGLDVLHRIMRFLAATGFFTAKHSDGETRYGLSAAAKCFVQRPGVAARRDLFVMTNDDVVYGGWHRLHECVMGGGQPFVRAHGMDLWKYAATDSRFNDLFNNAMAAISALFPTSLLSSYEGFRHVSSLLDIAGGTGTLAEQIVRRHPNIISAINLDLPHVIATAPKRAGVEHRAGDMFKSVPSAECIVLKFILHDWNDSDCVRILKACKAALPRNGHAIIVDIVLPPVNADADGNTDKFNSVNGLSVDLLMLATMDGGRERTEAEFREVLLAAGFSNMKILPLPPPAPPLNCVIQAFP
Torreya_grandis_TG3g03052-mRNA1	Taxaceae	Torreya_grandis	TG3g03052-mRNA1	Q9FK25_OMT1_ARATH	COMT	ASMT	A	7	92	1.2e-11	1	209	4.1e-63	370	9.15e-83	MEMNGHEFQNLESRAHEAFETIFSFVPTLVLKSALLLKIPDIIATAGPHASLSLHQIAARLPTQNPHLGYLSRILRYLSARGVFLQSQSQAGDEVEYALSETAKLLYVTDNNPFSLVPFVLMQTDEVMQKPWHYFHECVLEGCQAFEKAHGKDLWAYAKDEPRVNNVFNNAMASFGSIVMKQALSCYSGFKEVKTVVDVGGGNGAALAQIVEAYPHIQGINFDLPHVVATAPCITGVEHVGGDMFESIPSADAIFMKIILHDWDDERCEKILENCYKALPENGKLILTEAILPQHSMQLSHSIEIVADLLMIAHANEGRERSEQEWRRLLQKSAFHGFKMVELPGIPVKIMETTKRLTPSQDPLSKEEL
Pleurozium_schreberi_PLSCT00000019139	Hylocomiaceae	Pleurozium_schreberi	PLSCT00000019139	Q6ZD89_OMT1_ORYSJ	COMT	ASMT	A	10	92	1.4e-18	1	210	3.4e-41	360	4.28e-45	MSEAAATTRVNDAPPSPSSGMSVLNPLLFGXAAAMTLKAVVELHIPDILARSEPAKPRLSVHEIAKELPSHAVDEQALHRMMRALVQLGVFEVEDEQGRASYGLTPASRMLVRENNPRTMAPMVMYLNYRNSQTPWQHMCETVLHGRNAWEACYGKSPWEYSDVDPEYGELWSLAFKEQGAQKIEALKCYGRWKEVETLVDVGGFQGXTVAAIVAAHPHIRGINFDLPHAVAAAPSIPGVEHVAGDLLDSDIPCGDTMLLKNVVHLFKDEDAIKVLQNCKKSLPSQGKLLICDPIVPSEFGGESPYTAVPPLMDLALLVYAGGVDRTEEQWTSLLAHAGFSNVKFISLQPQDWLIEASQ
Isoetes_taiwanensis_Itaiw_v1_scaffold_185_t43201-RA.mRNA1	Isoetaceae	Isoetes_taiwanensis	Itaiw_v1_scaffold_185_t43201-RA.mRNA1	Q6ZD89_OMT1_ORYSJ	COMT	ASMT	A	2	92	3e-09	19	210	7.9e-55	359	4.84e-36	MAEQTHNQNENANAFSPEEELLEAESEAWNAFLSYGLTYAVKAAMDLNIPDILAQSSPLGLTLDQICHALPTTSPKKTCLFSLMRYLVHHKIFSQNLIDNKAEAAFCLNARSECFLRENVARFGYSFYRDKKARDFFLNAWSNIGNRVLGQELSGQEVWDLAKQDPAWNRTFNMAMAEISLSNMDTILQHYHGFNNIKLLTDVGGNVGVQASKILQTYPHIQVICFDLPHVISVANQKAEGVTFVGGDMFETIPSADAIFMKSILHDWDDEKCHQILRNCYRALPENGKIIIVDMVLDPFGRGHFVNMKMAFDVMMSVLHAGKERTKEEWHSILHAAEFSSIKIHNMPSYLSVIEAFKM
Isoetes_sinensis_evm.model.Chr20.2979	Isoetaceae	Isoetes_sinensis	evm.model.Chr20.2979	Q6ZD89_OMT1_ORYSJ	COMT	ASMT	A	2	92	3.1e-09	19	210	1.5e-54	360	5.38e-35	MAEQTHNQNENANAFSPEEELLEAESEAWNAFLSYGLTYAVKAAMDLNIPDILAQSSPLGLTLDQICHALPTKSPNKTCLFSLMRYLVHHKIFSQNLIDNKAEAAFCLNATSECFLRENVARFGCSFYQDKKARDFFLNAWSNIGNRVLGQELSGQEVWDLANQDPAWNRTFNMAMAEISLFNMDTILQHYHGFNNIKLLTDVGGNVGVQASKILQTYPHIQVICFDLPHVISVANQKAEGVTFVSGDMFETIPSADAIFMKSILHDWDDKKCHQILRNCYRALPENGKIIIVDMVLDPFGRGHFVNMKMAFDVMMSVLHAGKERTKEEWHSILHAAEFSSIKIHNMPSYLSVIEAFKM
Sequoiadendron_giganteum_SEGI_22830	Cupressaceae	Sequoiadendron_giganteum	SEGI_22830	Q6ZD89_OMT1_ORYSJ	COMT	ASMT	A	4	92	3.1e-16	1	210	2.9e-53	357	4.8e-61	MTEANMASTNTSMEAHLQLYEIMLSAAKPMALQAAVLLNIPHIIATHGHANPLSVEDIASYISASTRKSTHTDYLARIMRFLASMGVFKEETTVINGGSTHFKYGLTSVSRLLIKKDSQRSLSPLLVMLNNKIVLDAYHHLHESVVEGCYAFNKAHGMDLWDYGNTNPEANRVINEGTASHTQDLMPSVVKMYNGFKSLKSLVDVGGGTGSSLSTIMKEYPHIHAINFDLPQVIHSATSIHGVEHIGGNMFDQIPSADALFIKGVLHNWDDEQCVKLLEKGYEAIPENGKLMIVEEKEGGIRQFGLMFDMLMMGYTSGGRERTEEEFKILFEKAGFKSYTIIKLPSLFALIEVLKC
Selaginella_kraussiana_SK09G14840.mRNA1	Selaginellaceae	Selaginella_kraussiana	SK09G14840.mRNA1	Q9FK25_OMT1_ARATH	COMT	ASMT	A	4	91	4.8e-17	1	210	3.8e-57	355	6.94e-67	MASWQEHNVLSLEDESLQGKAEILEATFAIAKSMALNTAIVLGIPDAISKRSPDAFLTLEEIAADISAQNIDFLFRLMRFLVYHNIFAAKHEDMEIKYGLTRASKWLIHKSSASTSLSPLCKMLLGDVIVTPWLHIYKCILDGSKDVFAKAHNKTLWEFTASNTSFDDIFNSAMVSASNMTVPVVLQHYDGFKGIKTLVDVGGGLGSTLFEIVRIYPHIRGINFDVDHVIQKAPSIPGVEHIAGDMFKEIPKADAVLMQWIMHDWEDEKCTTVLKNCFTMLPNGGLIIIIDAILDEESLFTSSRMAMDMLMMSNTVTGKERTKAEWMQLLTNVGFQSVKFQNLPDLKCVIEATKM
Sequoiadendron_giganteum_SEGI_10902	Cupressaceae	Sequoiadendron_giganteum	SEGI_10902	Q9FK25_OMT1_ARATH	COMT	ASMT	A	6	92	4.8e-15	1	210	1.8e-57	471	8.16e-67	MLCPFTLPISNKFSYTPSLTRPTMAPPPPPASAISIPQPAHIGREEAQPESLLSQLKLYDMILGLSEPMALRAAVLLNIPDIIAEASGSLTLDEIAAHISTSTESPPCIEYLFRLLRFLSSHQVFSEIPHEEDFKQCRYALTGLSKLLVKETSKGGLSSGVSMQNYVPFLLGATSNIAFQGWLHLHESVLEGGCAFGKAFGMSNWDYAVNNPEANKTFNEAMSCDTRAVMASVVKVYEEGFKKITSLVDVAGGVGSALSTIVENYKHIRGINFDLPHVIASALPIAGVEHVSGNMFEHIPSADAVFMKWVLHDWDDDDCVRVLKRCYVAIPENGKVVIVDALIVEGEKDEDKEEKHLRGVGLAFDMGMMVFSNGGKERSEMEFKQIFNKAGFKSYTIFK…
Sequoiadendron_giganteum_SEGI_09022	Cupressaceae	Sequoiadendron_giganteum	SEGI_09022	Q9FK25_OMT1_ARATH	COMT	ASMT	A	6	92	4.8e-15	1	210	1.8e-57	471	8.16e-67	MLCPFTLPISNKFSYTPSLTRPTMAPPPPPASAISIPQPAHIGREEAQPESLLSQLKLYDMILGLSEPMALRAAVLLNIPDIIAEASGSLTLDEIAAHISTSTESPPCIEYLFRLLRFLSSHQVFSEIPHEEDFKQCRYALTGLSKLLVKETSKGGLSSGVSMQNYVPFLLGATSNIAFQGWLHLHESVLEGGCAFGKAFGMSNWDYAVNNPEANKTFNEAMSCDTRAVMASVVKVYEEGFKKITSLVDVAGGVGSALSTIVENYKHIRGINFDLPHVIASALPIAGVEHVSGNMFEHIPSADAVFMKWVLHDWDDDDCVRVLKRCYVAIPENGKVVIVDALIVEGEKDEDKEEKHLRGVGLAFDMGMMVFSNGGKERSEMEFKQIFNKAGFKSYTIFK…
Sequoiadendron_giganteum_SEGI_02224	Cupressaceae	Sequoiadendron_giganteum	SEGI_02224	Q9FK25_OMT1_ARATH	COMT	ASMT	A	6	92	4.8e-15	1	210	1.8e-57	471	8.16e-67	MLCPFTLPISNKFSYTPSLTRPTMAPPPPPASAISIPQPAHIGREEAQPESLLSQLKLYDMILGLSEPMALRAAVLLNIPDIIAEASGSLTLDEIAAHISTSTESPPCIEYLFRLLRFLSSHQVFSEIPHEEDFKQCRYALTGLSKLLVKETSKGGLSSGVSMQNYVPFLLGATSNIAFQGWLHLHESVLEGGCAFGKAFGMSNWDYAVNNPEANKTFNEAMSCDTRAVMASVVKVYEEGFKKITSLVDVAGGVGSALSTIVENYKHIRGINFDLPHVIASALPIAGVEHVSGNMFEHIPSADAVFMKWVLHDWDDDDCVRVLKRCYVAIPENGKVVIVDALIVEGEKDEDKEEKHLRGVGLAFDMGMMVFSNGGKERSEMEFKQIFNKAGFKSYTIFK…
Pohlia_nutans_GWHTBHNB007645	Mniaceae	Pohlia_nutans	GWHTBHNB007645	Q6ZD89_OMT1_ORYSJ	COMT	ASMT	A	5	92	3.4e-14	111	210	1.5e-47	423	4.95e-19	MESVQAKRMEAFHVLEELRYSFSVPYAFEAAVEMRIPDILAAAGPGASLTAQQIADKLPRKGHNAARKLGRILRLLAHKGVFAEEAPATTDHSESNGPRYGLTEVSKLLVTGSEFDLIPFVLLGRRTGGFAALKHLSETVEDDADAFELAFGMDKWSYFKTNPSINAFFNEAMQSGSKLPNNIIAHHYEGFKDVKCLVDVGGGVGGALAVIVAAHPHISGTNFDLPHVVSSAPTIPGLCFHWEMECSGEQEPNSPDIELSYQYSVGHGMRSGLLLWFLYVSSSYLGNIKDMRGSSFTNEFFVSVQHISGSFFEFVPSGDTILLQHVLHNWGDDDCIKILKNCHRALPENGKLLIQENVIDVARGSDAKAGAALGSDLLMLASFKGGGEERTSEEYKRLL…
Pohlia_nutans_GWHTBHNB007643	Mniaceae	Pohlia_nutans	GWHTBHNB007643	Q6ZD89_OMT1_ORYSJ	COMT	ASMT	A	5	92	2.9e-14	111	210	2.5e-46	394	8.6e-50	MESVQAKRMEAFHVLEELRYSFSVPYAFEAAVEMRIPDILAAAGPGASLTAQQIADKLPRKGHNAARKLGRILRLLAHKGVFAEEAPATTDHSESNGPRYGLTEVSKLLVTGSEFDLIPFVLLGRRTGGFAALKHLSETVEDDADAFELAFGMDKWSYFKTNPSINAFFNEAMQSGSKLPNNIIAHHYEGFKDVKCLVDVGGGVGGALAVIVAAHPHISGTNFDLPHVVSSAPTIPGHGMRSGLLLWFLYVSSSYLGNIKDMRGSSFTNEFFVSVQHISGSFLEFVPSGDTILLQHVLHNWGDDDCIKILKNCHRALPENGKLLIQENVIDVARGSDAKAGAALGSDLLMLASFKGGGEERTSEEYKRLLAAAAFSRVAFCSVLGLDLIESFKI
Larix_kaempferi_GWHGBHPX005959	Pinaceae	Larix_kaempferi	GWHGBHPX005959	Q9FK25_OMT1_ARATH	COMT	ASMT	A	5	92	6.7e-16	1	210	3.7e-56	375	1.94e-80	MDSIDHVLTHGAGQQTPELQLYEMILSAVKPMALKAAVLLNIPDIIATKGNGGPLSVEQIASEIAAGKSSTTSNSHVDVGYLYRILRLLASYGVLTEHEEADQADHAEIKKIKYGLTGISKLLAQGGKQPSSGPFLLLIADKVYMEAYQHLHESVLEGCYTFNKAYGMSPWEYLGHNPQANRIFNEAMATDSSAVMASVAKMYGDGFKSINTLVDIGGGIASSLSMIVKEHPHIRGINLDLPHVIAAAPPITGVEHMEVNMFEKIPSTDAVMMKWIIHDWEDEECVKLLRRCYEATPANGKVLIVDAVVEERIKEGQSMSRQLGLLSDVALMVYTTGGKERTEEEFKGLFQKAGFNSYRIIKLSFIQSLIVVSKT
Pinus_lambertiana_PILA_01428	Pinaceae	Pinus_lambertiana	PILA_01428	Q9FK25_OMT1_ARATH	COMT	ASMT	A	2	92	1.5e-13	1	209	1.8e-51	366	3.01e-76	MNGQGEICRDGFFESEEEELQGQAEAWKSTFAFAESLAVKCVVLLGIPDMIAREGPRATLSLNEIVAKLPTESPDSACLFRIMRFLVAKGVFRSSVVKSAEDGTCEMKYGLTPASKWLVKQRDLSMVPMLLMQNDERAVAPWHRFNECVLEGGIAFEKANGAELWSYTSAYPDFNNLFNDAMAKALLSKYQGFHSLNSIVDVGGGTGTAVAEIVRAYPSIKGINYDLPHVVSTAPHLPGVDHVGGDIFTTIPSGDFMKWIMHDWDDEDCIKILKNCRKAIPETGKVIIIDLVLGTDQGDDIDKKKKAALDPTLGIVFDLVMIAHTSGGKERREEEWKKILWEGGFGHYNIIDIPALQSVIEAFPR
Pohlia_nutans_GWHTBHNB005846	Mniaceae	Pohlia_nutans	GWHTBHNB005846	Q6ZD89_OMT1_ORYSJ	COMT	ASMT	A	5	92	2.4e-15	2	210	1.7e-50	358	1.1e-57	MESVQAKRMEAFHVLEELRYSFSVPYALEAAVEMRIPDILAAAGPGAFLTAQQIADKLPHKGHNAARKLGRILRLLAHKGVFAEEAPATTDPHSESNEPRYGLTDVSKLLVTGSEFDLIPFVLLARRTGSFGALKHLSEMVEDDADAFQLAFGMDIWSYFKTNPSCNAFFNEAMQSGSKLPNYILAHHYEGFKDVKCLVDVGGGVGGALAVIVAAHPHISGTNFDLPHVVSSAPSIPGVQHVSGSFLEFVPSGDTILLQHVLHNWGDEECIKILKNCHRALPENGKLLIQENVIDPARGSDAKAGAALGSDVLMMAIFKDGGGERTSEEYKHLLAAAGFSRVVFCSVQGLDLIESFKT
Larix_kaempferi_GWHGBHPX018697	Pinaceae	Larix_kaempferi	GWHGBHPX018697	Q6ZD89_OMT1_ORYSJ	COMT	ASMT	A	4	92	1.7e-15	1	210	6.1e-61	370	1.33e-71	MDSIDHVFAQQQTPELQLYEMILSAVKPMALKAAVLLNIPDIIATKGNGGPLSVEQIASEIAAGNSSSSSNSQVDVGYLYRILRFLASYGVFTEHEEADQADDAETMKMKYGITGISKLLVQGGTGNQKSCGPLVLLLADRVYMEAYQHLHESVLEGCYTFNKAYGMSPWEYLGHNPEANTIFNEAMASDSSAVMASVAKMYEDGFKSINTLVDVGGGMGSSLSAIVKEHPHIRGINLDVPHVIAAAPPITGVEHMEGNMFEQIPPTDAVMMKWIVHDWDDEECVKLLRRCYEATPANGKVLIVDAVIEGHKEAERRLGLLFDIAMMVYTTGGKERTEEEFQGLFQMAGFNSYTIIKLPYLQSLIVLSKS
Picea_engelmannii_EFE08_00026141-RA	Pinaceae	Picea_engelmannii	EFE08_00026141-RA	Q9FK25_OMT1_ARATH	COMT	ASMT	A	10	91	9.5e-11	1	210	4.7e-58	373	1.37e-67	MDGKEYKALPPPPLDLIFSFAPALALKYAVLLKIPDIIASAGPDPDSSLSLRQIAARLPTQTPHLDYLSRILRYLSTLGIFLESQSSSDPDDPFDFQYGLTDVAKCYFLSENENNPFSMVPTLLMQTHEKLMAPWHHFHECVLEGQDCEGAFKKAHGKDIWAYSMDNPDLNTVINNAMASFTNTVMIPFLSCYEGFKSGEKLTVVDVGGGKGAAIAQIVEAYPHIHGINFDLPHVIADAPSMSGVVSYVQHRGGDMFHSIPSGDVIFMKQILHDWDDERCAKILENCHKALPENGRLVVVEIVVSHDQRNPSHNIEMLASLIMLAHTNGGRERSEQQWRTLFESSGFSPLKIVGLLGNTHFSVLEVTKAKIQ
Gnetum_montanum_TnS000500417t02	Gnetaceae	Gnetum_montanum	TnS000500417t02	Q6ZD89_OMT1_ORYSJ	COMT	ASMT	A	3	92	2.5e-16	1	210	9.7e-49	372	1.01e-58	MTQEQELSSSSSIHEMVVLQEAYAAANKITFSFAESMAVKAVLLLGLPDIMFRAESAMTVTEIAEHLSPSPPPKGLDVLHRIMRFLAATGFFTAKHSDGGTRYGLSAAAKCFVQRPGVAARRDLFLMQNDDVVYGGWHRFHECVMGGGQAFVRAHGMDLWKYAATDSRFNDLFNNAMAATSALVTTSLLSSYEGFCHVSSLLDIAGGTGTLAGQIVRRHPNIISAINLDLPHVIATAPKRAGVENRAGDMFKSVPSAECMVLKFILHNWNDSDCVRILKACKASLPPNGHAIIVDIVLPPVNTDADGNTDKFNSVMGLSVDLLMLATMDGGRERTEAEFREVLLAAGFSNMQILPLPPPAPPLNYVIQAFP
Larix_kaempferi_GWHGBHPX041666	Pinaceae	Larix_kaempferi	GWHGBHPX041666	Q9FK25_OMT1_ARATH	COMT	ASMT	A	6	92	8.5e-12	1	210	1.2e-53	364	5.38e-71	MKSMDIQAVKGEEVLQGPALSMAFSIVNPFLLRCALRLKIPDIISIAGPDAPLSVHQIAAQLPSEAPDLDALSRILTYLSTMGMLHSIKPVEGIDTPMSRKYALTNLSKTYFVSEKINPLSLVPFVLLQTHPVYLAAWDHIHQRVLHGGDNFQNSRADGKDFWSYAARDPEFNALFNVAMVSLTKVGMRELLTIYDGFKDVNTLVDLGGGHGEVSSLIIDAYPHIHAINFDLPHVIETAPTLPGIQHISGNPFDSVPSADAIFMKHFLHIWDDKDCIKLLKNCYEAVPEKGKLIIAEAVLDITEDSDLIGSGKVVDALMLNLSPGGRERTPKQWNEVLKAAGFSLSKIVGRKGTLTKIIEAIKC
Entodon_seductrix_jg24661.t1	Entodontaceae	Entodon_seductrix	jg24661.t1	Q6ZD89_OMT1_ORYSJ	COMT	ASMT	A	9	92	8.1e-18	1	210	4.2e-40	360	2.1e-48	MSEVAATTRLDDAPPSPSPSGMSVLTPLLFGHAAAMTLKAVVELHIPDILARAGPAKPYLSVHEIAEELPSHAVDEQALHRIMRALVHLGVFEVEDVQCGARYGLTPASRMLVREDNPRTLAPMVMYVNYRNSQTPWQHLCETVLRGTIAWEACYGKSSWEYSDVDPEYGELWNLADKVQGAQKIEALKCYGRWKEVETLVDVGGFQGTTVAAIVAAHPHIRGINFDLPHAVAAAPSIPGVEHVAGDLLDSDIPCGDTMLLKNVVHLFNDEVAIKVLQNCKKSLPSEGKLLIYDPIVPSEFEGESPYTGIPPLMDLALLVHAGGVDRTEEQWTSLLAHAGFSNVKFICLQPQHWLIEASQ
Welwitschia_mirabilis_W.mirabilis.17586	Welwitschiaceae	Welwitschia_mirabilis	W.mirabilis.17586	Q9FK25_OMT1_ARATH	COMT	ASMT	A	2	92	4.3e-16	1	210	3.9e-56	358	1.22e-72	MATTVSGNALFRSKEEEKQGWQSLWRFTFAFAESLAAKCALLLEIPDMIAKSGTNALSLSEIAQQLPTERPHMELLRRLMDYLVAVSFFTANDNGGGERRYGLTATSKHMVKGTASEESLRPIFMLLNDEVMMAAWHLLHHCVLNGELPFRKAHGMSIFEYAAVHADFNSLFNCAMSSASATLIKPFLAAYKHRLSAISSLVDVGGGLGNTLAAIVEECPNITRALNFDLPHVVSTAPQIPGVEHVGGDMFVSVPSAEAILLKWMLHSWSDEDCVKILGNCRKAITDDGRVIIVEMVSKEGGERDWNSMVWDLNMRTVSVGGKERTEMEWQKILLESGFQRYNIIPLAEWRSVIEAFP
Pohlia_nutans_GWHTBHNB005851	Mniaceae	Pohlia_nutans	GWHTBHNB005851	Q6ZD89_OMT1_ORYSJ	COMT	ASMT	A	5	92	1.2e-14	2	210	6.2e-48	359	6.22e-57	MESVQAKRMEAFHVLEELRYSFSIPYAFEAAVEMRIPDILAADGPGAALTAQQIADKLPHKGHNAARKLGRILRLLAHKGVFAEEAPATTDPHSVSNEPRYGLTEVSKLLVTGSEYDLIPLVLLGSRTGGYGALKHLSEMVQDDADAFELAFGTDAWSYFRTNPSFNAFFNEAMRSASKLPNNILAHHYEGFKDAKCLVDVGGGVGGALAVIVAAHPHIRGTNFDLPHVVSSAPTIPGVQHVSGSFLEFVPSGDTILIQHVLHNWGDEECIKILKNCHRALPENGKLLIQENYVIDPARGSDAKAGAALGSDILMMATFKDGAGERTSEEYKHLLAAAGFSRVVFCSVLGLDLIESFKI
Pohlia_nutans_GWHTBHNB005852	Mniaceae	Pohlia_nutans	GWHTBHNB005852	Q6ZD89_OMT1_ORYSJ	COMT	ASMT	A	5	92	1.2e-14	2	210	5.9e-52	358	9.23e-56	MESVQAKRMEAFHVLEELRYSFSIPYAFEAAVEMRIPDILAADGPGAALTAQQIADKLPRQSHDAARKLGRILRLLAHKGVFAEEAPATTDPHSESNEPRYGLTEVSKLLVTGSEFNQTSCAMLVRRTSGPAALKHLREAVQDDADAFELAFGMDIWSYLKANPSFSGIFNDAMRSSSKLLNSILAHDYEGFKDVKCLVDVGGGVGGALAVIVAAHPHISGTNFDLPHVVSSAPTIPGVQHVSGSFLEFVPSGDTILLQHVLHDWGDDDCVKILKNCHRALPANGKLLVQENVIDPARGSDAKAGAALGSDVFMMAVFKGVGGERTSEEYKCLLAAAGFSRVAFHSVRGMDLIESIKT
Isoetes_taiwanensis_Itaiw_v1_scaffold_49_t28103-RA.mRNA1	Isoetaceae	Isoetes_taiwanensis	Itaiw_v1_scaffold_49_t28103-RA.mRNA1	Q6ZD89_OMT1_ORYSJ	COMT	ASMT	A	6	92	8.5e-12	18	210	5e-57	357	8.64e-39	MAEQNLTNGYSVEKEDPVEGESEAWNAFLAFGLTYAVKAAMDLKIPDILAEGSPRGLTLDQICEALPTKSPNKACLFRLMRYLVHHKIFSQKLRGTEAEAADLYCLNATSRCLLAENLARFGGAFFRDDRARDFFLNAWSNIGNRVVGQELSGQEVWDLAKQDPAWNRTFNMAMAEISLSTMDTILQHYHGFKNINLLTDVGGNVGVQASKILQTYPHIQVICFDLPHVISVANQQAEGVTFVGGDMFETIPSADAIFMKSILHDWDDEKCHQILRNCYRALPEDGKVIIVDMVLDPFGRGHFGKMKMAFDLQMSVLSAGKERTEEEWHSLLHAAGFSSIKIHNMPSHLSLIEAFKM
Pinus_lambertiana_PILA_12713	Pinaceae	Pinus_lambertiana	PILA_12713	Q9FK25_OMT1_ARATH	COMT	ASMT	A	7	91	3.4e-12	3	176	1.5e-38	430	1.09e-52	MGESSSLFSASSAAANSAPDAALQIYTSSSPRLQLYDMIYSLVKPLALKAAVNLNIPHIIATHGGGEGRSLSVEDIASHIAASAPSNTNTKAPHVEYLFRLLRYLASYNVFTETSHAGGDVEFKRYRYGLTALSKLITAQNEYSCVPLVFSATNKVPWEGLQRLHKTVMEGCLAFSKAFGMNAWDYFRTDPQENEIFNRALASDTRALMASIVKVYDDGFKNINSLVDVAGGTGSALSMIVKEHPHIRGINLDLPHVIDTAPALPGVEHVSGNMFENIPPADAVLLKDEQCVEILKKCHQATPGNGKVIVVDAIIEEEVRDNDEYISPDAGDLLKLLDVSSDENTLPTTYGKLRPPLGKHCLKIVESITVPLRMGSEVAQQQLVKLGAIQMIIHLIFYY…
Metasequoia_glyptostroboides_GWHGCBJF006447	Cupressaceae	Metasequoia_glyptostroboides	GWHGCBJF006447	Q6ZD89_OMT1_ORYSJ	COMT	ASMT	A	4	92	4.3e-14	1	210	6.9e-61	410	8.81e-68	MFATVKIYVQLHSYGGQSLDGGDRNEEAAFMRQRLSSTVFAPGMDAASFMLLHTCFVTAAAMEAELKLYDMIFSFAQPMALKAAVLLNIPGILAASQEPLSLPQIASLISSSTGKSPNSDYLARIMRFLSSHGVFAQTVITNNGEDVKTYKYGSTSVSKLLVEENGGKAKSSAALLLMETSREFMEPWHHLYESTVMGGSPFERAHGMNIWDYASLHPHFSTLINDAMASNSALLMDALFATYDGFEDITSLVDVAGGVGSAAAMIVHKYPHIRAINFDSPHVIASAPKNIPGVDHVGGDMFENVPSADAILLKRVLHDWDDEESVRLLKNCYKAISEKGKVIIIDAVVEENGSLKNQGLTFDMFMMAHTHGGKERTEEEYKFLSQAAGFKHYNIIKLP…
Picea_engelmannii_EFE08_00065954-RB	Pinaceae	Picea_engelmannii	EFE08_00065954-RB	Q9FK25_OMT1_ARATH	COMT	ASMT	A	4	91	4.4e-12	1	104	2.5e-46	408	2.45e-49	MDIRFVNNEELLQASALRMAFSIVNPFLLKCALRLKIPDIIWRAGPDSPLSAKQIAAQLPSEDPDLDALSRFLTYLSTMGVVQAIKPAEDALRINAEAQTMKYTLTNLGKTYFISPDISPLSFAPLVLLQTHAALRPGWDNIHERVLQLGNNFQKSRGTGEDFWSYAAGNPEVNDVFNAAMVSLTKLDMRGILATYDGFQDVNTLVDVGGGHGEVIAQIITVYPHIQAINYHLPHVIATAPNSSSLVFSRYLSAFTSRLCRCASYYYWKCHFQILLYIATLSIIPTGIQHISGDMFESVPSGDAIFMKHVLHIWDDEQCSKLLNICYNAISHKGKLIIAEAVLDISEDCDPTGSGQVMDMIMLNGFRGXRQRTKEQWIEILQSAXFSXPKIVGRKGSLT…
Torreya_grandis_TG6g04699-mRNA1	Taxaceae	Torreya_grandis	TG6g04699-mRNA1	Q9FK25_OMT1_ARATH	COMT	ASMT	A	3	92	8.8e-16	1	210	2.6e-55	394	5.45e-65	MAASASISAISIRQPDHACEREESLAQLKLYEMILGLAKPMALRAAVLLDIPDIIAQVSGSLTLQQIASHIAASTNRPPCIEYLFRLLRFLSSHQVFSEIPHQDFKQNRYGLTGVSKLLVKKTNKGGQQTSEYGHGKVLDPISSCSLENYSYVPLLLGSVNDTAFQGWLHLHESVLEGCCSFQKAFGMSHWEHIMMYPEASKIFNEAMACDTRAVMAYVVKIYERGFEKINSLVDVGGGVGSALSVIVQHHKHIRGINFDLPHVITSASPIDGVEHMSGNMFEYIPPTEAIFMKWILHDWDDEDCVRVLKKCYEAIPDNGKLIIVEALIVEDAKDEDEEKKCSRHVGLGFDLGMMVFSTSGKERTEVEFKQLFSKAGFKSFTIFKLPYVQHIIE
Pseudotsuga_menziesii_PSME_47989	Pinaceae	Pseudotsuga_menziesii	PSME_47989	Q9FK25_OMT1_ARATH	COMT	ASMT	A	5	92	2.3e-16	1	134	3.9e-52	403	2.86e-70	MDSIDHVLTHGAAGQQTPELQLYEMIFSAVKPMALKAAVLLNIPDIIATKGNGGPLSVEQIASQIAAANSSSTTNSHVDLGYLYRILRLLASYGVFTEHEEADDQAHDAETKKIKYGLTGISKLLMQGGKQQSCAPFLLLIAEKIYMEAYQHLHESVLEGCYTFNKAYGRSPWEYLGHNPEANRIFNEAMATNSSALMASVAKMYEDGFKSINTLVDIGGGMGSSLSMILKEHPHIHAINLDLPHVIAAAPPITGVEHKEGNMFEQIPSADAVMMKVTKSFMVLHLLQEFNYVAIVVRIDVWIIHDWDDEECVKLLTRSYEATPGNGKVLIVDAVVEAGREEAESMSRRLGLLFDIAMMVYTTGGKERTEEEFKGLFQRAGFNSYTIIKLPFLHSLIVL…
Pohlia_nutans_GWHTBHNB005836	Mniaceae	Pohlia_nutans	GWHTBHNB005836	Q6ZD89_OMT1_ORYSJ	COMT	ASMT	A	5	92	1.8e-15	111	210	6.8e-47	397	6.21e-51	MESVQAKRMEAFHVLEELRYSFSIPYALEAAVEMRIPDILAAAGTGAFLTAQQIADKLPHKGHNAARKLGRILRLLAHKGVFAEEAPATTDPHSESNEPRYALTDVSKLLVTGSEFDLIPFVLLARRTGSFGALKHLSEMVEDDADAFQLAFGTDKWSYFKTNPSFNAFFNEAMQSGSKLPNYILAHHYEGFKDVKCLVDVGGGVGGALAVIVAAHPHISGTNFDLPHVVSSAPSIPGESFAQISLEVAVDNRFPFSSVAKDKFSEVRLVNRNGYVGVQHVSGSFLEFVPSGDTILLQHVLHNWGDEECIKILKNCHRALPENGKLLIQENVIDPARGSDAKAGAALGSDVLMMAIFKDGGGERTSEEYKHLLAAAGFSRVVFCSVQGLDLIESFKT
Picea_sitchensis_E0M31_00047724-RA	Pinaceae	Picea_sitchensis	E0M31_00047724-RA	Q9FK25_OMT1_ARATH	COMT	ASMT	A	6	92	4.7e-11	3	210	1.4e-53	380	1.99e-64	MAESSSLSVAASAPDAGLQIYTSSSPQLQLYDMIFCLAKPLALKAAVLLNIPDIIATHGGGEGSSLSVENITFHIAASAPTMNMKLPDLEYLFRLLRYLASYHVFTETSDAGRAVEFKRYRYGLTAISKLLMVENEYSCVPLLLAATSKIPWEGLQRLHETVMEGCPAMSKAFGMNAWDYFRNDSQENEMFNRAMASDTRAVMASVVRVYDHGFKNINTLVDVAGGTGSALSMIVKEHPHIHGINLDLPHVIDTAPALPGVEHVSGNMFQHIPPADAVFMKSVLHNWKDEECVGILKKCHEAIPGNGKVIAVDAIIEEEVGCLKRMGLRSDIEMMVFTDGGKERTEDEFKEIFRLAGFQRYAITKLPFSLPSIIEIFKD
Picea_glauca_DB47_00014335-RA	Pinaceae	Picea_glauca	DB47_00014335-RA	Q9FK25_OMT1_ARATH	COMT	ASMT	A	6	92	2.1e-12	3	210	8.4e-56	380	2.14e-66	MAESSSLSAPASAPDAGLQIYTSSSPQLQLYDMIFCLAKPLALKAAVLLNIPDIIATYGGGEGSSLSVEDIAFHIAASAPTMKMKLPDLEYLFRLLRYLASYHVFTETSDTGRAVEFKRYRYGLTAVSKLLMVENEYSCVPLVLAATSKIRWEVLHRLHETVMEGCPAMSKAFGMNAWDYFKNDPQENEVFNRAMASDTRAVMASIVRVYDHGFKNINTLVDVAGGTGSALSMIVKEHPHIHGINLDLPHVIDTAPALPGVEHVSGNMFQHIPPADAVFMKSVLHDWKDEQCVEILKKCHDATPGNGKVIAVDAIIEEEAGCLKRMGLRSDIEMMVFTNGGKERTEDEFKEIFRLAGFQRYAITKLPFSLPSIIEIFKD
Pinus_taeda_PITA_38559	Pinaceae	Pinus_taeda	PITA_38559	Q9FK25_OMT1_ARATH	COMT	ASMT	A	3	93	2.2e-10	1	210	2.1e-49	362	6.51e-64	MNMQSVKDEEALRASALSLAFSLETPFLLKCAIRLKIPDIIWKAGPDVSLSVHQIAAQLPSEDPDMGALSRILTYLSSMGILQAIVSPEGVNAPMNIKYGLTNLTKTYFTSDDISSRSLVPFVLLQTHPVYVTAWDHIHERVLHGGDNFKNSSGNGKDFWNFAAGDPELNAIFNAGMVSVTKASITDVLAVYDGFKDINTLVDVGGGRGEALSLIIEAHPHIRAINFDLPHVIATAPTLPGVQHMTGNLFESAPSADAIFMKNFLHSWNDEDCIKLLNNCHQALPDKGKLILSEAILDLTEGSDMIGSANVLDSLMLNCLPGGGERTRKQWNDLLQAAGFSISKIVGRNGTLTKVIEAIKS
Pinus_taeda_PITA_35125	Pinaceae	Pinus_taeda	PITA_35125	Q9FK25_OMT1_ARATH	COMT	ASMT	A	3	92	3.3e-10	1	210	5.1e-48	362	1.42e-62	MNMQSVKDEKALRASALSLAFSLETPFLLKCAIRLKIPDIISKAGPDVSLSVHQIAAQLPSEDPDMGALSRILTYLSSMGILQAIVPPEGVNAPMNIKYGLTNLTKTYFTSDDISSRSLVPFVLLQTHPVYVTAWDHIHERVLHDGDNFKNSSGNGKDFWNFAAGDPELNAIFNAGMVSVTKASITDVLAVYDGFKDINTLVDVGGGRGEALSLIIEAHPHIRAINFDLPHVIATAPTLPGVQHMTGNLFESAPSADAIFMKNFLHSWNDEDCIKLLNNCHQALPDKGKLILSEAILDLTEGSDMIGSANVLDSLMLNCLPGGGERTRKQLNDLLQAAGFSISKIVGRNGTLTKVIEAIKS
Pinus_taeda_PITA_01168	Pinaceae	Pinus_taeda	PITA_01168	Q9FK25_OMT1_ARATH	COMT	ASMT	A	3	92	3.3e-10	1	210	5.1e-48	362	1.42e-62	MNMQSVKDEKALRASALSLAFSLETPFLLKCAIRLKIPDIISKAGPDVSLSVHQIAAQLPSEDPDMGALSRILTYLSSMGILQAIVPPEGVNAPMNIKYGLTNLTKTYFTSDDISSRSLVPFVLLQTHPVYVTAWDHIHERVLHDGDNFKNSSGNGKDFWNFAAGDPELNAIFNAGMVSVTKASITDVLAVYDGFKDINTLVDVGGGRGEALSLIIEAHPHIRAINFDLPHVIATAPTLPGVQHMTGNLFESAPSADAIFMKNFLHSWNDEDCIKLLNNCHQALPDKGKLILSEAILDLTEGSDMIGSANVLDSLMLNCLPGGGERTRKQLNDLLQAAGFSISKIVGRNGTLTKVIEAIKS
Pinus_taeda_PITA_34115	Pinaceae	Pinus_taeda	PITA_34115	Q9FK25_OMT1_ARATH	COMT	ASMT	A	2	92	3.8e-10	1	210	2.2e-49	362	4.62e-64	MNMQSVKDEEALRAAALSLAFSLETPFLLKCAIRLKIPDIISKAGPDVSLSVHQIAAQLPSEDPDMGALSRILTYLSSMGILQAIVPPEGVNAPMNIKYGLTNITKTYFTSDDISSRSLVPFVLLQTHPVYVTAWDHIHERVLHGGDNFKNSSGNGKDFWNFAAGDPELNAIFNAGMVSVTKASITDVLAVYDGFKDINTLVDVGGGRGEALSLIIEAHPHIRAINFDLPHVIATAPTLPGVQHMTGNLFESAPSADAIFMKNFLHSWNDEDCIKLLNNCHQALPDKGKLILSEAILDLTEGSDMIGSANVLDSLMLNCLPGGGERTRKQWNDLLQAAGFSISKIVGRNGTLTKVIEAIKS
Pinus_taeda_PITA_32996	Pinaceae	Pinus_taeda	PITA_32996	Q9FK25_OMT1_ARATH	COMT	ASMT	A	3	92	3.5e-10	1	210	5.7e-49	362	1.01e-62	MNMQSVKDEKALRASALSLAFSLETPFLLKCAIRLKIPDIISKAGPDVSLSVHQIAAQLPSEDPDMGALSRILTYLSSMGILQAIVPPEGVNAPMNIKYGLTNLTKTYFTSDDISSRSLVPFVLLQTHPVYVTAWDHIHERVLHDGDNFKNSSGNGKDFWNFAAGDPELNAIFNAGMVSVTKASITDVLAVYDGFKDINTLVDVGGGRGEALSLIIEAHPHIRAINFDLPHVIATAPTLPGVQHMTGNLFESAPSADAIFMKNFLHSWNDEDCIKLLNNCHQALPDKGKLILSEAILDLTEGSDMIGSANVLDSLMLNCLPGGGERTRKQWNDLLQAAGFSISKIVGRNGTLTKVIEAIKS
Sequoia_sempervirens_SESE_120884	Cupressaceae	Sequoia_sempervirens	SESE_120884	Q9FK25_OMT1_ARATH	COMT	ASMT	A	5	93	9.7e-17	1	209	7.2e-64	359	1.69e-89	MNRNMFESEEEEIAGQTEAWKYTFAFVESLAVKSVVMLGIPDIIARRGPKATLSLSQIAADLPTQKPDVDCLFRILRFLVAKNFFRADTSGGTGEVRYGLTPVSKWLLKDGAGAPSLSMAAMLLMQNDVTSVAPWHHFNECVLEGGVAFEKAHGLHIWDYAAAHPHYNNLFNQAMVCNSNIVVKAVLSKYEGFEGLNSLVDVGGGIGATVAEIVKAHPTIRGVNYDLPHVIATAPHFPGVKHVGGDMFKEVPSADAIFMKWIMHDWADEDCVKILKQCRKAIPETGKVIIVDTVLNAREKPALDPSLGLVFDLVMIAHSSGGKERTEEEWKGLLMEGGFPRFNVIAIPALQSVIEAFPH
Sequoia_sempervirens_SESE_106083	Cupressaceae	Sequoia_sempervirens	SESE_106083	Q9FK25_OMT1_ARATH	COMT	ASMT	A	5	93	1.4e-16	1	209	1.2e-63	359	7.67e-88	MNRNMFESEEEEIAGQTEAWKYTFAFVESLAVKSVVMLGIPDIIARRGPKATLSLSQIAADLPTQKPDVDYLFRILRFLVAKNFFRADTSGGTGEVRYGLTPVSKWLLKDGAGAPSLSMAAMLLMQNDVTSVAPWHHFNECVLEGGVAFEKVHGLHIWDYAAAHPHYNNLFNQAMVCNSNIVVKAVLSKYEGFQGLNSLVDVGGGIGATVAEIMKAHPTICGVNYDLPHVIATAPHFPGVKHVGGDMFKEVPSADAVFMKWIMHDWADEDCVKILKQCRKAIPETGKVIIVDTVLNAREKPALDPTLGLVFDLVMIAHSSGGKERTEEEWKGLLKEGGFPRFNVIAIPALQSVIEAFPH
Sequoia_sempervirens_SESE_037599	Cupressaceae	Sequoia_sempervirens	SESE_037599	Q9FK25_OMT1_ARATH	COMT	ASMT	A	5	93	1.7e-15	1	209	2.1e-64	359	2.17e-87	MNRNMFESEEEEIAGQTEAWKYTFAFVEYLAVKSVVMLGIPDIIVRRGPKATLSLSQIAADLPTQKPDVDCLFRILRFLVAKNFFRADTSGGTGEVRYELTPVSKWLLKDGAGAPSLSMAAMLLMQNDVTSVAPWHHFNECVLEGGVAFEKAHGLHIWDYAAAHPHYNNLFNQAMVCNSNIVVKAVLSKYEGFQGLNSLVDVGGGIGATVAEIVKAHPTIHGVNYDLPHVIATAPHFPGVKHVGGDMFKEVPSADAVFMKWIMHDWADEDCVKILKQCKKAIPETGKVIIVDTVLNAREKPALDPTLGLVFDLVMIAHSSGGKERTEEEWKGLLKEGGFPRFNVIAIPALQSVIEAFPH
Metasequoia_glyptostroboides_GWHGCBJF026174	Cupressaceae	Metasequoia_glyptostroboides	GWHGCBJF026174	Q6ZD89_OMT1_ORYSJ	COMT	ASMT	A	6	93	1.6e-16	1	209	1e-64	360	3.05e-81	MYMNMFESEEEEIVGQTEAWKYTFAFVESLAVKSVVMLGIPDMISRRGPKATLSLSEIAAELPSKKPDVNCLFRILRFLVAKNFFRADTSRAGAGEVRYGLTPVSKWLLKDGAGAPSLSMAAMLLMQNDVTSVAPWHHFNECVLHGGVAFEKAHGLHIWDYAAAHPHYNNLFNQAMVCNSNIVVKAVLSKYEGFQGLSSLVDVGGGIGATVAEIVKAHPTISGVNYDLPHVIATAPHFPGVKHLGGDMFKDVPSADAVFMKWIMHDWADEDCVKILKQCRKAIPETGKVIIVDTVLNAREKPALDPTLGLVFDLIMIAHSSGGKERSEEEWKSLLKEGGFPRFNVIAVPALQSVIEAFPY
Pinus_taeda_PITA_11707	Pinaceae	Pinus_taeda	PITA_11707	Q6ZD89_OMT1_ORYSJ	COMT	ASMT	A	12	92	3.7e-08	7	210	2.9e-43	373	7.61e-44	MEDHNRQLQSPAQDLQLMSPMRDLIFSPIPALFLKSVVLLKIPDIIATAGPESSYTLSLREIAARLPSQTPHLDYLSRILRYLSTQGIFIESQTTSTDNPFDFRYGLTDTAKTFFVSQGEKNENPWSLVPYFLMLNDESLMAPLHHIHEYVLQEKVVAGGAFQITHGGSYAKENPHTRTLLTKGSESFTNVIMRLFLGCYKGLKPGEKLRVVDVGGKHGTAIARIVEVHPHIHGINFDLPHVIETAPLISGVEHVRGDMFESIPSADVIFIKHVLHHWDDDQCAKILENCHKALTDNGKVIVVEAVMCEKRSPSQEVRMICDLMAEMGGAKDRNEQQWRRLFEKSGFSPLKIAELPVISSLSILEATKAKYL
Pinus_taeda_PITA_30743	Pinaceae	Pinus_taeda	PITA_30743	Q6ZD89_OMT1_ORYSJ	COMT	ASMT	A	12	92	3.8e-08	8	210	9.6e-44	373	3.89e-44	MEDHNRQLQSPAQDLQLMSPMRDLIFSPIPALFLKSVVLLKIPDIIATAGPESSYTLSLREIAARLPSQTPHLDYLSRILRYLSTQGIFIESQTTSTDNPFDFRYGLTDTAKTFFVSQGEKNENPWSLVPYFLMLNDESLMAPLHHIHEYVLQEKVGAGAAFQITHGGSYAKENPHTRTLLTKGFESFTNVIMRLFLGCYKGLKPGEKLRVVDVGGKHGTAIARIVEVHPHIHGINFDLPHVIETAPLISGVEHVRGDMFESIPSADVIFIKHVLHHWDDDQCAKILENCHKALTDNGKVIVVEAVMCEKRSPSQEVRMICDLMAEMGGAKDRNEQQWRRLFEKSGFSPLKIAELPVISSLSILEATKAKYL
Pinus_taeda_PITA_28413	Pinaceae	Pinus_taeda	PITA_28413	Q6ZD89_OMT1_ORYSJ	COMT	ASMT	A	12	92	3.8e-08	8	210	9.6e-44	373	3.89e-44	MEDHNRQLQSPAQDLQLMSPMRDLIFSPIPALFLKSVVLLKIPDIIATAGPESSYTLSLREIAARLPSQTPHLDYLSRILRYLSTQGIFIESQTTSTDNPFDFRYGLTDTAKTFFVSQGEKNENPWSLVPYFLMLNDESLMAPLHHIHEYVLQEKVGAGAAFQITHGGSYAKENPHTRTLLTKGFESFTNVIMRLFLGCYKGLKPGEKLRVVDVGGKHGTAIARIVEVHPHIHGINFDLPHVIETAPLISGVEHVRGDMFESIPSADVIFIKHVLHHWDDDQCAKILENCHKALTDNGKVIVVEAVMCEKRSPSQEVRMICDLMAEMGGAKDRNEQQWRRLFEKSGFSPLKIAELPVISSLSILEATKAKYL
Lycopodium_clavatum_EVM0007103.1	Lycopodiaceae	Lycopodium_clavatum	EVM0007103.1	Q9FK25_OMT1_ARATH	COMT	ASMT	A	4	93	2.5e-16	1	209	2.8e-59	362	5.86e-75	MDDGVGLQEAQAELDGEAQARLWGFTLGFVMPFALKAAILLRIPDIIATAGPHGSLSLQQIIDQLPGDAVQSDYLYRILRFLVANKVFEEVLVEAGSGEKERRFRLTPVSKLLVKDSPISFAPMVLMQTDQVSQAPWHHLHEAVLEGGDAFTKAHGKDIWQLESENPGFNSLFNNAGVAASRISMRQLVQQYDGFQSVKSLVDVGGGLGDSISQIVAAYPHIHGINYDLPHVIAIAPVIPGVDHISGSMFESVPSADTILMKHVMHDWDDDHCMTVLLNCHKVLPDDGKVIIIDTVLNSLPNEKAGRLGLVADLLMIAHSNGGKERKEDEWQNLLNRAGFTIKRILELQPGPGSVIEACKS
Sequoia_sempervirens_SESE_025543	Cupressaceae	Sequoia_sempervirens	SESE_025543	Q9FK25_OMT1_ARATH	COMT	ASMT	A	4	93	1.3e-13	1	210	3.9e-55	367	1.49e-68	MDCEKSDTISVGERKGAELQGFIELWKLMFDFMYSLGLRWAVELEIPDIIAKHGSESMLSAEEIAEYLPSPSPNIDILSRTLSFLATRGIFSQTLLPNSPIKYGLTPISKWLVKDTDGGGATEGTFTPWLLMHTHEAVIAPWYRLGECTLSGSGFPFEVVHDKLLFSFAESNPDFGKLFNEAMGTYSKILVKDILAAYGDGFSKLEFRSLVDVGGGNGSIISVISRSFPNIKCCNFDLPEVISESPSYAGVQHIAGDMFVSVPNADAIFMKQILHDWGDEECKKILKNCHKALPKQGKLIMVESVLPEPGQSKSSWSEEIGGIRDMIMLTHQRGKERREGEWRNLLQASGFNRYNIIPLPLSLCKCQ
Larix_kaempferi_GWHGBHPX039864	Pinaceae	Larix_kaempferi	GWHGBHPX039864	Q9FK25_OMT1_ARATH	COMT	ASMT	A	4	92	2.2e-11	1	210	3.9e-50	365	4.82e-62	MKSMDIQAMTEEEVLQGPALSMAFSIVNPFLLRCALRLKIPDIISIAGPDAPLSVHQIAAQLPSEAPDLDALSRVLTYLSTMGMLHAIKPVEGIDTPMSRKYALTNLSKTYFVSEKINPTLSLVPFVLLQTHPVYLAAWDHIHQRVLHGGDNFKNSRADGKEFWAYASQDKEFNTLFNVAMVSLTKVGTRELFTIYDGFKDVNTLVDMGGGHGEVSSLIIDAYPHIHVINFDLPHVIETAPTLPGIQHTSGNAFESVPSADAILMKHFLHIWDDKDCIKLFNNCYRAVPDKGKLIIAEAVLDITEESDLIGSGKVADALMLNLSPGGRERTAKQWNDVLKAAGFSLSKIVGRKGISTKIIEAIKC
Ginkgo_biloba_GWHGBAVD018722	Ginkgoaceae	Ginkgo_biloba	GWHGBAVD018722	Q9FK25_OMT1_ARATH	COMT	ASMT	A	4	92	6.7e-16	1	210	4.4e-59	356	1.83e-80	MAANASSEPHTLDAKHKLYEMILSFAKPMTLKAAVLLNIPDIIASEGHGASLSLQQIAAHISPPSQSMEYLLRILRFLASYDVFTESVHVVRGEEKQWSFGLTAISELLVQKGNQHSLAPFLLLAADKFFCESYHHLDESVLEGCYAFNKVYSKSPWEYVSEHPNFNKTFNDGMVSHTRALMASALKIYDGFRDVKTVVDVGGGVGTAISIIVKHHTHLKGINFDLPHVIATAPAIPGVEHVGGNMFEQIPPADAVFIKWILHDWDDEDCVRILKKCREAIPDNGKVIIVDAVVERNEGSLRRLGLLFDITMMTFTTRGKERTEDEFKLLFEKAGFKSYAFLKLPAVQSIIELYKV
Ginkgo_biloba_GWHGBAVD018721	Ginkgoaceae	Ginkgo_biloba	GWHGBAVD018721	Q9FK25_OMT1_ARATH	COMT	ASMT	A	3	92	1.9e-15	1	210	6.7e-59	356	1.82e-83	MAGNASSEPHTLDAQHKLYEMILCFAKPMALKAAVLLNIPNIIASEGHGASLSLQQIAANISPPPQSMEYLLRILRFLASYDVFTESVHVVRGEEKQWSFGLTAISELLVQKGNQHSLAPFLLLVADKFFCESYHHLDESVLEGCYAFNKVYSKSPWEYVSEHPNYNKTFNDGMVSHTRALMASALKIYDGFRDVKTVVDVGGGVGTAISIIVKHHTHLKGINFDLPHVIATAPAIPGVEHVGGNMFEQIPPADAVFIKWIIHDWDDEDCVKILKKCREAIPENGKVIIVDAVVERNEGSLRRLGLLFDIAMMTFTTGGKERTEEEFKLLFEKAGFKSYAFLKLTAVQSIIELYKV
Sequoia_sempervirens_SESE_122103	Cupressaceae	Sequoia_sempervirens	SESE_122103	Q9FK25_OMT1_ARATH	COMT	ASMT	A	3	92	3.6e-13	1	210	8.5e-56	385	4.88e-68	MDCEKSDTIHYPVTSISVDQRKEEELQGFIDLWKLMSGFMYSLGLRWAVELEIPDIIAKLGSESMLSAEEIAGYLPSPSPNIDILSRTLSFLATRGVFSQTLLPNSPIKYGLTPISKWLIKDRGNGEATEGTLTPMLLLNTHEAVIAPWYRLGECTLSGSGFPFEVVHGKLLFSYAESNPDFGKLFNGAMDKVSKILVKDILAAYGDGFSKLEFRSLVDVGGGKGSTISVISRSFPDIKCCNYDLPEVISEAPTYAGVQHIAGDMFVSVPNADAIFMKFILHDWGDEECKKILKNCHQALPKQGKLIMVESVLPELGQSKSSWSEEFGRIKDMTMLTHQRGKERREGEWGTLLQASGFNRYNIIPLPSEPFQASIIEAFPAHVED
Sequoia_sempervirens_SESE_102809	Cupressaceae	Sequoia_sempervirens	SESE_102809	Q9FK25_OMT1_ARATH	COMT	ASMT	A	4	92	5.1e-13	1	210	2.1e-54	385	1.5e-66	MNCEKSDAIPYPVTSISVDQRKHEEVQGFVDLWKLMFGFMYSLGLRWAVELEIPDIIAKRGSESMLSAEEIAGFLPSPSPNIDILSRTLSFLATRGVFSQTLLPNSPIKYGLTPISKWLIKDRGNGEATEGTLTPMLLLHTHEAVIAPWYRLGECTLSDSGFPFEVVHDKLLFSFAESNPDFGRLFNGAMDTFSKILVKDILAAYGEGFSKLEFRSLVDVGGGNGSTISVISRSFPNIKCCNYDLPEVISEAPTYAGVQHIAGDMFVSVPNADAIFMKFILHDWGDEECKKILKNCHQALPKQGKLIMVEMVLPEPGQSKSSWSEEFGGIKDMIMLTHQRGKERREGEWRKLLHASGFNRYNIIPLPSEPLPTSIIEAFPAHVEV
Sequoia_sempervirens_SESE_102489	Cupressaceae	Sequoia_sempervirens	SESE_102489	Q9FK25_OMT1_ARATH	COMT	ASMT	A	3	92	3.7e-13	1	210	1.9e-55	385	2.71e-67	MNCEQSDAIPYPVTSISVDQRKDEELQGFVDLWKLMFGFMYSLGLRWAVELEIPDIIAKRGSESMLSAEEIAGFLPSPSPNIDILSRTLSFLATRGVFSQTLLPNSPIKYGLTPISKWLIKDTGNGEATEGTLTPMLLLNTHEAVIAPWYCLGECTLSGSGFPFEVVHGKLLFSFAESNPDFGRLFNGAMDTFSKILVKDILAAYGEGFSKLEFRSLVDVGGGNGSTISVISRSFPNIKCCNYDLPEVISQAPTYAGVQHIAGDMFVSVPNADAIFMKFILHDWGDEECKKVLKNCHQALPKQGKLIMVEMVLPELGQSKSSWSEEFGGIKDMIMLTHQRGKERREGEWRKLLHASGFNRYNIIPLPSEPLPTSIIEAFPAHVEV
Sequoia_sempervirens_SESE_096952	Cupressaceae	Sequoia_sempervirens	SESE_096952	Q9FK25_OMT1_ARATH	COMT	ASMT	A	3	92	3.1e-13	1	210	6.6e-56	385	6.87e-68	MDCEKSDTIHYPVTSISVDQRKEEELQGFIDLWKLMSGFMYSLGLRWAVELEIPDIIAKRGSESILSAEEIAGYLPSPSPNIDILSRTLSFLATRGVFSQTLLPNSPIKYGLTPISKWLIKDRGNGEATEGTLTPMLLLNTHEAVIAPWYRLGECTLSGSGFPFEVVHGKLLFSYAESNPDFGKLFNGAMDKVSKILVKDILAAYGNGFSKLEFRSLVDVGGGNGFTISVISRSFPDIKCCNYDLPEVISEAPTYAGVQHIAGDMFVSVPNADAIFMKFILHDWGDEECKKILKNCHQALPKQGKLIMVESVLPEPGQSKSSWSEEFGRIKDMTMLTHQRGKERREGEWRTLLQASGFNRYNIIPLPSEPLQTSIIEAFPAHVED
Sequoia_sempervirens_SESE_082586	Cupressaceae	Sequoia_sempervirens	SESE_082586	Q9FK25_OMT1_ARATH	COMT	ASMT	A	3	92	2.8e-13	1	210	8.5e-56	385	4.41e-69	MDCEKSDTIHYPVTSISVDQRKEEELQGFIDLWKLMSGFMYSLGLRWAVELEIPDIIAKRGSESMLSAEEIAGYLPSPSPNIDILSRTLSFLATRGVFSQTLLPNSPIKYGLTPISKWLIKDRGNGEATEGTLTPMLLLNTHEAVIAPWYRLGECTLSGSGFPFEVVHGKLLFSYAESNPDFGKLFNGAMDKVSKILVKDILAAYGDGFSKLEFRSLVDVGGGKGSTISVISRSFPDIKCCNYDLPEVISEAPTYAGVQHIAGDMFVSVPNADAIFMKFILHDWGDEECKKILKNCHQALPKQGKLIMVESVLPELGQSKSSWSEEFGRIKDMTMLTHQRGKERREGEWGTLLQASGFNRYNIIPLPSEPFQVSIIEAFPAHVED
Metasequoia_glyptostroboides_GWHGCBJF006438	Cupressaceae	Metasequoia_glyptostroboides	GWHGCBJF006438	Q9FK25_OMT1_ARATH	COMT	ASMT	A	3	92	4.1e-14	1	210	2.8e-55	383	3.47e-65	MDCEESDTLPHPVASISVDQRKDEELQGFIDLWKLMFGFMYSLGLRWAVELEIPDIIAKRGSDSMLSAEEIAGYLPFPSPNIDFLSRTLSFLATRGIFSQTLLPNSPIKYGLTPLSKWLVRDRGDGTEGTFTPRLLLFTHEAVIAPWYRLGECTLSGSGFPFEVVHGKLLFSFAESNPDFGRLFNGAMSAYSKFLVKDILAAYGDGFSKLEFRSLVDVGGGNGFTISAISRSFPNIKCCNYDLPEVISEAPTYAGVQHIVGDMFVSVPNADAIFMKGILHDWGDEECKKILKNCHQALPKQGKLITVEAVLPEPGQSKSSWSEEIGGIRDMIMLTHQRGKERREGEWRKLLQASGFNRYNIIPLPTQHLQMSVIEAFPAYVED
Sequoia_sempervirens_SESE_122449	Cupressaceae	Sequoia_sempervirens	SESE_122449	Q9FK25_OMT1_ARATH	COMT	ASMT	A	5	92	1.3e-17	1	210	6.9e-61	376	6.18e-70	MASPPAVGRQQSQPESLLSQLKLYDMIFGSAKPMALRAAVLLNIPDIIGEASGSLTLEEIAAHISASTESPPRIEYLFRLLRFLASHQVFSEIPHEEDFKQSRYALTPLSKLLVKETSKGGLSYGVSMQNYVPLLFGYNSHIVSQGWLHLHQSVLEGGCAFNKAFGVSYWDYAANNPEANKTFNESMSCDTRAVMSSVVKIYEEGFKKITSLVDVGGGVGSALSIIVDNYKHIRAINFDIPHVIASAPPITGVDHVSGNMFEHIPPADVVFMKWILHDWDDDDCVRLLKKCHEAIPDNGKVVIVDAIIVEAKNDEDEQEKYLRNVGLVFDMSMMLLTGGKERSEMEFKQLFKKAGFKSYTIFKLPFVQAIIEVSKF
Pinus_taeda_PITA_02057	Pinaceae	Pinus_taeda	PITA_02057	Q9FK25_OMT1_ARATH	COMT	ASMT	A	6	92	6e-13	3	210	1.1e-54	387	7.02e-63	MGESSSLFSATSAAASAPDAALQIHTSSSPQLQLYDIIYSLVKPLALKAAVNLNIPDIIATHGGGEGRSLSVEDIAFHIAASAPCNMNMNMKGPHLEYLFRLLRYLASYNVFTETSHAGGAAEFKRYRYGLTALSELLTVQNEYSCVPLVLSATSKVPWQGLQRLHETVMEGCPAFTKAFGMNAWDYFRTCPQENEIFNRALASDTRAVMASVVKVYDDGFKNVNTVVDVAGGTGSAISMIVEAHPHIRGINLDLPHVIDTAPALPGVEHVRGNMFEHIPRADAVFLKCVLHDWKDEQCVEILKTCHEATPGNGKVIIVDAIIEEEVGCVQQMRLRSDIEMMAFTDGGKERTEDEFKKIFHLAGYRRYVITKLPSSPFSIIGIFKA
Welwitschia_mirabilis_W.mirabilis.04024	Welwitschiaceae	Welwitschia_mirabilis	W.mirabilis.04024	Q9FK25_OMT1_ARATH	COMT	ASMT	A	2	92	3e-15	1	210	7.1e-57	385	1.9e-75	MSESSFLLFSALSIFPLFELSVIVVMATTLAGNALFRSKEEEKQGWQSASRFTFAFAESLAVKCALLLEIPDIIAKSGTNALSLSEIAQQLPTERPHTELLRRVMDYLVAVSFFTADDKGEGKRRYGLTAASKHMVKGTASEESLRPIFMLVNDPVMMAPWHLLHDCVLNGELPFRKAQGMNIFEYAATHAEFNALFNRAMSSTSATFIEPFLLAYKHRLSGISSLVDVGGGLGKTIAVVLGECPNITRAVNFDLPHVVSAAPKIPGVEHVGGDMFVSVPSAEAILLKWILHDWSDEDCVKILRNCRKAIPDDGRVIIVDIVSKKEGERDWAAMVWDLEMRAVTVGGKERTEMEWQKILLDSGFQRYNIIPLPEWRSVIEAFPSL
Pinus_taeda_PITA_23223	Pinaceae	Pinus_taeda	PITA_23223	Q9FK25_OMT1_ARATH	COMT	ASMT	A	6	92	1.6e-10	1	210	8.1e-57	385	1.81e-76	MAAPIDSIDHVSAHGTVHRINSSSESVETPELQLYEMIWSSVKPLALRAAVLLNIPGIIATQGNGGALSVEQIASHIAAANSSSASNSHLNVGYLYRILRLLASYGVFTEQQAYDDADTMKIKYGLTGISKLLVQGENQQACGPFLLLATDKVYLEAYQHLHESVLEGCYTFNKAYGMSPWEYLGRNPQASKIFNEAMATNTRTVMASVAKIFEDGFKSMNTLVDVGGGIGSALYMIVKEHSHIHGVNLDLPHVLATAPPIAGVEHMEGNMFEHIPSADAVMMKWIIHDWEDEECVKLLRRSYQATPANGKVLIVEAVVGGDKEGESTSRRLSSLYDIGMMVYTTGGKERTEEEFRGLFLTAGFKSYTIIKLPFLQSLIVLSKS
Pinus_taeda_PITA_48498	Pinaceae	Pinus_taeda	PITA_48498	Q9FK25_OMT1_ARATH	COMT	ASMT	A	6	92	1.5e-10	1	210	2.4e-55	385	3.23e-77	MAARIDSIDHVSAHGTVHRINSSSESVETPELQLYEMIWSSVKPLALRAAVLLNIPGIIATQGNGGALSVEQIASHIAAANSSSASNSHLNVGYLYRILRLLASYGVFTEQQAYDDADTMKIKYGLTGISKLLVQGENQQACGPFLLLATDKVYLEAYQHLHESVLEGCYTFNKAYGMSPWEYLGRNPQASKIFNEAMATNTRTVMASVAKIFEDGFKSMNTLVDVGGGIGSALYMIVKEHSHIHGVNLDLPHVLATAPPIAGVEHMEGNMFEHIPFADAVMMKWIIHDWEDEECVKLLRRSYQATPANGKVLIVEAVVEGDKESESTSRRLSSLYDIGMMVYTTGGKERTEEEFRGLFLTSGFKSYTIIKLPFLQSLIVLSKS
Pinus_taeda_PITA_16302	Pinaceae	Pinus_taeda	PITA_16302	Q9FK25_OMT1_ARATH	COMT	ASMT	A	7	92	7.3e-11	1	210	6e-57	385	8e-75	MAAPIDSIDHVSAHGTVHRINSSSESVATPELQLYEMIWSSVKPLALRAAVLLNIPGIIATQGKGGALSVEQIASHIAAANSSSASNSHLNVGYLYRILRLLASYGVFTEQQAHDDADTMKIKYGLTGISKLLVQGENQQACGPFLLLVTDKVYLEAYQHLHESVFEGCYTFNKAYGMSPWEYLGRNPQASKIFNEAMATDTRTVMASVAKIFEDGFKSMNTLVDVGGGIGSALYMIVKEHSHIHGINLDLPHVLATAPPITGVEHMEGNMFEHIPSADAVMMKWIIHDWEDEECVKLLRRSYQATPANGKVLIVEAVVGGDKEGESTSRRLSSLYDIGMMVYTTGGKERTEEEFRGLFLTAGFKSYTIIKLPFLQSLIVLSKS
Picea_glauca_DB47_00063051-RA	Pinaceae	Picea_glauca	DB47_00063051-RA	Q9FK25_OMT1_ARATH	COMT	ASMT	A	5	91	1.5e-13	1	210	2.4e-54	370	2.81e-74	MNSSCESAATQELQLYEMMLSAVKPMALKAAVLLNIPDIIAAQGNRGPLSIEQIASHIAAANSSSSSNSHVDVGYLYRILRFLDSYGIFTEQEEVDHADDADTKKIKYGLTVISKLLAQAENQQSCGPFLFLMAEKVYLEGYQHLHESVLEGCYTFNKAYDMSPWEYLSNDPQANRIFNEAMTANSSTVMAFVAKTYEDGFKSINTLVDVGGGMGSSLSMIVKEHSHIRGINFDLPHVIATAPPITGIEHMEGNMFEHIPSVDAVMMKWILHDRDDEKCVKLLRRSYEAMPANGKVLIVDAVVGGDKEAESMSRRLGLLFDIAMMVYTTGEKDRTEEEFKRLFETTGFRSYRIIKLPFLQALIVLSKSE
Metasequoia_glyptostroboides_GWHGCBJF020694	Cupressaceae	Metasequoia_glyptostroboides	GWHGCBJF020694	Q9FK25_OMT1_ARATH	COMT	ASMT	A	4	92	1.1e-12	1	102	1.6e-50	382	3.94e-67	METHLQLDKLTKSGIDKYGLLTASMEARLQLYKLTKFAIDGTTMASSESSMEAYLQLYEIIISAAKPMALQAAVLLNIPDVIAIHGGQNPLCVEEIDSHISLSTNKLTHTDYLFRIMRLLASIGVFTEETTIDYGGSPQFKYGLTNLSKLLLKNGAQQSCKPMVLTINLKCIIDGYQHLHDSVIEGSRAFTKANGMSIFEYNSNNPETNRIFNEGMSTHTSPLMASVVKIYDGFKSFKSVVDVAGGIGSAISVIVAEYPHIHGINFDLPHVIRTADPIHADANFMKWILHDWDDDQCIKFLKKSYDAIPKDGKVLIVDAVIDKREGNKKEVGLLFDILMMASCSGGKERTEEEFKDLFYRAGFKSYKIIELPYLQELTEISK
Lycopodium_clavatum_EVM0005026.1	Lycopodiaceae	Lycopodium_clavatum	EVM0005026.1	Q6ZD89_OMT1_ORYSJ	COMT	ASMT	A	4	91	1e-10	1	209	2e-55	379	2.15e-56	MAEEVAAAAAAAANHSDDGVLRSTPSTPISASAPSQHDAEERARKLLFAFETVFLLKTVITLEIPDILARHHDQEQGTALSLAQIAAKLQCEKPNINALGRILRFVAAQGFLQESGTYEDPCYGLNSASNFLFGSRRLSNMVLLRTHSANLGAWNYLHEVVTDNCLAFERANEKPIFEYAKENPDFDKIFDECMASNTRAVMGNVLKHYTGFKDLKTMVDLGGGIGAALSDIVRSYPHIDGINFDQPHVVVNAPPIPGVEHVGGDMFQSVPSADAILMKNILHDWGDVECLKILHNCHSALPTKGRVIVVEQILQYSRGSSKELHEQMALHLDARMLLLTSGGRVRSEAQLRELLSKAEFINVSIVHLPDRTTSVIEA
Gnetum_montanum_TnS000864625t01	Gnetaceae	Gnetum_montanum	TnS000864625t01	Q9FK25_OMT1_ARATH	COMT	ASMT	A	6	93	9.3e-17	1	210	2.1e-56	374	3.4e-73	MEQQQWQWEGLFDSQEEARQGLAAASKVSFAFAESMAVKAALLLKVPDIIVAAGGSPMSVPEIAEKLPTEAPPEGLDVLRRVMRFLGATGFFSVQAVDGEQEIRYGNSAVAKCFLQSEQPGSMSLASCHLMENDEVAMAPWHHFHECVTGGGEAFVRAHGTDLWHHSAKDQRFNALFNAAMASNAQTLIRALLSSSSYRGFREVSSLVDIGGGTGATAEAIVKHHPNIKSAINFDLPHVIADAPKRQGVEHVAGDMFEKLPSAECIMLKMVLHDWTDEVSVKVLKVCRAALPKNGRVVLVEHVLPADGESFEDEEQKGFAMEVLTLDLVMIAHTPGGRERNAREWRAILSSAGFSKVNIVPLRGCFSAIEAFP
Gnetum_montanum_TnS000058887t02	Gnetaceae	Gnetum_montanum	TnS000058887t02	Q9FK25_OMT1_ARATH	COMT	ASMT	A	2	92	8.8e-17	1	210	6.3e-58	367	2.88e-66	METHEGSEWLFESEEEELQGQQRAWRLTFAFAESMAVKSAMLLGVPDLIAAEGPRGRLSLPEIAGRLSETADAGVLGRIMRFLVATEFFALDADGRYGLSAAAKWLLRRPTATSLADFFLMENDEAAMAPWNHFDGCVRERGGPVAFERAHGGAPIWQYMAAQPRFNALFNDAMACTSRVVLRALLASYDGFRSVASLVDVGGGTGTAVAQIVKHHPNITSAFNLDLPHVIATAPEHPGVEHVAGDLFKSVPQAECMFLKWILHDWSDDDCRRLLRVCRSALPRNGKLVIVETVLADESGSSSKKETDNVDMKLAGLCMDLVMIAHASGGRERTASEWKALLSSAGFSTLNFVPLPTLHSVIEAFP
Gnetum_montanum_TnS001024447t02	Gnetaceae	Gnetum_montanum	TnS001024447t02	Q6ZD89_OMT1_ORYSJ	COMT	ASMT	A	3	92	2.2e-15	1	210	3.4e-57	366	2.18e-63	MTEVQEIKSSSQEKALPEENRLKAVKITFSFAESMAVKAVLLLEVPDIIFRAGGSAMSVAEISEHLSPSPPAEGLDVLRRIMRFLGVTGFFTVQGTDDAGERRYGLSPVAKCFVQRPGVQPRRDMFLMVNDKVVQAGWHHFHECIMGGDQPFVRAHGMDIWKYAATDSRFNDLFNKAMAATTALVASSLVSSYEGFSHVSSLVDIAGGTGALAEQIVKRYPNISSAINFDLPHVIATAPERSGVEHRAGDMFESVPGAECMLLKFILHDWNDIDCVRILKACKAALPPNGHVVIVDVVLPEDENMNKSLRGLRMDLLMIANTIGGRERRVTEWRNLLLAAGFSNMNIMELPFSTLSLTSIIKAFL
Hypnum_curvifolium_jg8067.t1	Pylaisiaceae	Hypnum_curvifolium	jg8067.t1	Q6ZD89_OMT1_ORYSJ	COMT	ASMT	A	9	92	9e-18	1	210	4.5e-41	362	1.58e-49	MSESAVTTRLDDAPPSLLPSPSGMSVLTPLLFGHAAAMTLKAVVELQIPDILARAEPAKPRLSVHEIAKELPSHAVDEQALHRIMRALVHLGVFEVEDEQGGARYGLNPASRMLVRENNPHTVAPMVMYVNYRNSQTPWQHLSETVLHGRNAWEACYGKSSWEYSDVDSEYGELWSLAFKGQGASTIEALKCYGRWKEVETLVDVGGFQGTTVAAIVAAHPHIRGINFDLPHAVAAAPSIPGVEHVAGDLLDSDIPCGDTMLLKHVVHLFNDEVAIKVLQNCKKSLPSEGKLLIYDPVVPSEFGGESPYTGVPPLMDLALLVHAGGVDRTEEQWRSLLARAGFSNIRFISLQPQHWLVEASQ
Alsophila_spinulosa_Aspi01Gene09961	Cyatheaceae	Alsophila_spinulosa	Aspi01Gene09961	Q9FK25_OMT1_ARATH	COMT	ASMT	A	7	93	5.4e-14	1	209	3.5e-49	363	6.41e-56	MDGIISNHVSITATNNVIFEEAWDIMLAYTSSFAVKAIIQLGVLDIIDAAGDGKLLTVKEIAERLPETSYTDVNLAFLSRLLRFLASCKFLTFSGSGNKEYRYGISSTARCFVKSNPESLTGFLLHLLHPVFLGPFHQLPDCVRHSGNDPFILTHGKDEWAFLSQFPSLRAEFNVGQASVTKGTIRRILTFYDGFKDVRTLVDVGGASGQALSEIISVHTHLRAINFDLPHVIAAVPKLPGIEFVAGDMFESVPPGDAIHFKTVLHDWDDEHCIKALKNCYKATPPEGRVIICDAVVAEEVGFDDKVQQRRLAHDMVMLTHRGIGYERSRQEWSLLLSTAGFTRINLYGPNHVVSVIEAFKA
Welwitschia_mirabilis_W.mirabilis.17570	Welwitschiaceae	Welwitschia_mirabilis	W.mirabilis.17570	Q9FK25_OMT1_ARATH	COMT	ASMT	A	2	92	5.8e-14	1	210	2.6e-56	361	1.33e-72	MATTVAGNALFRSKEEERQGWQSAWRFAFAFAESLAVKSVLLLEIPDIIAKSGTNALSLSEIAQQLPTERPHTELLRRVLDYLVAVSFFIANDNGGGERRYGLTAASKHMVKGTASEESLRPIFMLANDEVMMAPWHLLHHCVLNGELPFRKAHGMNLFEYAAVHADFNALFNCAMSSTSATFIKPFLEAYKHRLSEISSLIDVGGGLGNTLAAIVGECPNITRALNFDLPHVVSTAPQIAGVEHVGGDMFVSVPSAEAMLLKWILHDWSDEDCVKILRNCRKAIPDDGRVIIVDIVSKKEGERDWAAMVWDLNVRAVTVGGKERTEMEWQKILLDSGFQRYNIIPLALAEWRSVIEAFPS
Ginkgo_biloba_GWHGBAVD018613	Ginkgoaceae	Ginkgo_biloba	GWHGBAVD018613	Q9FK25_OMT1_ARATH	COMT	ASMT	A	4	92	8.5e-17	1	210	1.4e-55	357	1.06e-76	MAARASSTEPPSSVDAHYKLYEMILCFAKPMALKAAVLLNIPDIIASEGHGDSLSLQQIAAHISPPPQNMEYLLRILRFLASYDVFTESMQVVGEEKQWRFGLTAISELLVQRGNQQSLAPFLLLIEDKFFCESYHHLNESVLEGCYAFNKAYSKSPWEYLSEHHKHNKTFNDAMVSDTRAFMPLALKIYDGFKDVKTVVDVGGGVGTAISIIVKHHAHLKGINFDLPHVIDTAPAITGVEHVGGNMFEQIPPADAVFMKSILHDWTDEHCVRILNKCREAIPENGKVIIMDVIVERNEGSLRRLGLLWDMTMMAFTSGEKERTEEEFKVLFEKAGFKSYTVLKLPAVQSIIELSKG
Ginkgo_biloba_GWHGBAVD018612	Ginkgoaceae	Ginkgo_biloba	GWHGBAVD018612	Q6ZD89_OMT1_ORYSJ	COMT	ASMT	A	4	92	4.8e-16	1	210	1.8e-58	357	1.08e-71	MATSSSSIEPPSSVDAQHKLYEMILCLAKPMALKAAVLLNIPDIIASEGHGDSLSLQQIAAHISPPPQSMEYLLRILRFLASYDVFTESLQVVGEETQWRFRLTAISELLVQKGNQQSLAPFLLMAADNFFSESFHHLHESVLEGGSAFNKAYGKSPWEYVSEHPKYNKIFNDGMVCHTRTFMASALKIYDGFKNFKTVVDVGGGVGTAISLIVKHHTHLRGINFDLPHVIATAPAIPGVENVGGNMFEQIPPADAVFIKWILHDWDEEQCVRILNKCREAIPENGKIIIVDAVVERNKGSMRRLGLSFDIAMITFTSGGKERTEEEFKALFEKAGFKSYTLLNLPAVQSIIELSKD
Picea_glauca_DB47_00058691-RA	Pinaceae	Picea_glauca	DB47_00058691-RA	Q9FK25_OMT1_ARATH	COMT	ASMT	A	6	92	5.5e-12	1	210	3.3e-50	383	1.85e-61	MKRMDIQVVSEGGPLQARDMNIQAVKEEGVLQASALSMVFSIVNPFLLKCALRLKIPDIISRAGPDIPLSVHQIAAQLPSEAPDVDALSRILSYLSTMGILHAIKPTEGINTPMDMKYALTNLSKTYFVSEDINSLSLVPFVLLQTHPAYVAAWHHIHERVLHGGDNFQNSSGGGKDFWNYTASDREFNGIFNAAMVSITKVNMKEILAIYDGFKDVNTLMDFGGGHGEALNLITDVYPHIHAINFDLPQVIATAPTLPGIQHISGNLFETIPSTDADAIFIKNFLHIWDDEGCIKLLNNCYQAVADKGKLIIAEVVLDLTEDSDLVGSAQVLDALMLNVSPGGRERTRKQWTELLKEAGFSLSKIVGRKGTITKIIEAIKC
Picea_glauca_DB47_00048230-RB	Pinaceae	Picea_glauca	DB47_00048230-RB	Q9FK25_OMT1_ARATH	COMT	ASMT	A	5	91	6.9e-12	1	210	5e-53	381	3.59e-68	MKGIDIQALNKCGPLQARDMSTQAMENEEVLQGSALSMAFSVVNPFLLKCALRLKIPDIIWKAGPDVPLSVHQIAAQLPSEAPDVDALSRILTYLSTMGILQAINPTEGINAPVNMKYALTNVSKIYFISEDINSLSLVPFVLLQTHPVYVAAWDHIHERVLHGGDNFQNSIGSGKDFWNYTSSDPELNGLFNAAMVSLTKVGMTEILAAYDGFKDVNTMVDLGGGHGEVLSLITDAYPHINAINFDLPHVIATSPTLPGIQHISGNLFESVPSADAIFMKHFLHIWDDEECIKLLNNCYRAVPDKGRLIIAEAVLDLTEDFDLIGSAKVVDALMLNLSPGGRERTPKQWNELLKEAGFSLSKIVGRKGTLTKIIEAIKC
Picea_glauca_DB47_00048230-RA	Pinaceae	Picea_glauca	DB47_00048230-RA	Q9FK25_OMT1_ARATH	COMT	ASMT	A	5	91	6.9e-12	1	210	5e-53	381	3.59e-68	MKGIDIQALNKCGPLQARDMSTQAMENEEVLQGSALSMAFSVVNPFLLKCALRLKIPDIIWKAGPDVPLSVHQIAAQLPSEAPDVDALSRILTYLSTMGILQAINPTEGINAPVNMKYALTNVSKIYFISEDINSLSLVPFVLLQTHPVYVAAWDHIHERVLHGGDNFQNSIGSGKDFWNYTSSDPELNGLFNAAMVSLTKVGMTEILAAYDGFKDVNTMVDLGGGHGEVLSLITDAYPHINAINFDLPHVIATSPTLPGIQHISGNLFESVPSADAIFMKHFLHIWDDEECIKLLNNCYRAVPDKGRLIIAEAVLDLTEDFDLIGSAKVVDALMLNLSPGGRERTPKQWNELLKEAGFSLSKIVGRKGTLTKIIEAIKC
Picea_engelmannii_EFE08_00069360-RA	Pinaceae	Picea_engelmannii	EFE08_00069360-RA	Q9FK25_OMT1_ARATH	COMT	ASMT	A	6	92	1.1e-11	1	210	1.1e-50	383	2.17e-65	MKGMDILVVSQGGPLQARDMNIXAVKDEGVLQASALSMAFXIVSPFLLKCALRLKIPDIIXRAGPDVXLSVHQIAAQLPSEAPDVDALSRILTYLSTMGILQAIKPTEGTNTPMDMKYALTNLSKTYFVSEDINSLSLVPFVLFQTRPVLVAAWDHIHERVLHGGDNFQNSNGDGKDFWNYTASDPEFNGIFXAAMVSITKVNMKEILATYDGFXDVNTLIDFGGGHGEALNLITDAYPHIHAINFDLPHVIATAPTLPGIQHISGNLFESIPSTDADAIFIKNFLHIWDDEGCIKLLKNCYQAVADKGKLIIAEVVLDLTEDSDLIGSAQVLDALMLNVSPGGRERTRKQWTELLKAAGFSLSKIVGRKGTITKIIEAIKC
Picea_engelmannii_EFE08_00048937-RA	Pinaceae	Picea_engelmannii	EFE08_00048937-RA	Q9FK25_OMT1_ARATH	COMT	ASMT	A	6	92	2.7e-12	1	210	4.9e-51	383	2.79e-66	MKGMDILVVSQGGPLQARDMNIQALKDEGVLQASALSMAFSIVSPFLLKCALRLKIPDIIWRAGPDVPLSVHQIAAQIPSEAPDVDALSRILTYLSTMGILQAIKPTEGTNTPMDMKYALTNLSKTYFVSEDINSLSLVPFVLLQTRPVFVAAWDHIHERVLHGGDNLQNSIGDGKDFWNYTASDPELNGLFNAAMVSITKINMKEILATYDGFKDVNTLIDFGGGHGEALKLITDAYPHIHAINFDLPHVIATAPTLPGIQHISGNLFESIPSTDADAIFIKNVLHFWDDEGCIKLLNNCYQAVADKGKLIIAEAVLDLTEDSDLIGSAQVLDALMLNVSPGGRERTRKQWIELLKAAGFSLSKIVGRKGTIIRIIEAIKS
Picea_engelmannii_EFE08_00042624-RA	Pinaceae	Picea_engelmannii	EFE08_00042624-RA	Q9FK25_OMT1_ARATH	COMT	ASMT	A	5	92	6.2e-12	1	210	8.9e-50	383	1.7e-64	MKGMDIQVDSKGGPLHARDMNIEAVEDERVLQASALSMAFSIVSPFLLKCALRLKIPDIIWRAGPDIPLSVHQIAAQLPSEAPDVDALSRILTYLSTMGILQAIKPTEGINTPTNMKYALSNLSKTYFVSEDINSLSLVPFVLLQTHPVYVAAWDHIHERVLHGGDNFQNSIGDGKDFWNYTASNPEFNGIFNAAMVSITNVNMKEILAIYDGFKDVNTLXDFGGGHGEALNLITDAYPHIHAINFDLPQVIATAPTRPGIQHISGNLFESIPSTDADAIFIKNFLHIWDDRGCIKLLNNCYQAVADKGKLIIAEVVLDLTEDSNLIGSAQVLDALMLNVSPGGRERTRKQWNELLKAAGFSLSKIVGRKGTITKIIEAIKC
Picea_engelmannii_EFE08_00034289-RA	Pinaceae	Picea_engelmannii	EFE08_00034289-RA	Q9FK25_OMT1_ARATH	COMT	ASMT	A	5	92	4.1e-12	1	210	2.7e-50	383	2.39e-64	MKGMDIQVVSKGGPLHARDMNIQAVEDERVLQASALSMAFSIVSPFLLKCALRLKIPDIIWRAGPDVPLSVHQIAAQLPSEAPDVDALSRILTYLSTMGILQAIKPTEGINTPTNMKYALSNLSKTYFVSEDINSLSLVPFVLLQTHPVFVAAWDHIHERVLHGGDNFQNSIGDGKDFWNYTASNPEFNGIFNAAMVSVTKVNMKEILAIYDGFKDVNTLMDFGGGHGEALNLITDAYPHIHAINFDLPQVIATAPTRPGIQHISGNLFESIPLTDADAIFIKNFLHIWDDRGCIKLLNNCYQAIADKGKLIIAEVVLDLIEDSNLIGSAQVLDALMLNVSPGGRERTRKQWNELLKAAGFSLSKIVGRKGTITKIIEAIKC
Larix_kaempferi_GWHGBHPX014056	Pinaceae	Larix_kaempferi	GWHGBHPX014056	Q9FK25_OMT1_ARATH	COMT	ASMT	A	8	91	2.4e-10	1	210	2.8e-54	423	5.04e-63	MAVRQSLSRLQIPPLGGSGDFRSKAAAEAVIKRTFFRQAVVRPLSACGPPAQCLPAMANAAFSSSNLPRPPQFEFQKLIFSLVKPMIVKAAVLLNIPDIIATHGGGCSLSVEEIGSHIAASTRKPPHLEYLFRLLRCLASYRVFVETQDAGGDFKQYKYGLTTLPEQLVQKDNDEYYAPLLLAMASKVDMFAVWEHLHESVIEGCNSSIRDLGMGTWDYMRRDPITSAMFQTWMATDTRAVMASVVKIYDDGFKNINTLVDVAGGTGVATSMIVKQHPHIRGINLDLPHIIAGAPTLPGVEHVSGNMFEHIPPADAVFMKWVLHDWNDEDCVRILKKCHEATPANGKVIVLDAIVEEEDAGEEGSLRRMVLTFDIAMMVYTDGGRERTEQEFKKLFLEA…
Larix_sibirica_LS_3910636-0.1-mRNA-1	Pinaceae	Larix_sibirica	LS_3910636-0.1-mRNA-1	Q9FK25_OMT1_ARATH	COMT	ASMT	A	8	92	6.6e-11	1	210	3.4e-54	423	2.13e-64	MAVRQSLPRLQIPLLGGSGDFKTKAAAEGVIKRTFFRQAVVRPLSACGPPAQCLPAMADAAFSSSILPRPPQFEFQKLIFSLVKPMIVKAAVLLNILDIIATHGGGRSLSVEEIGSHIAASTRKPPHLEYLFRLLRCLASYSVFIETQDAGGDFKQYKYGLTTLPELLVQKDNDEYYAPLLLAMASKVDMFAVWEHLHESVIEGCNSSIRDLGMGTWDYMRRDPITSAMFQTWMATDTRAVMASVVKIYDDGFKKMNTLVDVAGGTGVATSMIVKQHPHIRGINLDLPHIIAGAPTLPGVKHVSGNMFEHIPPADAVFMKWVLHDWNDEDCVRILKKCHEATPANGKVIVLDAIVEEEDAGEEGSLRRMVLTFDIAMMVYTDGGKERTEQEFKKLFLEA…
Welwitschia_mirabilis_W.mirabilis.17571	Welwitschiaceae	Welwitschia_mirabilis	W.mirabilis.17571	Q9FK25_OMT1_ARATH	COMT	ASMT	A	2	92	1.5e-14	1	210	2.9e-55	405	3.56e-71	MRHCCCRAAFAISTRYAFLSSQISESSFLLFSALTIFRLLSVISYRRHGHYSCWERPFRSKEEEKQGWQSLWRFTFAFAESLAAKCALLLEIPDMIAKSGTNALSLSEIAQQLPTERPHMELLRRVMDYLVAVSFFTANDNGGGDTRYGLTAASKHMVKGTASEESLRPIFMLVNDEVMMAPWHLLHHCVLNGELPFRKAHGMNIFEYAAVHADFNGYFNCAMSSTSATFIKPFLAAYKHRLSAISSIVDVGGGSGNTLAAIVGECANITRALNFDLPHVVSTAPQIPGVEHVGGDMFVSVPSAEAILLKWILHDWSDEDCVKILRNCRKAVPDDGRVIIVDIVSKEGGETDWTSMVWDLYMRAVSVGGKERTEMEWQKILLDSGFQRYNIIPLAEWRS…
Gnetum_montanum_TnS001036585t01	Gnetaceae	Gnetum_montanum	TnS001036585t01	Q6ZD89_OMT1_ORYSJ	COMT	ASMT	A	4	92	5.4e-14	1	210	2.2e-44	382	3.25e-55	MAMEEQQQQEKQVQELLLQGQAAALKTSFSFAESMAAKAVLLLHVPDIIFFSSSTGGSSSAAAAMSVPEIAKHLQPAPPPEGVDVLGRIMRFLAATGFFTVQQSAVDGETRYGLSAAAKCFVQRPGQASWRDLLLFVNDKVTQAAWQRFHECVMGGGQAFVRAHGMDFFKYNAVVDARYNELFNHAMAARSRFDTFALLSGSSYGGFDHVSSLVDIGGGNGTVSEQIVRRHPNIRSAINFDLPQVIATAPKRPGVEHVAGNMFESVPGAECLLLKFVLHNWNDSDSVKILKACRAALPPANGRVVILDVVLPAEEEDCNSDEKLLTGLYLDLQMLAATPGGRERSAAQWRQLLLSGGFSTINIVPFPLPAAPLVCIVEGFP
Larix_sibirica_LS_3533776-0.1-mRNA-1	Pinaceae	Larix_sibirica	LS_3533776-0.1-mRNA-1	Q9FK25_OMT1_ARATH	COMT	ASMT	A	12	92	3.1e-08	1	210	2.9e-55	380	8.11e-67	MENHGHQLQPSPPAGQDVHPLRDFIFSSVPALFLKSVVLLKIPDIIASAGPESSSTLSLRQIAARLPSETPHLDYLSRILRYLSTKGIFIESQTTSTDNPFDFRYGLTDTAKLLFVNQGDKNANPWSLLPFLLMINHEPFMAPFHHIHECVLQGRGPFQIAHGKDLWAYTKENPHSNTVFNTGMESFTKVIMRLFVGCYEGFQPGQKLRVVDVGGGKGAAMAQIVEAHPYIHGINFDLPQVIETAPSIPGVEHMGGDMFDSIPSGDVIFIKQVLHNWDDERCVKILEKCHKALPENGRIIVMEGVVSDQPGPSQEVQMIFDLNMMAYSGGGRERSEQQWRRLFEKPGFNPLKIVELPGISSLNILETTKAKSLQAIKSQT
Larix_sibirica_LS_125918-0.1-mRNA-1	Pinaceae	Larix_sibirica	LS_125918-0.1-mRNA-1	Q9FK25_OMT1_ARATH	COMT	ASMT	A	12	92	3.1e-08	1	210	2.9e-55	380	8.11e-67	MENHGHQLQPSPPAGQDVHPLRDFIFSSVPALFLKSVVLLKIPDIIASAGPESSSTLSLRQIAARLPSETPHLDYLSRILRYLSTKGIFIESQTTSTDNPFDFRYGLTDTAKLLFVNQGDKNANPWSLLPFLLMINHEPFMAPFHHIHECVLQGRGPFQIAHGKDLWAYTKENPHSNTVFNTGMESFTKVIMRLFVGCYEGFQPGQKLRVVDVGGGKGAAMAQIVEAHPYIHGINFDLPQVIETAPSIPGVEHMGGDMFDSIPSGDVIFIKQVLHNWDDERCVKILEKCHKALPENGRIIVMEGVVSDQPGPSQEVQMIFDLNMMAYSGGGRERSEQQWRRLFEKPGFNPLKIVELPGISSLNILETTKAKSLQAIKSQT
Gnetum_montanum_TnS000068223t01	Gnetaceae	Gnetum_montanum	TnS000068223t01	Q9FK25_OMT1_ARATH	COMT	ASMT	A	6	93	1.5e-17	1	210	2.8e-56	375	3.88e-72	MEQQQQWQWEGLFDSQEEARQGLAAASKVSFAFAESMAVKAALLLKVPDIIAAAGGSPMSVPEIAEKLPTEAPPEGLDVLRRVMRFLGATGFFSVQAVDGEQETRYGNSAVAKCFLQSEQPGSMSLASYLLLENDEAAMAPWHHFHECVTGGGEAFVRAHGTDMWHHNAKDQRFNALFNAAMAGSAQTLIRSLLSSSSYRGFREVSSLVDIGGGTGATAEAIVKHHPNIKSAINFDLPHVIADAPKRQGVEHVAGDMFEKVPSAECIMLKTVLHDWTDEVSVKVLKVCRAALPKNGRVVLVEHVLPADGESFEDEEQKGYAMEVLTLDLVMIAHTPGGRERNASEWRAILSSAGFSKVNIVPLRARFSAIEAFP
Pinus_taeda_PITA_09602	Pinaceae	Pinus_taeda	PITA_09602	Q9FK25_OMT1_ARATH	COMT	ASMT	A	6	92	5.6e-11	1	157	9.5e-39	375	1.41e-49	MKGMAMEAPEDVRLLECSGMDILEVNEEAFLQASALRMAFSIANPFLLKCALRLKIPDIIWRAGPDSPLSIQQIASQLPSEAPDLDALSRILACLSAMGILKAIKPTKDAQEINGAAEAMTMKYTLTNLTKTYFVSEDISPLSLAPLALMPTDALLRQPWDHIHERVLHVGDNFKNSCGNGQDFWSHAAANPEVNNVFNAAMLSLTKVDMREILTYDGFKDINTLVDLGGGHGEVISQIIALYPHIHAINFDLPHVIATARTLPGITHISGDMFESMPSGDAILMKHVLHLWEDEDCIKLLKMCYKATSDKEILSVEPCKFLRSPLCPFPNTAGVVKVDICFSGGFSDRVEFQNTLGIRGQICPDKVLRGTLSV
Larix_kaempferi_GWHGBHPX014055	Pinaceae	Larix_kaempferi	GWHGBHPX014055	Q9FK25_OMT1_ARATH	COMT	ASMT	A	3	92	1.9e-14	1	210	1.3e-59	374	1.15e-72	MADAASASKSQQVVHTTASESAQFQLRELIFSLVKPMALKAAVLLNIPDIIATSGGGRSLSVEEIASHIAAATKKPPHLEYLFRLLRYLASCHAFTETRDAGGDFKKYKYGLSSLSELLVQKGNDQSYAPMLLSVASNDIFAVWEHLHESVIEGCNGFNRAFGMGTWEYTRSYPKESDMFNKSMATDTRAVMASVVKIYNDGFKNINSLVDVAGGTGAALCMVVKQHPHIRGINLDLPHVIAGAPTLPGVEHVSGSMFEHIPPADAVFMKWVLHDWNDEDCVRILKKCHEAIPANGKVIVLDAIVKEEDATAEEGSLRRMGLTFDISMMVFTDGGKERTKEEFKKLFLEAGFQRYSIIKLPFPFLQDIIEISKS
Larix_kaempferi_GWHGBHPX014052	Pinaceae	Larix_kaempferi	GWHGBHPX014052	Q9FK25_OMT1_ARATH	COMT	ASMT	A	3	92	1.6e-14	1	210	1.3e-60	374	1.85e-74	MADAASASKSQQVVHTTASESAQFQLRELIFSLVKPMALKAAVLLNIPDIIATSGGGRSLSVEEIASHIAAATKKPPQLEYLFRLLRYLASCHAFTETRDAGGDFKKYKYGLTSLSGLLVQKGNDQSYAPMLLAVASNDIFAVWEHLHESVIDGCNAFNRAFGMGTWEYTRSYPRESDMFNKSMATDTRAVMASVVKIYDDGFKNINSLVDVAGGTGAALSMVVKQHPHIRGINLDLPHVIAGAPTLPGVEHVSGSMFEHIPPADALFMKWVLHDWNDEDCVRILKKCHEAIPANGKVIVLDAIVKEEDATAEEGSLRRMGLTFDISMMVYTDGGKERTEEEFKKLFLEAGFQRYSIIKLPFPFLQDIIEISKS
Larix_kaempferi_GWHGBHPX040060	Pinaceae	Larix_kaempferi	GWHGBHPX040060	Q9FK25_OMT1_ARATH	COMT	ASMT	A	4	92	1.6e-15	1	210	5.2e-60	373	1.45e-79	MDSIDHVFAQQQTPELQLYEMILSAVKPMALKAAVLLNIPDIIATKGNGGPLSVEQIASEIAAANSSSTSNSQVDVGYLYRILRFLASYGVFTEHEEADQADDAETMKMKYGITGISKLLVQGGTGNQQSCGPLVLLLADRVYMEVYQHLHESVLEGCYTFNKAYGMSPWEYLGHNPQANRIFNEAMTSDSSAVMASVAKMYEDGFKSINTLVDVGGGMGSSLSAIVKEHPHIRGINLDVPHVIAAAPPITGVEHMEGNMFEQIPPTDAVMMKWILHDWDDEECVKLLRRCYEATPANGKVLIMDAVIEGHKEAESMSRRLGLLFDIAMMVYTIGGKERTEEEFQGLFQMAGFNSYTIIKLPYLQSLIVLSKS
Pseudotsuga_menziesii_PSME_35594	Pinaceae	Pseudotsuga_menziesii	PSME_35594	Q9FK25_OMT1_ARATH	COMT	ASMT	A	7	92	4.1e-13	1	210	7.2e-57	370	2.91e-71	MADAAFSSSIPAPPPPRFELQELIYSMVKPMVVKAAVLLNIPDIIASHGGEGRSLSVEEIASHIAASTMKPPHLEYLFRLLRCLASYRVFIETRDTGGDIKQYKYGLTSLSEHLVQKDNDESYAYLLLAMASKDMFAVWEHLHDSVIEGCNASIRAFGMGTWEYMRRDPITSDMFNKYMASDTHAVMASVVKIYDDGFKNINTLVDVAGGTGAALSMVVKQHPHIRGINLDLPHVIASAPILPGVKHISGNMFEHIPPADAIFMKWVLHNWNDQDCVRILKKCHEAIPANGKVIVLDAIVEEEDSVGEEGCSRRVGLTIDIGMMVYTDGGKERTEKEFQKLFRKAGFQRYAVTKLPFPFLQDMIEVSKS
Pseudotsuga_menziesii_PSME_40929	Pinaceae	Pseudotsuga_menziesii	PSME_40929	Q9FK25_OMT1_ARATH	COMT	ASMT	A	7	92	2.8e-14	1	210	3e-57	370	1.41e-68	MANAAFSSSIPAPPPPRFELQELIFSLVKPMVLKAAVLLNIPDIIATHGGEGRSLSVEEIASHIAASTMKPPHLEYLFRLLRCLASYRVFIETRDTGGDIKQYKYGLTSLSEQLVQKDNDECYAPLLLAMASKDIFAVWEHLHDSVIEGCNASIRAFGMGTWEYMRRDPITSDMFNKWMATDTHAVMASVVKIYDDGFKNINTLVDVAGGTGAALSIVVKQHPHIRGINLDLPHVIAGAPILSGVKHISGNMFEHIPPADAIFMKWVLHDWNDEDCVRILKKCHEAIPANGKVIVLDAILEEEDSVGEEGCLRRVGLTFDIGMMVYTDGGKERTEKEFQKLFRKAGFQRYAVTKLPFPSLQDIIEVSKS
Gnetum_montanum_TnS001005497t01	Gnetaceae	Gnetum_montanum	TnS001005497t01	Q6ZD89_OMT1_ORYSJ	COMT	ASMT	A	3	92	2.5e-15	1	210	5e-58	367	9.65e-62	MTKVQEIKSSSQEKALPEENRLKAVKITFSFAESMAVKAVLLLEVPDIIFRAGGSAMSVAEISEHLSPSPPAEGLDVLRRIMRFLGVTGFFTVQGTDDAGERRYGLSPVAKCFVQRPGVQPRRDMFLMVNDKVVQAGWHHFHECIIMGGDQPFVRAHGMDIWKYAATDSRFNDMFNKAMAATTALVASSLLSSYEGFGHVSSLVDIAGGTGALAEQIVKRYPNISSAINFDLPHVVATAPERSGVEHRAGDMFESVPGAECMLLKFILHDWNDIDCVRILKACKAALPPNGHVVIVDVVLPEDENMDKFPRGLTMDLLMIAIMGGGRERRATEWRKLLLAAGFSNINIVALPTAALGQTSIIKAFP
Torreya_grandis_TG3g00339-mRNA1	Taxaceae	Torreya_grandis	TG3g00339-mRNA1	Q9FK25_OMT1_ARATH	COMT	ASMT	A	5	92	1.9e-13	15	210	2.4e-56	364	9.58e-65	MAGGKSNSVLVDEEKNEEVQGFIDLCKRMFGFIDSLGLRWAVELEIPDIIAQRGLQSMLSVEEIASHLPSPSPNLDFLSRILSFLAMRGIFTQSLMPDSHLKYGLTPISKWLVKNGGMNPMVLLVTHEAVLAPWYRMGECTVSASGFPFEVVHGKLLFSFAKENPEFGRLFNDAMSSYSKILMQHILAAYGDGFSKLGFMSLLDVGGGDGSTISSIAHAFPTIKCYNYDLPQVIQEAPTYAGVQHIAGDMFLSVPQADAILMKVVLHDWGDEECMKLLNNCRRAIPEQGKLIIIEVVLAEAGEKKSSGFEEIAGMMDMIMLSHQRGKERREGQWKELLEASGFNRYNIIPLPSHLSIIEAFPY
Torreya_grandis_TG3g00348-mRNA1	Taxaceae	Torreya_grandis	TG3g00348-mRNA1	Q9FK25_OMT1_ARATH	COMT	ASMT	A	4	92	3.6e-12	15	210	1.9e-54	364	1.49e-63	MAGGKSNSVLVDEEKNEEVQGFIDLWKRMFGFIDSLGLRWAVELEIPDIIAQRGLQSMLSVEEIASHLPSPFPNLDFLFRILSFLAMRGIFTQSLLPDSHLKYGLTPISKWLVKNGGMNPMVLMLTHEAVLAPWYRMGECTVSASGFPFEVVHGKLLFSFAKENPEFGRLFNDAMSSYSKILMQHILAAYGDGFSKLGFMSLVDVGGGDGSTISSIAHAFSTIKCYNYDLPQVIQEAPTYAGVHHIAGDMFLSVPQADAILMKLVLHDWGDEECMKLLKNCRRAVPEQGKLIIIEVVLAEAGLKKSSGFEEIAGMMDMIMLSHQRGKERREGQWKELLEASGFNRYNIIPLPSHLSIIEAFPY
Torreya_grandis_TG3g00344-mRNA1	Taxaceae	Torreya_grandis	TG3g00344-mRNA1	Q9FK25_OMT1_ARATH	COMT	ASMT	A	4	92	3.8e-13	15	210	4.9e-56	364	5.59e-67	MAGGKSNSVLVDEEKNEEVQGFIDLWKRMFGFIDSLGLRWAVELEIPDIIAQRGLQSMLSVEEIASHLPSPSPNLDFLSRILSFLAMRGIFTQSLMPDSHLKYGLSPISKWLVKNGGMNPMVLMHTHEAVLAPWYRMGECTVSASGFPFEVVHGKLLFSFAKENPEFGRLFNDAMSSYSKILMQHILAAYGDGFSKLGFMSLVDVGGGDGSTISSIVHAFPTIKCYNYNLPQVIQEAPTYAGVKHIAGDMFLSVPQADAILMKVVLHDWGDEECMKLLKNCRRAIPEQGKLIIIEVVLAEAGEKKSSGFEEIAGMMDMIMLSHQRGKERREGQWKELLEASGFNRYNIIPLPSHLSIIEAFPY
Welwitschia_mirabilis_W.mirabilis.19005	Welwitschiaceae	Welwitschia_mirabilis	W.mirabilis.19005	Q9FK25_OMT1_ARATH	COMT	ASMT	A	2	92	2e-15	1	210	3e-56	361	6.66e-73	MTTGVDGNALFYSTEEEKQGWQSALRFTFAFADSLAVKCALLLGIPDIIAKSGLNTALSLSEIAEQLPTELPHMELLRRVMDYLVSVSFFTANDNSGGERRYGLTAASKHMLKGTASEESMRPIFMLINDQVMMAPWHLLHDCVLNGELPFRKAQGMNIFEYAAVHADFNALFNCAMSSTSATFIEPFLAAYKHRLSAVSSLVDVGGGLGNSLAVIVRKCPNITRALNFDLPNVVSTAPQIPGVEHVGGDMFVSVPSAEAILLKWVLHDWSDEDCVKILRNCRKAIPDDGRVVIVDMVSKKGGERDWASMVWDLEMRAVSVGGKERTEMEWQKILLDSGFQRYNIIPLAEWRSVIEAFPSG
Welwitschia_mirabilis_W.mirabilis.19006	Welwitschiaceae	Welwitschia_mirabilis	W.mirabilis.19006	Q9FK25_OMT1_ARATH	COMT	ASMT	A	2	92	1.7e-14	1	210	8.5e-55	361	3.73e-72	MITTVDGNAVFYSTEEEKQGWQSALRFTFAFAESLAVKCALLLGIPDIIAKGGPNKALSLSEIAEQLPTELPHMELLLRVMNYLVAVDFFSANDNSGGERRYGLTAASKHMVKGTASEESLRPIFMLVNDPVMMAPWHLLHDCVLNGELPFRKAQGMNIFEYAAVHGDFNVLFNRAMSSTSATFIEPFLAAYKQQLSAVSSLVDVGGGLGNTLAVIVRECPNITRALNFDLPHVVSMAPQIPGVEHVGGDMFVSVPSTEAILLKWVLHDWSDEDCVKILRNCRKAIPDDGRVIIVDIVSKKGGGKDWASMVWDLEMRAVSVGGKERTEMEWQRILLDSGFQRYNIIPLAEWRSVIEAFPSS
Pseudotsuga_menziesii_PSME_37463	Pinaceae	Pseudotsuga_menziesii	PSME_37463	Q6ZD89_OMT1_ORYSJ	COMT	ASMT	A	3	92	1e-15	1	209	1.4e-60	361	1.68e-72	MGSDGFFDSEEEELAGQAQVWKFTFAFVDSLAVKCAILLGIPDMIAREGPRATLSLDEIVARLPTESPDASCLFRIMRFLVAKDVFRASVDHDGAGNETTRYGLTPASKWLVKECREMYSMAPMLLMENDERAMAPWHRLNDCVLHGGIAFERANGAEIWPYACAHPDFNHLFNSAMASHAGTVTKALLSNYHGFNAVNSLVDVGGGTGTTMAEIVRAYPSIRGINYDLPHVVATAPHYPGVEHQGGNMFEAMPPAEAIFMKWIMHDWSDSECIKILKNCREAIPAETGKVIIVDVVLGAADQDEKLGLVFDLAMLALSSGGKERTEEEWNNILMKSGFPRSNIIRIPGMLQSVIEAFPR
Pseudotsuga_menziesii_PSME_47274	Pinaceae	Pseudotsuga_menziesii	PSME_47274	Q9FK25_OMT1_ARATH	COMT	ASMT	A	4	92	1.3e-14	1	209	1.8e-60	361	4.13e-78	MGSDGFFDSEEEELAGQVQAWKFTFAFVDSLAVKCAVLLGIPDMIAREGPRATLSLDEIVARLPTESPDATCLFRIMRFLVAKDVFRASVDQDGAGNETTRYGLAPASKWLVKERRELYSMAPMLLIDSDERAMAPWHRFNECVLSGGIAFERANGAEFWPYACAHPDFDHLFNSAMASHTGIVKKALLSNYHGFNAVNSLVDVGGGTGSTLAEIVRAYPSIRGINYDLPHVVATAPHYPGVEHQGGDMFEAIPPAEAIFMKWIMHDWSDAECIKILKNCREAIPAETGKLIIVDVVLGAADQDEKLGLVFDLLMLALSSGGKERTEKEWNNILTKSGFPRYNTIRIPGMLQSLIEAFPS
Pseudotsuga_menziesii_PSME_33322	Pinaceae	Pseudotsuga_menziesii	PSME_33322	Q9FK25_OMT1_ARATH	COMT	ASMT	A	4	92	1.3e-14	1	209	3.2e-61	361	1.47e-78	MASDGFFDSEEEELAGQVQAWKFTFAFVDSLAVKCAVLLGIPDMIAREGPRATLSLDEIVARLPTESPDATCLFRIMRFLVAKDVFRASVDQDGAGNETTRYGLAPASKWLVKERRELYSMAPMLLIDSDERAMAPWHRFNECVLGGGIAFERANGAEFWPYACAHPDFDHLFNSAMASHTGIVKKALLSNYHGFNAVNSLVDVGGGTGSTLAEIVRAYPSIRGINYDLPHVVATAPHYPGVEHQGGDMFEAIPPADAIFMKWIMHDWSDAECIKILKNCREAIPAETGKLIIVDVVLGAADQDEKLGLVFDLLMLALSSGGKERTEKEWNNILTKSGFPRYNTIRIPGMLQSLIEAFPN
Pseudotsuga_menziesii_PSME_26362	Pinaceae	Pseudotsuga_menziesii	PSME_26362	Q6ZD89_OMT1_ORYSJ	COMT	ASMT	A	3	92	5.5e-15	1	209	5.7e-60	361	4.23e-73	MGSDGFFDSEEEELAGQAQAWKFTFAFVDSLAVKCAILLGIPDMIAREGPRATLSLDEIVARLPTESPDASCLFRIMRFLVAKDVFRASVDHDGDGNETTRYGLAPASKWLVKECREISSMAPMLLMENDERAMAPWHRLNDCVLHGGIAFERANGAEIWPYACAHPDFNHLFNSAMASHAGTVMKALLSNYHGFNAVNSLVDVGGGTGTTMAEIVRAYPSIRGINYDLPHVVATAPYYPGVEHQGGNMFEAMPPAEAIFMKWIMHDWSDAECIKILKNCRGAIPAETGKVIIVDVVLGAADQDEKLGLVFDLAMLALSSGGKERTEEEWNNILMKSGFTRSNIIRIPGMLQSVIEAFPR
Pseudotsuga_menziesii_PSME_25139	Pinaceae	Pseudotsuga_menziesii	PSME_25139	Q6ZD89_OMT1_ORYSJ	COMT	ASMT	A	3	92	5e-15	1	209	1.5e-60	361	2.13e-73	MGSDGFFDSEEEELAGQAQAWKFTFAFVDSLAVKCAILLGIPDMIAREGPRATLSLDEIVARLPTESPDASCLFRIMRFLVAKDVFRASVDHDGDGNESTRYGLAPASKWLVKECREIYSMAPMLLMENDERAMAPWHRLNDCVLHGGIAFERANGAEIWPYACAHPDFNHLFNSAMASHAGTVMKALLSNYHGFNAVNSLVDVGGGTGTTMAEIVRAYPSIRGINYDLPHVVATAPYYPGVEHQGGNMFEAMPPAEAIFMKWIMHDWSDAECIKILKNCREAIPAETGKVIIVDVVLGAADQDEKLGLVFDLAMLALSSGGKERTEEEWNNILMKSGFPRSKIIRIPGMLQSVIEAFPR
Pinus_lambertiana_PILA_08108	Pinaceae	Pinus_lambertiana	PILA_08108	Q6ZD89_OMT1_ORYSJ	COMT	ASMT	A	10	91	1.2e-10	1	209	3.8e-54	426	1.69e-51	MTIMMICYESGSEILKSILSVRANIKVVGNRFDPLSFKYSILSPFSFNLKRNPVFHWDSDTMDDKESKVQGPLPLDLVFSFAPALALKSAVLLKIPDIIASAGPNDPHSSLSLRQIAARLPTQTPHLDYLSRILRYLSTLGIFIESQTSSDPLDFHYGLTETAKCYFLSDQNENNAFTMVSSLLMHTHEKLMAPWHHLHECVLEGEGCEGAFSKAHGKDVWTYCMDDPDLTTVINNAMASFANTVMIPFLSCYEGFKCGEKLTVVDVGGGKGAAIAEIVEAYPHIHGINFDLPHVIATAPSISDVQHVCGDMFHSVPSGDVIFMKRILDDWDDERCAKILENCHRALPENGRLLVMEIVVSQDEHNPSHKIEMLLNLVMFAHTNRGRERDEQQWRRLIE…
Larix_kaempferi_GWHGBHPX038252	Pinaceae	Larix_kaempferi	GWHGBHPX038252	Q9FK25_OMT1_ARATH	COMT	ASMT	A	5	92	8.1e-12	1	210	2e-52	367	1.55e-56	MDIRTVSDEELLQDSALSMAFSIVNPFVLKCALSLQIPDIIYRAGPDTPISVQQIATQLPSEAPDVDALSRMLTYLSSMGILKAIQPTDEALGINAAPEIMSMKYTLTNLTKTYFVSPGISPLSLAPLFQLQAHAGLRAPWDHIHERVLNVGDNFQDSCGDGKDFWSYAAQNPEVNNVFNAAMVSLTKVDMSEMLSTYDGFKDVNTLVDLGGGHGEVISQIIAVYPHIHAINFDLPNVITTAPNLPGVKHISGDMFESVPSGDAILLKHVLHLWDDEGCSKLLNMCYKAISHEGKLIIVDAVLDTSEDCDPIGSGQLMDIVMLNCFRGGRERTQTQWNEILQLAGFSLSKIVGRKGSITKIIEAIKR
Selaginella_moellendorffii_96831.v1.91	Selaginellaceae	Selaginella_moellendorffii	96831.v1.91	Q6ZD89_OMT1_ORYSJ	COMT	ASMT	A	7	93	5.8e-14	1	209	8.2e-57	396	4.55e-54	MTSPLSIHDPLFFDDDDQSIGEVRNSQFTEDEILGRMECLGMIHAFVTPFVLNAAIKLRVFDIVAHAAIPPTAEEIMAKISSSSSFAATAPAATPQLGVLRRILRFLSQRKVLRHVSRDDGHVGYALTGISTWLVRSRARSDYLAPLLAMEMHARCQASWQRLHEVVLDGGDAFDRANGNYFWDTGRHDAQFNRVVNDAMIAFSTATMSLVLESYRGFAGIRRLVDVGGGMGHSVAKIVEAYPQIQGVNYDLSHVITTAPKIQGVEHVSGDMFESVPAADAIFIKSVLHNWDDEHCVKLLNNCYRALPQDGKLIIVDIIYKSSDTFAALEANLDMIMLAYTTGGQERTPNEWEELLISCGFGGITFHTNMPTKEGVIEAYKMVELRDDEQERISRL
Alsophila_spinulosa_Aspi01Gene33148	Cyatheaceae	Alsophila_spinulosa	Aspi01Gene33148	Q9FK25_OMT1_ARATH	COMT	ASMT	A	3	92	7.5e-17	1	209	1.3e-47	385	1.03e-56	MEAATQNNYESVNNGEGEELNMLEGQVEAWNLAFDYVSSMAVGAACVLKIPDILAKGGRAMTLDEIAAGLLSPTSSSSPNKDYLYRLMRFLCWKGVFGRKVVEGGVHVYSLNKVSRWLVEDGGGGDKQAPPSLAPVALLGVNEAVLTPWLRLPECMVEGGGPGAFERAHGCVPLFSFARDHPDTFGTPFIKALACETDIGIHALLAHYHGLENVHTLVDVGGNIGKAASRIAARYPSIHAINFDLPHIVAQAPPYPGVQHIGGDMFQGVPCGDAIFLKHILHDWNNEDCIKILKNCHKSLSEGGRLIIMDAVLETDETQHHPFKGMKLVFDLVMMTYLGSKERTLQEWEYLLNASGFTRCNIIDLPCRECVIEAFPTSSEDESV
Gnetum_montanum_TnS000125905t03	Gnetaceae	Gnetum_montanum	TnS000125905t03	Q9FK25_OMT1_ARATH	COMT	ASMT	A	2	92	1.3e-14	1	210	6.9e-53	375	4.93e-73	MAQCKPLFSNENEEKQGQAATLKLMFSFAESLAVKAALLLKLPDIMASNGGSPMSVAEIAENLPTSPPAEGLDALHRLMRFLAAVAFFTTHNNNNNKGELRYGLSVAAKCLVQRPGAPSMADLFLFINDEVALAPWHRFHNCVMGGGEAFVDAHGANMWQYNAVNARFNAVFNDAMATYSALQTQSLLSWYDGFGSVSSLVDVGGGTGTLAAHIVKRHPNISSAINFDLPHVIATAPKHPGVEHMGGDMFKSIPSAECIVLKAVLHDWADSKCLQILKACLAVLPPYGRLVIVDVVLPDDAGADENGDKSVDTDTKMKAKAGLTVDLLMMAHAPGGRERSATQWTELLSAGGFSIINIVPLPPPAIQAVIEAFP
Torreya_grandis_TG10g04392-mRNA1	Taxaceae	Torreya_grandis	TG10g04392-mRNA1	Q9FK25_OMT1_ARATH	COMT	ASMT	A	2	92	1.8e-11	1	210	7.2e-61	366	4.57e-79	MDSKSEIEMILGNELEAQQKQTYQTIRSFIPMLVLNCALRLKIPDIIASSGADASLSLNEIAAHLPTKTPHLDYLSRILRCLSVHGGIFIETTNTDNIFSYALTETAKLFYVTPEKSPFSCVPMCLMVTHKAFMAPWHHLHECVLEGGYPFEKAHGKDIWTYAQSDPDLNVVMNNTMAISSRTIMTQVLSCYNGFEDANTLVDIGGGNGAALTQIVKAYPHIRGINFDQPHVIITAPSIPGIEHVGGDMFKSIPSADAIFMKRILHDWSDENCVKILENCHKALPDNGKLILADAVLADDELQAAPGESTDIIRDVLMMVLSTGGRERKEHEWRTLLHHSGFSLLKIVGLPVTFGKLKIIEANKI
Picea_glauca_DB47_00043484-RD	Pinaceae	Picea_glauca	DB47_00043484-RD	Q9FK25_OMT1_ARATH	COMT	ASMT	A	5	92	1.4e-14	1	209	1.7e-60	386	1.63e-83	MVLRCYSICNRCSRESNMSGEMCSDGFFDSEEEELVGQAHAWRCTFAFAESLAVKCAVLLGIPDMIAREGPRGTLSLKEIVARLPRESPDASCLFRIMRFLVAKGVFRASVDPEGGNESTRYGLAPASKWLVKESRELSMAPMLLMQNDERTMAPWHRFNECVLDGGIAFERANNAEIWAYASAHPDFNHLFNSAMACNARIVMKALLSKYHGFHALNSLVDVGGGTGTAVAEIVRAYPSIRGINYDLPHVVATAPHHPGVEHQGGDMFESVPPAEAIFMKWIMHDWSDGDCIKILKNCREAIPETGKVIIVDVVLDAADQGEKKKAALDPNLGIVFDLVMVAHSSGGKERTEEEWKKILLEGGFGRYNIISIPALQSVIEAFPR
Torreya_grandis_TG6g04703-mRNA1	Taxaceae	Torreya_grandis	TG6g04703-mRNA1	Q9FK25_OMT1_ARATH	COMT	ASMT	A	3	92	2.1e-15	1	210	9.2e-57	399	2.66e-63	MAASASISAITIRQPDHACEREESLAQLKLYEMILGLAKPMALRAAVLLDIPDIIAQASGSLTLQQIASHIAASTNRPLCIEYLFRMLRFLSSHQVFSEIPHQDFKQCRYGFTGVSKLLVKKTSNGGQQTSEYGNGKVLDPISSCSLENYSFVPLLLGSASDTAFQGWLQLHESVLEGCCSFQKAFGMSHWDHTKMYPEANKMFNEAMTCDTRAVMASVVKIYEKGFEKINSLVDVGGGVGSALSVIVQHHKHIRGINFDLPHVIASAPPIAGVKHVSGNMFEYIPSTDAIFMKSVLHDWDDEDCVRILKKCYKAIPENGKFIIVDTFIVEDEEAENEENKCSRQVGLAFDMGMMVFSTSGKERTEAEFKQLFNKAGFKSYTIFKLLFVQKIIEVSKF
Pinus_albicaulis_PIAL.23454.1.p1	Pinaceae	Pinus_albicaulis	PIAL.23454.1.p1	Q9FK25_OMT1_ARATH	COMT	ASMT	A	5	92	4.4e-11	1	210	1.2e-50	385	1.15e-60	MKGMAMEAPKGVKLLECSAMDIPEVNEEALLQASALRMAFSIVNPFLLKCALRLKIPDIISRAGIESPLSVQQIASQLPSEAPDLDALSRILACLSCMGILKAIKPTEDDLEIKGANETMTMKYTLTNLTKTYFVSEGISPLSLAPLALLQTHSVLRQPWEHIHERVLHVGDNFKNSCDDGHDLWSYLARNSEANNVFNAAMLSLTKVDMREILTYNGFKDVKTLVDLGGGHGEVLTQIIAVYPHIHAINFDLPHVIATAPTLPGLTHISGDMFESVPFGDAILMKHVLHLWDDEHCIKLLKMCYKATSDKGKLIIIDAVLDIKEDSDPIGSGQLMDVTMLNVLPGARERTQEQWNEILQSAGFSLSKIVGRKGSLTKIIEALKC
Gnetum_montanum_TnS000709733t01	Gnetaceae	Gnetum_montanum	TnS000709733t01	Q6ZD89_OMT1_ORYSJ	COMT	ASMT	A	4	92	3.3e-14	1	210	7.2e-49	382	2.15e-56	MAMEQQKQQEQAEKILLQGQAAALKISLSFAESMAVKAVVLLHVPDIIFSSSSTAGGSSSAAAMSVLEIAKHVRPAPPAEGVDVLRRIMRFLAVTGFFTVQQSAVDGETRYGLSAVAKCFVQRPGQASRRDLVLMNNDKVVHAAWHRLHECVMGGGQAFVRAHGMDFFKYNAVDAGFNELFNKAMASGSSLDTTALLSGSYGGFNHVSSLVDIGGGTGMISEKIVKRYPNICSALNFDLPHVIATAPKRPGVEHIAGDMLTSVPGAECLLLKFVLHNWNNSDCVKILKACRAALPSANGRVVIVDTVLPAEAEEEEDGNSNEKLLRWLQLDLQMLALMSGGCERNAAQWRQLLLSGGFSTINIVPLPVPAASLVCIMEAFP
Larix_sibirica_LS_3650375-0.0-mRNA-1	Pinaceae	Larix_sibirica	LS_3650375-0.0-mRNA-1	Q9FK25_OMT1_ARATH	COMT	ASMT	A	11	91	4e-06	3	209	1.9e-44	376	1.04e-54	MEDHGHQLQSPPPTAQDVNLLSPMRDLIFSFVPALFLKSVVLLKIPDIIASASLESSSTLSLGQITARLPSETPHLDYLSCILRYLSTKGIFIESQTTSTDNPFDFRYGLMDTAKLLFVNQGDKNANPWSLIPLFLMLNHEPFMAPLHHIHECVLQGREGVAGSTFQITHGKDFWAYNREIPHFNTLFNIGMESFTKVIMRLFVGFYKGFKPGEKLTVVDMGGGKGAAMAQIVEAHPHIHEINFDLPQVIETAPLIPGVEHVGGDMFDSIPSGDQVLHNWDDEQCVKMLEKCHKTLPENGRIIVVEGVVSDQLGLRQEVRMIFYLNMMAYSGGGRERSEQQWRRLFEKPGFTPLKFVELPGISSLNILKTTKAKSL
Lycopodium_clavatum_EVM0005915.1	Lycopodiaceae	Lycopodium_clavatum	EVM0005915.1	Q6ZD89_OMT1_ORYSJ	COMT	ASMT	A	4	91	2e-11	3	209	3.8e-58	381	2.93e-57	MAEEVAAAAAAANHSDDGVLRSTPSTPISASAPSQHDAEERARKLLFAFETVFVLKTVITLEIPDILARHHDQEQGTALSLAQIAAKLQCEKPNINALGRILRFVAAQGFLQESGTYEDPCYGLNSASNFLFGSRRLSDMVLLRTHSANLGASNYLHEVVTDNCLAFERANGKPIFEYAKENPDFDKIFNECMASNTRAVMGNVLKHYTGFKDLKTMVDLGGGIGAALSDIVRSYPYIDGINFDQPHVVVNAPPIPGVEHVGGDMFQSVPSADAILMKNVLHDWDDVRCLKILRNCHSALPTKGRVIVVEQILQYSRESSEELREQMALHLDARMLAVTYDGRLRSEAQWRELLSKAGFVNVSIVHLPDRTTSVIEAYKL
Lycopodium_clavatum_EVM0006233.2	Lycopodiaceae	Lycopodium_clavatum	EVM0006233.2	Q9FK25_OMT1_ARATH	COMT	ASMT	A	4	92	1.7e-14	1	210	1.3e-62	378	2.39e-81	MANSSDAVIDASDEENFTKALAESMEIIFSFAAPLTLRAAVLLDIPDIIMRAGPGATLSLSEIASQLPGKVPKSDYLFRLMRCLVLSDFLSETTVEAATGDKHARYGLTRIAKLFVKENVSSLAPMLLMQTDKVFLTPWLHLDEVILQGGYGFEKEHGKGTWDYISEHPECSKVFNDAMAAGSVGIMSVILDSYNGFNNIKKLVDVGGGIGASLSKIIAAYPHIQGINYDLPHVVQSAPKISGVEHVGGDMFESVPSADAVFMKWIMHDWDDEKCKAILQNVHKALPQNGKVIMVDAVISSTSEKTLNRFKAIVDVAMIVHTDGGKERTMEEWQELLSGAGFSRVCFVDFHTLQYSIIEAYKAPLTDHKLRNDCTNY
Abies_alba_AALBA5B1077088P1	Pinaceae	Abies_alba	AALBA5B1077088P1	Q9FK25_OMT1_ARATH	COMT	ASMT	A	9	92	5.7e-08	2	209	1e-48	376	8.01e-61	MEDHGHQVQPLPAQDLQLLPPLRDLIFSFVPALFLKSVVLLKIPDMIASAGSDSSSTLSPRQIAALLPSQTPHLDYLSRILRYLSTQGIFIESQTTSTHNPFDFRYGLTDTAKMFFVSGSEKNENPLSLVPYLLLITHDTFMTPFHHIHECVLQGPGVAGGAFKIANGKDLWAYTRENPHSKSIFNIGMGSFTKVIMKLFVGCWEGFISGEKLNVVDVGGGNGEAIAQIVEAYPHIRGINFDLPQVIETAQPIPGVEHMGGDMFESIPSAQVVFIKHVLHNWDDEQCVKVLENCHKALPENGRLIVVDAVVSDQPSPSQEVQMIFDMILISYTGGGRERSEQQWRRLLERSGFTPPKIVEIRGISSLSILETSKA
Pinus_taeda_PITA_35518	Pinaceae	Pinus_taeda	PITA_35518	Q9FK25_OMT1_ARATH	COMT	ASMT	A	5	92	4.2e-15	1	210	7.7e-63	369	4.57e-82	MGSKMYGDGFFDSEEEELLGQAQAWRSTFAFAESLAVKSAVLLGIPDLIARQGPHGTLSLREIVARLPRETPDASCLFRIMRFLAAKGVFRASVDSDGGNESTRYGLTPASKWLVQESRELSMAPMLLMQNDERSVAPWHRFNECVLDGGVAFERANGAEVWDYASAHPEFNDLFNSAMACNARIVMKAILSKYQGFHGLNSLVDVGGGTGTAVAEIVRSYPSIKCINYDLPHVVATAPHHPGVEQQGGDMFKTVPPADAILMKWIMHDWSDEECIKILKKCREAIPETGKVIIVDVVLDASDQDEKRKAVMDPTIGIAFDLVMVAHSSGGRERREEEWKKILLEGGFSRYNIITIPALQSVIEAFPR
Picea_sitchensis_E0M31_00037620-RB	Pinaceae	Picea_sitchensis	E0M31_00037620-RB	Q6ZD89_OMT1_ORYSJ	COMT	ASMT	A	2	92	5.2e-14	1	209	1.3e-79	483	1.04e-72	MSGLAMNNGGEICRDGFFESEEEELRGQAEAWKCTFAFAESLAVKCVILLGIPDMIAREGPRATLSLNEIVARLPRDSPDASCLFRIMRFLVAKGVFRRCVVKSVEDGAYETRYGLTPASKWLVKERELSMVPMLLMQNDERTLAPWHRFNECVLDGGIAFERANGAEIWSYASAYPDFNHLFNDAMACNARIVMKALLSKYQGFHALNSFVDVGGGTGTAVAEIVRAYPSIKGINYDLPHVVATAPHIPGVDHVGGDMFETVPTGDAIFMKWIMHDWSDEDCIKILKNCRKAIPETGKVIIVDVVLGADHGNDIDKKKAAAAMDPNLNTVFDLVMVAHTSGGKERTEEEWKKVLWDGGFGHYNIIDIPALQSWIMHDWSDEDCIKILKNCRKAIPETG…
Sequoia_sempervirens_SESE_104297	Cupressaceae	Sequoia_sempervirens	SESE_104297	Q9FK25_OMT1_ARATH	COMT	ASMT	A	5	92	1.7e-15	1	207	2.6e-59	439	5.63e-67	MASPPVASAISIPQPALVCEQEAQSESLLSQLKLYDMIFGSTKPMALRAAVLLNIPDIIGEASGCLTLEEIAAHISASTKSPPRIEYLFRLLRFLASHQVFSEIPHKEDFKQFRYALTGLSKLLVKEPSKGGLSSGVSMQNYVPLLLGSTSNMPFQGWLHLHKSVLEGGCAFDKAFGMSYWDYAISNPEENKAFNEGMSSDTRAVMSSVVKIYEEGFKEITSLVDIGGGVGSTLSIIVEHYKHIRGINFDLPHVIASAHPITGVEHVSGNMFENIPQADVVFMKWILHDWDDDDCVRLLKKCHEAIPDNGKVVIVDAIIVEAKNNEDEQEKCLRNVGLALDMTMMLFTGGKERSEMEFKQIFKKADVGDRNTSKCYEGNGYQCFICYTILDGFDRGGMR…
Sequoia_sempervirens_SESE_072921	Cupressaceae	Sequoia_sempervirens	SESE_072921	Q9FK25_OMT1_ARATH	COMT	ASMT	A	5	92	1.7e-15	1	207	2.4e-59	439	1.11e-66	MASPPVASAISIPQPALVCEQEAQSESLLSQLKLYDMIFGSTKPMALRAAVLLNIPDIIGEASGCLTLEEIAAHISASTKSPPRIEYLFRLLRFLASHQVFSEIPHKEDFKQFRYALTGLSKLLVKEPSKGGLSSGVSMQNYVPLLLGSTSNMPFQGWLHLHKSVLEGGCAFDKAFGMSYWDYAINNPEENKAFNEGMSSDTHAVMSSVVKIYEEGFKEITSLVDIGGGVGSTLSIIVEHYKHIRGINFDLPHVIASAHPITGVEHVSGNMFENIPQADVVFMKWILHDWDDDDCVRLLKKCHEAIPDNGKVVIVDAIIVEAKNNEDEQEKCLRNVGLALDMTMMLFTGGKERSEMEFKQIFKKADVGDRNTSKCYEGNGYQCFICYTILDGFDRGGMR…
Metasequoia_glyptostroboides_GWHGCBJF006437	Cupressaceae	Metasequoia_glyptostroboides	GWHGCBJF006437	Q6ZD89_OMT1_ORYSJ	COMT	ASMT	A	3	93	4e-12	1	210	7.7e-58	432	5.04e-61	MDCEKSDTISVGQRKGDELQGFIELWKLMFDFMYSLGLRWAVELEIPDIIAKHGSESTLSAEEIGGYLPSPSPNIDILSRTLSFLATRGIFSQTLLPNSPIKYGLTPISKWLVKDTDGGGATEGTFTPWLLMHTHEAVIAPWYRLGECTLSGSGFPFEVAHGKLLFSFAESNPDFGRLFNEAMGTYSKILVKDVLAAYGDGFRKLEFRSLVDVGGGNGSTISAISRSFPNIKCCNYDLPEVISEAPSYAGVQHIAGDMFVSVPNADAILMKLILHDWGDEECKKILKNCHQALPKQGKLILVESVLPEPGQSKSSWSEEIGGIRDMIMLTHQRGKERREGDWRELLQASGFNRYNIIPLPSEPLQMSIIEAFPAQESLTLCLSVMVSIASGAADILNFL…
Lycopodium_clavatum_EVM0015553.1	Lycopodiaceae	Lycopodium_clavatum	EVM0015553.1	Q9FK25_OMT1_ARATH	COMT	ASMT	A	6	91	4e-15	1	209	2.3e-54	425	5.13e-66	MAEATALNHLLSNIEGSTPSPDQLPAMTDTADGLAYIHNDNGYLIRLLTGVHDILHVSNCKNGVKQSVSVEDPQRGAEIVWDLMFGFVGSFAMRTAVLLGVPEILGREGPGAALSALEIAERLPCEQRPNAFALARILRYLAAKKMFDVSGPEEELRYSLNAASRCLVGDEVGKSMAPLVLFQIHPDVVDAWKSLNEVVLAKESCSAFQIAKGKPVFAYAKQHPEFSKTLNNAMASSTKGTMETLLKHYKGFKELNSIVDVGGGLGTALSEIMLAYPHLKAINFDLPHVVADAPITPGVQHVGGNMFESVPHADAMFLKNVLVDWDDESCFKILQNCHKALPDGGKVIIVEPILKLSASQSLSEPISLASDLVLLTITGEGRLRTDKQWKTQLIAAGFP…
Sequoia_sempervirens_SESE_099762	Cupressaceae	Sequoia_sempervirens	SESE_099762	Q9FK25_OMT1_ARATH	COMT	ASMT	A	3	92	4.4e-13	1	210	1e-55	422	2.36e-68	MEALDIRVTYLNLKELEVYPSWEKSYALYNQNRGQTIMDWEKSDTIHYPVTSISVDQRKEEELQGFIDLWKLMSGFMYSLGLRWAVELEIPDIIAKLGSESMLSAEEIAGYLPSPSPNIDILSRTLSFLATRGVFSQTLLPNSPIKYGLTPISKWLIKDRGNGEATEGTLTPMLLLNTHEAVIAPWYHLGECTLSGSGFPFEVVHGKLLFSYAESNPDFGKLFNGAMDKVSKILVKDILAAYGDGFSKLEFRSLVDVGGGNGFTISVISRSFPDIKCCNYDLPEVISEAPTYAGVQHIAGDMFVSVPNADAIFMKFILHDWGDEECKKILKNCHQALPKQGKLIMVESVLPELGQSKSSWSEEFGRIKDMTMLTHQRGKERREGEWGTLLQASGFNRYN…
Sequoia_sempervirens_SESE_095990	Cupressaceae	Sequoia_sempervirens	SESE_095990	Q9FK25_OMT1_ARATH	COMT	ASMT	A	3	92	1.5e-11	1	210	1.6e-48	418	1.18e-59	MDCEKSDSVPYPVTSISVDQRKDEELQGFIDLWKLMSGFMYSLGLHWEVELEIPDIIAKRGSESMLSAEEIAGYLPSPSPNIDILSRTLSFLATRGVFSQTLLPNSPIKYGLTPISKWLIKDRGNGEATEGTLTPMLLLYTHEAVIAPWYRLGECTLSGSGFPFEVVHGKLLFSYAESNPDFGRLFNGAMDTVSKILVKHILAAYGNGFGKLEFRSLVDGGGGKGSTISVFSRNFPNIKCCNYDLLEVISEVPTYAGVQHIAGDMFVSVSNANAIFMKFILHDWGDEECKKILKNCHQALPKQGKLIMVESVLPEPGQSKSSWSEEFGGIKDMTMLQHQRGKERREGEWRKLLQASGFNHYNIIPLPSEPLQASIIEAFPAHVEDLFVLNLKFSNIRCL…
Sequoia_sempervirens_SESE_089409	Cupressaceae	Sequoia_sempervirens	SESE_089409	Q9FK25_OMT1_ARATH	COMT	ASMT	A	3	92	1.2e-11	1	210	1.9e-50	418	7.14e-62	MDCEKSDTVPYPVTSISVDQRKDEELQGFIDLWKLMSGFMYSLGLRWEVELEIPDIIAKRGSESMLSAEEIAGYLPSPSPNIDILSRTLSFLATRGVFSQTLLPNSPIKYGLTPISKWLIKDRGNGEATEGTLTPMLLLYTHEAVIAPWYRLGECTLSGSGFPFEVVHGKLLFSYAESNPDFGRLFNGAMDTVSKILVKHILAAYGNGFGKLEFRSLVDVGGGKGSTISVISRNFPNIKCCNYDLLEVISEVPTYAGVQHIAGDMFVSVSNANAIFMKFILHDWGDEECKKILKNCHQALPKQGKLIMVESVLPEPGQSKSSWSEEFGGIKDMTMLQHQRGKERREGEWRTLLQASGFNHYNIIPLPSEPLQASIIEAFPAHVEDLFVLNLKFSNIRCL…
Sequoia_sempervirens_SESE_070018	Cupressaceae	Sequoia_sempervirens	SESE_070018	Q9FK25_OMT1_ARATH	COMT	ASMT	A	3	92	1.2e-11	1	210	3.9e-50	418	5.51e-61	MDCEKSDTVPYPVTSISVDQRKDEELQGFIDLWKLMSGFMYSLGLRWEVELEIPDIIAKRGSESMLSAEEIAGYLPSPSPNIDILSRTLSFLATRGVFSQTLLPNSPIKYGLTPISKWLIKDRGNGEATEGTLTPMLLLYTHEAVIAPWYRLGECTLSGSGFPFEVVHGKLLFSYAESNPDFGRLFNGAMDTVSKILVKHILAAYGNGFGKLEFRSLVDVGGGKGSTISVISRNFPNIKCCNYDLLEVISEVPTYAGVQHIAGDMFVSVSNANAIFMKFILHDWGDEECKKILKNCHQALPKQGKLIMVESVLPEPGQSKSSWSEEFGGIKDMTMLQHQRGKERREGEWRTLLQAYGFNHYNIIPLPSKPLQASIIEAFPAHVEDLFVLNLKFSNIRCL…
Sequoia_sempervirens_SESE_057141	Cupressaceae	Sequoia_sempervirens	SESE_057141	Q9FK25_OMT1_ARATH	COMT	ASMT	A	3	92	1.5e-11	1	210	1.9e-50	418	1.98e-61	MDCEKSDSVPYPVTSISVDQRKDEELQGFIDLWKLMSGFMYSLGLHWEVELEIPDIIAKRGSESMLSAEEIAGYLPSPSPNIDILSRTLSFLATRGVFSQTLLPNSPIKYGLTPISKWLIKDRGNGEATEGTLTPMLLLYTHEAVIAPWYRLGECTLSGSGFPFEVVHGKLLFSYAESNPDFGRLFNGAMDTVSKILVKHILAAYGNGFGKLEFRSLVDVGGGKGSTISVISRNFPNIKCCNYDLLEVISEVPTYAGVQHIAGDMFVSVSNANAIFMKFILHDWGDEECKKILKNCHQALPKQGKLIMVESVLPEPGQSKSSWSEEFGGIKDMTMLQHQRGKERREGEWRTLLQASGFNHYNIIPLPSEPLQASIIEAFPAHVEDLFVLNLKFSNIRCL…
Sequoiadendron_giganteum_SEGI_35520	Cupressaceae	Sequoiadendron_giganteum	SEGI_35520	Q9FK25_OMT1_ARATH	COMT	ASMT	A	5	92	2.1e-16	1	209	4.2e-56	415	1.19e-79	MLNRSWRWLHVLWAAFGWVKEKVTCDLKLWCSGQRIHLIFFRADMQRHTGEISDGARTSMFESEEEEVAGQAEAWKYTFAFVESLAVKSAVLLGIPDIIARRGPTATLSLSQIAADLPSEKPEVSSLFRLLRFLAAKGFFRAETGGGAGEVRYGLTPASKWMVKNGGAAPSLSMAAILLVQNDVTSMATWHHLHECVLDGGVAFEKAHGLPVGEYFAAQPHYSHLFHQAWVCTSNIVMKAILSKYEGFQGLNSLVDVGGRRGTDVAEIVKAYPTINAINYDLPHVIATAPHLPGVKNVGGDMFEGVPSGDAVFMKWILHDWSNEDCIKILKQCRKAIAETGKVIIVDTVLDAREEAALDPTLGLAYELVKLAFSPGGRDRTEEEWKNVLKEAGFPRSNI…
Metasequoia_glyptostroboides_GWHGCBJF026154	Cupressaceae	Metasequoia_glyptostroboides	GWHGCBJF026154	Q9FK25_OMT1_ARATH	COMT	ASMT	A	5	93	4.2e-17	1	209	4.5e-56	413	1.21e-80	MALAVITCFVGSIWSGESESYMSVRFNSDSIIWDGNMNIPADDMQRHTGEICDGARTSIFESEEEEVAGQAEAWKYTFAFVESLAVKSAVLLGIPDIIARRGPKATLSLSEIAAELPSEKPDLNCLFRLLRFLAAKGFFRAETGGGAVEVRYGLTPASKWMVKDGGAARPLSMAAILLMQNDETSMATWHHLNECVLNGGVPFEKAQGLRLGDYLAAQPHYSHLFFQAWVCTSSIVMKTILSKYEGFQGLNSLVDVGGRTGADVAEIVKAYPSINAINYDLPHVIATAPHLPGVKNVGGDMFKGVPSGDGVFMKWILHDWSNEDCIKILKQCRKAIAETGKVIIVDIVLDAREKTALDPTLGLAYDLVKLAFSPGGRERTEEEWKNVLKEAGFPRSNII…
Sequoia_sempervirens_SESE_020649	Cupressaceae	Sequoia_sempervirens	SESE_020649	Q9FK25_OMT1_ARATH	COMT	ASMT	A	5	93	9.3e-16	1	209	4e-56	401	2.99e-77	FLFILLISSSVRFNCDCFIWIGNMNIPTADMQRHTGEICDGARMSMFESEEEEVAGQAEAWKYTFAFVESLAVKSAVLLEIPDIIARRGPNATLSLSQIAAELPSEKPDLNCLFRLLRFLAAKGFFRADTGGSAVEVRYGLTPASKWMVKDGGAERALSMAAILLMQNDVTSMATWHHLNECVLDGGVAFEKAHGLPLEGYVAAQPHYSHLFHQAWVCTSKIVMKAILSKYEGFQGLNSLVDVGGRTGTDVAEIVKAYPTINAINYDLPAVIATAPHLPGVKNVGGDMFEGVPSGDAVFMKWILHDWSNEDCIKILKQCRKAIAERGKVIIVDTVLDAREKMALDPTLDLAYDLTKLAFSPSGRERTEEEWKNILKEAGFPRSNIIAIPTLASVIEAFPY
Pinus_taeda_PITA_20406	Pinaceae	Pinus_taeda	PITA_20406	Q9FK25_OMT1_ARATH	COMT	ASMT	A	2	92	2.7e-14	1	209	8.5e-61	382	6.7e-85	ESKLSGLAMSNGGEICRDGFFESEEEELQGQVEAWKCTFAFAESLAVKCVVLLGIPDMIAREDPRATLSLDEIVAKLPTESPDAACLFRIMRFLVAKGIFRASKSAREGGAFETRYGLTPASKWLVKERELSMAPMLLMQNDETTLAPWHHFNECVLEGGVAFKKANSAEIWSYASDHPDFNNLFNNAMACNARILMKAFLSKYQGFHSLNSIVDVGGGTGTAVAEIVRAYPSIKGINYDLPHVVSTAPHLTGVDHVGGDMFESVPMGDAIFMKWIMHDWDDEDCIKILKNCRKAIPDTGKVIIVDVVLDADEGDNTDKKRKKAVDPIVSTVFDLVMVAHSSGGKERTEEEWKKLLWESGFGDYNIIDIPALQSVIEAFPR
Alsophila_spinulosa_Aspi01Gene33149	Cyatheaceae	Alsophila_spinulosa	Aspi01Gene33149	Q9FK25_OMT1_ARATH	COMT	ASMT	A	4	92	6.7e-16	1	209	1.5e-48	398	4.54e-54	MEAATQNNYESVNKGAGEGDQQAHEELDMLLEGQVEAWTLAFDYVSSMAVGVACVLKIPDILAKEGRPMKLDEIAAAGLLSPTSSSSGSPSKDYLYRLMRFLCWKGVFSHKVVEGGVHVYSLNKVSRWLVEGGGGDNQQAPPSLAPIARLSVNEALLTPWLRLPECIAEEGGPGAFERAHGCVPLFSFARDHPDTFGTPFIKALACETDIAIRALLAHYHALGDVHTLVDVGGNIGKAAAQIVARYPSIHAINFDLPHIVAQAPPYPGVEHTSGDMFQGVPSGDAIFLKHILHDWNNEDCIKILKNCHKALSEGGRLIIMDAVVGETDEKQQHPFQGMKMVYDLVMMTYLGSKERTLREWEYLLNASGFIRWNIIDLPCRECVIEAFPAFSAEELLL
Pinus_taeda_PITA_41520	Pinaceae	Pinus_taeda	PITA_41520	Q9FK25_OMT1_ARATH	COMT	ASMT	A	6	92	4.4e-14	3	209	2.7e-53	397	5.92e-64	MGESSPATHCATMGESSSLFSATSAAASAPDAALQIDTSSSPRLQLYDMIFSLVKPLALKAAVNLNIPDIIATHGGGEGSSLSVEDIASHIAASAPCNMNMKAPHLEYLFRLLRYLASYNVFTETSNAGGAAEFKRYRYGLTALSELLTVQNEYSCVPLVFSATSKVPWEGLQRLHETVMEGCPAFTKAFGMNAWDYFRTYPQENEIFNRALATDTRAVMASVVKVYDDGFKNINTVVDVAGGTGSAISMIVEAHPHIRGINLDLPHVIDTAPALPGVEHVRGNMFEYIPPADAVFLKCVLHDWKDEQCVEILKTCHEATPGNGKVIIVDAIIEEEVGCVQQMGLRSDIEMMAFTDGGRERTEDEFKKIFHLAGYGRYVITKLPTSPFSIIEIFKA
Pseudotsuga_menziesii_PSME_42928	Pinaceae	Pseudotsuga_menziesii	PSME_42928	Q9FK25_OMT1_ARATH	COMT	ASMT	A	3	92	6.6e-12	1	209	7.7e-63	373	1.86e-82	MAVNNDKICDGLFFSEEEELQGLAEATRYRFALVEPMAVKCVVLLGIPDMIAREGPCATLSLNEIVSRLPTESPDASCLFRIMRFLVAKGVFRAYVAQSAVDGGNCETRYGLTPSSKWLVKERNPSMVPVHLMTHDERAMAPWHRLNECVLHGGSAFKRANGCDLWSYGSANPDFNNLFNDAMANRSRTVMKALLSNYQGFQAITSLVDVGGGTGTAMAEIVKAYPSIKGINYDLPHVVVTAPHLPGVEHLGGDMFATVPSADAIFMKSIMHDWDDEDCIKILKNCKKAIPQTGRVIIVDVVLEDVNGKNEKNTAVDPNLGLAFDLLMLAHTSGGKERTEEEWKKILCEAGFGRYNIISIPALPSVIEVFTQ
Pseudotsuga_menziesii_PSME_23255	Pinaceae	Pseudotsuga_menziesii	PSME_23255	Q9FK25_OMT1_ARATH	COMT	ASMT	A	2	92	2.1e-13	1	209	1.1e-62	373	5.26e-82	MAVNNDKICDGLFFSEEEELQGQAEATKYMFALVEPMAVKCVVLLGIPDMIAREGPCATLSLNEIVSRLPTESPDASCLFRIMRFLVAKGVFRAYVAQSAVDGGNCETRYGLTPSSKWLVKERNPSMVSLHLMLHDERAMAPWHRLNECVFHEGIAFKRANGCDLWSYGSANPDFNNLFNDAMANNSRTVMKALLSNYQGFQAITSLVDVGGGTGTAMAEIVKAYPSIKGINYDLPHVVVTAPHLPGVEHLGGDMFATVPSADAIFMKSIMHDWDDEDCIKILKNCKKAIPQTGRVIIVDVVLDDANGKNEKNTAVDPNLGLAFDLLMLAHTSGGKERTEEEWKKILCEAGFGRYNIISIPALPSVIEVFPQ
Larix_sibirica_LS_26022-0.3-mRNA-1	Pinaceae	Larix_sibirica	LS_26022-0.3-mRNA-1	Q9FK25_OMT1_ARATH	COMT	ASMT	A	4	92	1.2e-09	1	209	3.2e-57	382	3.46e-62	MEDHDHQLQAPAPAPAPPSAQDLQFLSPLRDLIFSFVPALFLKSVVLLKIPDIIASAGPESSSTLSLRQIAARLPSQTPHLDYLSRILRYLSTKGIFIESQTTSTDNPFDFRYGLTDTAKLLFVNEGDKNANPWSLLPFLLMINHEPFMAPFHHIHECVLQGRGPFQIAHGKDLWAYTKENPHSNTVFNTGMESFTKVIMRLFVGCYKGFQPGERLRVVDVGGGNGAAIAQIVETYPQIHGINFDLPQVIENTPSIPGVEHMGGDMFESIPSADVVFIKHVLHNWDDEQCVKILENCHKALPENGRLIVVDAVVTDQPSASQEVQMVFDLIMISYTGGGRERSEQQWRRLLENSGFTCTLKIVELPGISSLNILETTKVKLL
Abies_alba_AALBA5B1014459P1	Pinaceae	Abies_alba	AALBA5B1014459P1	Q9FK25_OMT1_ARATH	COMT	ASMT	A	9	92	1.6e-09	3	209	1.1e-46	382	7.88e-59	MEDDEHQLQPPPVQDLQLLPPLRDLIFSFVPALFLKSVVLLKIPDMIASDSSSTLSPRQIAARLPSQTPHLDYLSRILRYLSTQGIFIESQTTSTDNPFDFRYGLTDTAKMFFVSGSEKNENPFSLVPFFLMVTHETFMNPLHHIHDYVLQGQGVAGGAFEIVHGKNMFAYARENPHTNTLLNDGMESLTRVIMRLFVGCYEGFNPDEKLRVVDVGGRNGAAIAQIVEAYPHIRGINFDLPQVIETAPPIPGVEHLGGDMLESIPSADVIFIKHVLHHWGDERCVKVLENCHRALSENGRLIVVETVVSDHPSPGQELQMIFDLVLTAYAGGERERVGGRERSEQEWRRLLEKSGFTSPKIDELPGIRYLSILEATKAKSM
Pseudotsuga_menziesii_PSME_18099	Pinaceae	Pseudotsuga_menziesii	PSME_18099	Q9FK25_OMT1_ARATH	COMT	ASMT	A	5	92	4.5e-12	1	210	4.3e-51	377	8.24e-66	MDIQEVKKECLLKAFDVDIQAVKEEEVLEGQALSMAFSIVNPFLLRCALRLKIPDIIWIAGPDAPLSVHQIAAQLPSDAPDVDALSRILTYLSTMGILRAIKPVEGIDTPMTMKYSLTNVSKTYFVSEEINPLSLVHFVLLQTHPVFVAAWDHIHQRVLHGGDNFQNSRPDGKDFWAYAATDPEFNALFNVGMVSLTKGMRDLLTIYDGFKEVNTLVDMGGGHGEVSSLIIDAYPHIHAINYDLPHVIATAPTLPGIEHISGNAFESVPSADAIFMKHFLHIWDDKDCIKLLSNCYKALPEKGKVIIAEIVLDKTEGSDLVGSGYVVDALMLNVSPGGRERTPKHWSEVLKAAGFSLSKIVAKKGTLTKIIEAIKC
Pseudotsuga_menziesii_PSME_38506	Pinaceae	Pseudotsuga_menziesii	PSME_38506	Q6ZD89_OMT1_ORYSJ	COMT	ASMT	A	5	91	1.7e-08	2	209	2.4e-57	380	1.5e-61	MEDHEDQLQPPPPPPGQDLQFLSPMRDLIFSFVPAFFLKSVLLLKIPDMIASAGPESSSTLSLRQIAARLPSQAPHLDYLSRILRYLSTKGIFIESQTTSTDNPFDFHYGLTDTAKMLFVTSQADKNENPWSLLPLFLMINHEPFMAPLHHIHESVLQGRGPFQIAHGKELWAYNKENPDSNTVFNTGMESFTKVIMKLFVGCYKGFQHGERLRVVDVGGGNGAAIAQIVQTYPHIHGINFDLPQVIENAPSIPGVEHVGGDMFESIPSADVFFIKHVLHNWDDEQCVKILENCHKALPENGRLIVVDAVVADQASASQEVQMIFDLIMISYTGGGRERSEQQWRRLLQNSGFTCTLKIVELPGISSVNILETTKVMSL
Metasequoia_glyptostroboides_GWHGCBJF026175	Cupressaceae	Metasequoia_glyptostroboides	GWHGCBJF026175	Q6ZD89_OMT1_ORYSJ	COMT	ASMT	A	3	93	5e-18	1	209	1.5e-61	373	8.9e-78	MNGEICDSMNTNMFESEEEELAGQTEAWKYTFAFVESLAVKSVVMLGIPDIIARRGPKATLSLSEIAAELPTQKPDVDCLFRILRFLVAKNFFRAETSGGANEVRYGLTPVSKWLLKDGAAAPSLSMAAMLLMQNDVTSVAPWHHFNECVLHGGVAFEKAHGLHIWDYAAAHPPYNNLFNQAMVCNSNIVVKAVLSKYEGFQGLNSLVDVGGGIGATVAEIVKAHPTISGVNYDLPHVIATAPHFPGVKHVGGDMFKEVPSADAVFMKVVGSNSWIMHDWADEDCVKILKQCRKAIPESGKVIIVDTVLNAREKTALDPTLGIVFDLVMIAHTSGGRERSEEEWKSLLKEGGFLRFNVIAIPALQSVIEAFPY
Sequoiadendron_giganteum_SEGI_25632	Cupressaceae	Sequoiadendron_giganteum	SEGI_25632	Q6ZD89_OMT1_ORYSJ	COMT	ASMT	A	5	93	4.8e-17	1	209	5.8e-63	368	9.07e-81	MNREICDGMKRNLFESEEEEIAGQTEAWKYTFAFVESLAVKSVVMLGIPDIIARRGPKATLSLSQIAADLPTQKPHVDCLFRILRFLVAKNFFRADTSEGESEVRYGLTPVSKWLLKDGAGAPSLSMAPMLLMQNDVTSMAPWHHFNECVLDGGVAFEKAQGLHIWDYAAAHPHYNNLFNQAMVCNSNIVVKAILSKYEGFQGLNSLVDVGGGIGATVAEIVKAHPIISGVNYDLPHVIATAPHFPGVKHVGGDMFKEVPSADAVFMKWIMHDWADEDCVKILKQCRKAIPETGKVIIVDTVLNAREKPVLDPTLGIVFDLVMIAHSSGGKERSEEEWKSLLKEGGFPRFNVIAIPALQSVIEAFPY
Sequoiadendron_giganteum_SEGI_10438	Cupressaceae	Sequoiadendron_giganteum	SEGI_10438	Q9FK25_OMT1_ARATH	COMT	ASMT	A	5	93	4.8e-17	1	209	7.4e-64	368	6.72e-88	MKGEICDSMKRNMFESEEEEIAGQTEAWKYTFAFVESLAVKSVVMLGIPDIIARRGPKATLSLSQIAADLPTQKPHVDCLFRILRFLVAKNFFRADTSEGESEVRYGLTPVSKWLLKDGAGAPSLSMAPMLLMQNDVTSMAPWHHFNECVLDGGVAFEKAHGLHIWDYAAAHPHYNNLFNQAMVCNSNIVVKAVLSKYEGFQGLNSLVDVGGGIGATVAEIVKAHPAISGVNYDLPHVIATAPHFAGVKHVGGDMFKEVPSADAVFMKWIMHDWADEDCIKILKQCRKAIPETGKVIIVDTVLNAREKPALDPTLGIVFDLVMIAHSSGGKERTEEEWKGLLKEGGFPRFNVIAIPALQSIIEAFPY
Sequoia_sempervirens_SESE_123557	Cupressaceae	Sequoia_sempervirens	SESE_123557	Q6ZD89_OMT1_ORYSJ	COMT	ASMT	A	5	93	9.7e-17	1	209	1.1e-63	367	2.97e-79	MNGEISDSMNMNMFESEEEEIAGQTEAWKYTFAFVESLAVKSVVMLGIPDIIARRGPKATLSLSQIAADLPTQKPDVDCLFRILRFLVAKNFFRADTSGGTGEVRYGLTPVSKWLLKDGAGAPSLSMAAMLLMQNDVTSVAPWHHFNECVLEGGMAFEKAHGLHIWDYAAAHPHYNNLFNQAMVCNSNIVVKAVLSKYEGFQGLNSLVDVGGGIGKTVSEIVKAHPTIRGVNYDLPHVIATAPHFPGVKHVGGDMFKEVPSADAVFMKWIMHDWADEDCVKILKQCRKAIPETGKVIIVDTVLNAREKTALDPTLGIVFDLVMIAHTSGGKERSEEEWKNLLKEGGFPRFNVIAIPAMQSVIEAFPY
Sequoia_sempervirens_SESE_086390	Cupressaceae	Sequoia_sempervirens	SESE_086390	Q9FK25_OMT1_ARATH	COMT	ASMT	A	5	93	3.8e-15	1	209	4.9e-61	367	1.41e-84	MNGEISDSMNMNMFESEEEEIAGQTEAWKYTFVFVESLAVKSVVMLGIPDIIARRGPKATLSLSQIAADLPTQKPDVDCLFRILRFLVAKKFFRADTSGGTGEVRYGLTLVSKWLLKDGAGAPSLSMTAMLLMQNDVTSVAPWHHFHECVLKGGVAFEKAHGLHIWDYAAAHPHYNNLFNQAMVCNSNIVVKAVLSKYEGFQGLNSLVDVGGGIGKTVSEIVKAHPTIRGVNYDLPHVIATAPHFPGIKHVGGDMFKEVPSADAVFMKWIMHDWADEDCVKILKQCRKAIPETRKVIIMDTVLNAREKTALDPTLGIVFDLVMIAHTSGGKERSEEEWKNLLKEGGFPRFNVIAIPAMQSVIEAFPY
Sequoia_sempervirens_SESE_056096	Cupressaceae	Sequoia_sempervirens	SESE_056096	Q9FK25_OMT1_ARATH	COMT	ASMT	A	6	93	2.3e-16	1	209	5.2e-63	367	5.53e-87	MNGEISDSMNMNMFESEEEEIVGQTEAWKYTFAFVESLAVKSVVMLGIPDIIGRRGPKATLSLSQIAADLPTQKPDVDCLFRILRYLVAKNFFRADTSGGTGEVRYGLTPVSKWLLKDGAGAPSLSMAAMLLMQNDVTSVAPWHHFNECVLEGGMAFEKAHGLHIWDYAAAHPHYNNLFNQAMVCNSNIVVKAVLSKYEGFQGLNSLVDVGGGIGKTVSEIVKAHPTIRGVNYDLPHVIATAPHFPGVKHVGGDMFKEVPSADAVFVKWIMHDWADEDCVKILKQCRKAIPETGKVIIVDTVLNAREKTALDPTLGIVFDLVMIAHTSGGKERSEEEWKNLLKEGGFPRFNVIAIPAMQSVIEAFPY
Sequoia_sempervirens_SESE_033254	Cupressaceae	Sequoia_sempervirens	SESE_033254	Q6ZD89_OMT1_ORYSJ	COMT	ASMT	A	5	93	7.5e-17	1	209	1.2e-58	367	1.3e-74	MNGQICDSMNMNMFESEEEEIAGQNEAWKYTFAFVESLAVKSMVMLGIPDIIARRGPKAMLSLSQIAADLPTQKPDVDCLFRILRFLVAKNFFRADTSGGMGEVRYGLTPVSKWLLKDGAEAPSLSMAPMLLMQNDVTSVAPWHHFNECVLEGGVAFEKANGLHIWDYALAHPHYNNLFNQAMVCNTNIVVKAVLSKYEGFQGLNSLVDVRGGIRATVAEIVKAHPTIRGVNYDLPHVIATAPHFPGVKHGGGDMFKEVPSADAVFMKWIMHDWADEDCVNILKQCRKAIPEIGKVIIVDTVLNAREKTALDPTLGIVFDMVMIAHTSGGKERSEEEWKDLLKEGGFPHFNVIAIPALQSVIEAFPY
Pseudotsuga_menziesii_PSME_24152	Pinaceae	Pseudotsuga_menziesii	PSME_24152	Q9FK25_OMT1_ARATH	COMT	ASMT	A	3	92	4.9e-16	1	209	1.2e-59	366	1.35e-80	MGSDGFFDSEEEELAGQAQAWKCTFAFAESMAVKCAVLLGIPDMIAREGPRATLSLNEIVARLPRESPDASCLFRIMRFLVAKDVFRASVDHDGVGNETTRYGLAPASKWLLKECRELSIAPMLLMQNDERTTAPWHRFNECVLDGGIAFERANGSEIWPYARAHPDFNHLFNSAMVCHTRIVMKALLSNYHGFNAVNSLVDVGGGIGTTLAEIVRAYPSIKGINYDLPHVVATAPHYPGVEHQGGDMFETVPPAEAIFMKSIMHDWSDGDCIKILKKCREAIPETGKVIMVDVVLDAGDEDEKKMAAVDPNLGLVFDLVMVAHTSGGKERTEAEWKKILLESGFGRYNIIGIPSLQSVIEAFPR
Sequoiadendron_giganteum_SEGI_19685	Cupressaceae	Sequoiadendron_giganteum	SEGI_19685	Q9FK25_OMT1_ARATH	COMT	ASMT	A	6	92	4.8e-15	1	210	1.8e-57	472	8.36e-67	MLCPFTLPISNKFSYTPSLTRPTMAPPPPPASAISIPQPAHIGREEAQPESLLSQLKLYDMILGLSEPMALRAAVLLNIPDIIAEASGSLTLDEIAAHISTSTESPPCIEYLFRLLRFLSSHQVFSEIPHEEDFKQCRYALTGLSKLLVKETSKGGLSSGVSMQNYVPFLLGATSNIAFQGWLHLHESVLEGGCAFGKAFGMSNWDYAVNNPEANKTFNEAMSCDTRAVMASVVKVYEEGFKKITSLVDVAGGVGSALSTIVENYKHIRGINFDLPHVIASALPIAGVEHVSGNMFEHIPSADAVFMKWVLHDWDDDDCVRVLKRCYVAIPENGKVVIVDALIVEGEKDEDKEEKHLRGVGLAFDMGMMVFSNGGKERSEMEFKQIFNKAGFKSYTIFK…
Alsophila_spinulosa_Aspi01Gene33150	Cyatheaceae	Alsophila_spinulosa	Aspi01Gene33150	Q9FK25_OMT1_ARATH	COMT	ASMT	A	4	92	7.7e-16	1	178	1.4e-42	428	1.72e-47	MEAATQNNYESVNKGAGEGDQQAHEELDMLLEGQVEAWTLAFDYVSSMAVGVACVLKIPDILAKEGRPMKLDEIAAAGLLSPTSSSSGSPSKDYLYRLMRFLCWKGVFSHKVVEGGVHVYSLNKVSRWLVEGGGGDNQQAPPSLAPIARLSVNEALLTPWLRLPECIAEEGGPGAFERAHGCVPLFSFARDHPDTFGTPFIKALACETDIAIRALLAHYHALGDVHTLVDVGGNIGKAAAQIVARYPSIHAINFDLPHIVAQAPPYPGVEHTSGDMFQGVPSGDAIFLKHILHDWNNEDCIKILKNCHKALSEGGRLIIMDAVVGETDEKQQHPFQGMKMIYKRWPPTLVTSMAKSDGVALSEDRPSVEPFEESLKFIGFKMERIRADCVEGRFVVSEK…
Pseudotsuga_menziesii_PSME_44650	Pinaceae	Pseudotsuga_menziesii	PSME_44650	Q9FK25_OMT1_ARATH	COMT	ASMT	A	6	92	5.3e-16	1	209	8.1e-58	417	3.3e-79	MAPSIDSTIDHGFSHGCQQKNLSCESAATHELQLYEMMLSAAKPMALKAAVLLNIPDIIATKGNGRPLSVEQIASHIAAANPNSHNVDVGYLYRILRFLASYGVFTEQEEAADEGADDAGTKKMKYGLTGISKLLVQEENLQSSAPFLLLAADKVYLEAYQHLHESVLEGCYTFNKAYGMSPWEYVGKNPETNQTFNEAMATNSRAVMASVGKMYGDGFKSINTVVDVGGGMGSSLAMILKEHSHIRGINLDLPHVIAAAPPITGVEHVQGDMFDKIPSADAVMMKSILHDWEDEQCVKLLRRSYEATPRNGKVLIVEAVVDEAESMTRRLGLLFDITMMIYTTGGKERTEEEYKVLFQRSGFPSYKIIKLPFLQALIVLSKPYEESVLVRLNVLTVNV…
Pseudotsuga_menziesii_PSME_24609	Pinaceae	Pseudotsuga_menziesii	PSME_24609	Q9FK25_OMT1_ARATH	COMT	ASMT	A	2	92	1.4e-14	1	209	3.7e-60	374	5.41e-79	MAVNNDKICNGLFSSEEEELQGHAEATKYMLAFVESMTVKCVVLLGIPDMIAKEGPCATLSLNEIVSRLPTESPDASCLFRIMRFLVAKGVFSASVVECAEDGGSCETRYGLTPTSKWLVKEWNLSIVPFHLLLNEEITMAAWHRLNQCVLHGGIAFQRANGCDAWSYCSANPDFNDLLNDAMANNSRTVMKALLSNYHGFQAITSLVDVGGGTGAAMAEIVKAYPCIKGISYDLPHVVATAPHLPGVEHLGGDMFGTVPSADAIFIKSVLHDWGDEDCIKILKNCRKAIPQTGKVIIVDVVLDCVDGKNEKKTAMDPNFTGLACDLIMLAQTSGGKERTEEEWKKILFEAEFGSYNIFSIPALQSVIEVLPK
Cycas_panzhihuaensis_CYCAS_032541	Cycadaceae	Cycas_panzhihuaensis	CYCAS_032541	Q9FK25_OMT1_ARATH	COMT	ASMT	A	2	93	4.1e-16	1	210	1.4e-62	384	5.1e-75	MESNVKADQCSDSWKEGNGMDGYSLFENEEEELRGQAEIWKHTFAFVDSLAVKCAVLLGIPDMIAAEGPLSLAQIADRLRSNPTRSEEFNGPDVDCLFRILRFLVAKDVFSAGKDVNSDGETQTIYGLTAASKWLVKDGMSPMLLMQNDQTSVAPWHCFNECVLNGGTAFERAHGTDIWSYASANPRYNKLFNQAMACNAKIVMNAFLAKYARAFQNLRSLVDVGGGTGTAVAEIVRAFPHIHAINFDLPHVVATAPRSPGVEHVGGDMFASVPSAEAVLMKWIMHDWNDEDCVKILKNCRKAIPEKGKIIIVDVVIEEESDGKKKEILNEIRLVFDLVMIAHSCGGKERTESEWRKILSDGGFRRYNIIKIPALQSIIEAFPS
Gnetum_montanum_TnS000910963t04	Gnetaceae	Gnetum_montanum	TnS000910963t04	Q9FK25_OMT1_ARATH	COMT	ASMT	A	2	92	9.6e-15	1	209	8.6e-55	376	2.61e-66	MANEGNMAQWFSSKDEELQGHRTAWRFLFAFVETFAVKATLQLGIPEIMAGAGASAKLSLAEIAACLPGASADVAVLSRILRFLASRRYFAAESDAGGVTKYGLTPASKWMLSPNCGPPISLAPMFRLINDDASLAPWLRFDDCVTRGSDGGTAFSLVHGANIFEYASTRPAYSHVFNDAMAGTNAVCVPALLAAYSEGFRSVSSLVDVGGGVGASLEKIVHAFPNITTAINYDLPHVIADAPPIQGITHVAGDMFAEVPQADAVFLKWVLHDWPDEQCIKILSNCRRAIPDDKGKVIIVDAVIKENEAAGGAAASEEDVDLALAFDLTMVALTDGGKERTESEWKEVLQAAGFGRYNIIHLSPPEWRCVIEAFP
Gnetum_montanum_TnS000464843t01	Gnetaceae	Gnetum_montanum	TnS000464843t01	Q9FK25_OMT1_ARATH	COMT	ASMT	A	2	92	6.1e-15	3	209	1.3e-52	376	4.45e-64	MANEGNMAQWFSSKDEELQGHRTAWRFLFAFVETFAVKATLQLGIPEIMAGAGARAKLSLAEIAACLPGASADLAVLSRILRFLASRRFFAAEIDAGGVTKYGLTPASKWMLSPNSGPPISLAPMFRLINDDASLAPWLRFDDCVTRGSDGGSAFWLVHGANIFEYASTRPAYSHVINDAMAGTNAVCVPALLAAYSEGFRSVSSLVDVGGGVGASLEKIVHAFPNITTAINYDLPHVIADAPPIQGITHVAGDMFAEVPQADAVFLKWVLHDWPDEQCIKILSNCRRAILEDKGKVIIVDAVIKENEAAGGAAASEEDVDLALAFDLTMVALTDGGKERTESEWKEVLQAAGFGRYNIIHLSPPEWRCVIEAFP
Torreya_grandis_TG5g03182-mRNA1	Taxaceae	Torreya_grandis	TG5g03182-mRNA1	Q9FK25_OMT1_ARATH	COMT	ASMT	A	3	92	7.6e-12	1	210	2.6e-56	374	2.04e-76	MDQNHEPIIHVSAMGSLSTIDDSTQSSQMEAHVHLYEMMLSAAKPMVLKAAVLLNIPQIIATHGKSNALSVDDIASYISASTNNVVPHKEYLFRILRFLASCGVFTEEIDDNDKQLKYGLNMVSRLLVKEKNKESCAPFLLCAVERVYLEAYQHIHESVMEGCYPFNKVHGMSPWEYCSRHPEVNKAFNDSMACHTKGVMASVVKIYDGFKSAKSVVDVAGGIGSALSIIVSQHPHLHGINFDLPHVIETAPPIPGVEHVDGNMFDKIPCADIIFMKWILHDWDDDKCVQILEKSYEATPKNGKVVIVDALLESSQGNLQRLGLLFDMTVMIYTTGGKERSEEEFKMLFFKAGFKSYNVIKLPFLQALIEVSK
Ginkgo_biloba_GWHGBAVD004524	Ginkgoaceae	Ginkgo_biloba	GWHGBAVD004524	Q9FK25_OMT1_ARATH	COMT	ASMT	A	4	92	2.1e-15	1	209	4.3e-58	373	7.29e-72	MDYKRGCSGHEVQEITEDKITAHAEDMEGFIELWKRMFGFMDSLGLRWAVEMGIPDIISKAGPQSAQQIASHLPCESPQVDFISGILRFLAMRGVFTEIVDKEGKEEVEYGLTAISKWLLTENGSCMNSMVMMQTHVAVFAPWYHFGESVLRGGFPFEVVHGKSLFPFAKDNPDFGKLFNDAMASYSRMLLKHVLSVYGDEDRFKDLKSLVDVGGGDGTTVSQIAHSFPHIKCYNYDLPQVIQDAPPYPGVQHIAGDMFMTVPHADAVFMKLILHDWGDEECMQILRNCRQAIPVDGKVIIVDVVLTKDGVRRRGFEEIGVMMDMVMLAHQRGKERSEEQWKELLQASGFDCYKITPLPDHLSIIEAVPADRN
Torreya_grandis_TG5g02605-mRNA1	Taxaceae	Torreya_grandis	TG5g02605-mRNA1	Q9FK25_OMT1_ARATH	COMT	ASMT	A	3	93	3.9e-15	1	210	2.2e-62	372	1.72e-83	MNSPSANISLFESEEEELAGQAEAWRYTFAFVDSLAVKSAVLLGIPDMIARHGPNATLSLSQIAAELPSKEPDVNCLFRILRFLVAKKFFRAEILTTDGGIVETRYGLTAASKWLVKDRVSMAAMLVMQNDPTSMAPFHHFNECVLQGGVAFEKANGAHIWEYASAHPEYNDLFNEAMACNANIVMKAVLSKYDGFQGLTSLVDVGGGTGTAIAEIVKAYPAIKGFNYDLPHVVATAPDLPGVEHIGGDMFKSVPSADAVFMKSIMHDWPDEECIKILKKCRKAIGEKGKVIVVDAVLDAGEKAAVDPSVGIVFDLVMIAHTSGGKERTQEEWKKVLMEAGFRRFNIIAIPALHSVIEAFPYYYSFTTLNS
Welwitschia_mirabilis_W.mirabilis.19404	Welwitschiaceae	Welwitschia_mirabilis	W.mirabilis.19404	Q6ZD89_OMT1_ORYSJ	COMT	ASMT	A	3	92	9.4e-15	1	210	1.2e-56	369	3.88e-72	MNHDTGANAGEKLFDSEDEEIQGQEAAWNFTFAFAQSMAVKSAVLLGIPDIIARNGPNSTLALPDIAKELPSDTPDTDTLLRIMRFLVATKFFRATKDASDGDIKYGLTGASKWLLRHGLVSMAPFFLMENDKVAMAPWHHFHESVLEGGVAFARANGDHIWAYCSAHPDFNSLFNDAMAAGTRILMKALLSTYRGFDNVSSIVDVGGGIGSAVAEIAKAHPHIRGAINYDLPHVVATAPKFPGVEHVAGDMFRSVPSAECMFLKWVLHDWNDEKCTELLRICRNALPENGKLVIVEMVLEDGIVGEEEKKVDVDGRLGYVMDLVMIAHASGGRERTASEWRSLLSSSGYSSHNIIRLPTLQSVIEAFP
Welwitschia_mirabilis_W.mirabilis.19405	Welwitschiaceae	Welwitschia_mirabilis	W.mirabilis.19405	Q6ZD89_OMT1_ORYSJ	COMT	ASMT	A	3	92	5.4e-14	1	210	1.4e-56	369	1.38e-72	MNRQTAMNAHGNFFESEEEELRGQEAAWNFTFSFAQSLAVKSVVLLGIPDIIARNGPNSTLSLPDIAKELPSESPDMDVLMRIMRFLVAIKFFRATKDASDGDTRYGLTGASKWLLQRQQVSMAPFFLMENDEVAVAPWHHFHECVLEGGVAFAKANREHIWAYCSAHPDFNSLFNDAMAGNTRVVMKALLSTYRGFDNVSSVVDVGGGIGSAVAEIVRAHPHIRRAINYDLPHVVATAPEFPGVEHIAGDMFSTVPPADCMFLKWILHDWNDDDCTKLLKICRSALTEKGKVVIVEVVLEDENGDAGQKRSALDRNIGYVMDLVMIAHTSGGRERTASEWERLLSGAGFSSHNIVALPTLQCVIEAFP
Picea_glauca_DB47_00085829-RA	Pinaceae	Picea_glauca	DB47_00085829-RA	Q9FK25_OMT1_ARATH	COMT	ASMT	A	5	92	1.9e-12	1	210	1.1e-51	387	6.22e-60	MKGIDIRAVKDVKLLQDLDMDIRAVNDEALLQASALRMAFSIVNPFLLKCALRLKIPDIVWRAGPDAPLSVQQIAAQLPSEAPDVDALSRILTCLSSMGILQTIKPTEEALGTNKAAETMTMKYTLTALSKTYFVSEDISPLSLAPLALMPTHAALWPAWDHIHERVLHVGDNFQNSCGGGQDFWSYAAGNPEINNVFNAAMVSLTKVDMKEIFTSYDGFKDVNTLVDLGGGHGEVISQIIAVYPHIHAINFDLPHVIATAPTLPGITHISGHMFESVPSGDAFFMKHILHLWDDEDCIKLLKICYKATSDKGKLIIVDAVLDTTEDCDPIGSGHLMDMLMLNVFRGGRERTREQWNEILQSAGFSLSKIVGRKRSPTKIIEALKC
Picea_glauca_DB47_00082653-RA	Pinaceae	Picea_glauca	DB47_00082653-RA	Q9FK25_OMT1_ARATH	COMT	ASMT	A	5	92	1.9e-12	1	210	1.1e-51	387	6.22e-60	MKGIDIRAVKDVKLLQDLDMDIRAVNDEALLQASALRMAFSIVNPFLLKCALRLKIPDIVWRAGPDAPLSVQQIAAQLPSEAPDVDALSRILTCLSSMGILQTIKPTEEALGTNKAAETMTMKYTLTALSKTYFVSEDISPLSLAPLALMPTHAALWPAWDHIHERVLHVGDNFQNSCGGGQDFWSYAAGNPEINNVFNAAMVSLTKVDMKEIFTSYDGFKDVNTLVDLGGGHGEVISQIIAVYPHIHAINFDLPHVIATAPTLPGITHISGHMFESVPSGDAFFMKHILHLWDDEDCIKLLKICYKATSDKGKLIIVDAVLDTTEDCDPIGSGHLMDMLMLNVFRGGRERTREQWNEILQSAGFSLSKIVGRKRSPTKIIEALKC
Sequoiadendron_giganteum_SEGI_05657	Cupressaceae	Sequoiadendron_giganteum	SEGI_05657	Q6ZD89_OMT1_ORYSJ	COMT	ASMT	A	6	92	4.5e-16	1	210	8.1e-62	389	2.56e-66	MASPPVASAISIPQPALVCEQEAPQSVSLLSQLKLYDMIFGSAKPMALRAAVLLNIPDIIGEASGCLNLEEIAAHISASTESPPSIEYLFRLLRFLASHQVFSEIPHKEDFKQFRYALTGLSKLLVKETSKEGLSSGVSMQNYVPLLLGSTSHIPFQGWLHLHESVLEGGCAFDKAFGMSYWDYAVNDPEANKTFNEGMSCDTRAVMSSVVKIYEEGFKQIISLVDVGGGLGSTLSIIVEHYKHIRGINFDLPHVIASAPPITGVEHVNGNMFENIPRADVVFMKWILHDWDDDDCIRLLKKCHEAIPDNGKVVIVDAIIVEAKNDEDEEEKCLRNVGLALDMTMMLFTGGKERSEMEFKQLFKKAGFKSYTIFKLPFVQAIIEVSKF
Pinus_albicaulis_PIAL.418.1.p1	Pinaceae	Pinus_albicaulis	PIAL.418.1.p1	Q9FK25_OMT1_ARATH	COMT	ASMT	A	5	92	5.2e-10	1	210	4.2e-50	394	8.89e-54	MKGMAMEAPKGVKLLECSATDIPEVNEDALLQASALRMAFSIVNPFLLKCALRLKIPDIIWRAGLDSPPSVQQIASQLPSEAPDLDALSRILACLSCMGILKAIKPTEDDLQISGADETMTMKYTLTNLTKTYFVSEEISPLSLAPLALVTMSHAVLRQPWEHIHERVLHVRDNFKNSCGDGHDLWSHLARNSEANNVFNAAMLSLTKVEMREILTYDGFKDVNTLVDLGGGHGEVITQIITVYPHIHAINFDLAHVIATAPTLPGLTHISGDMFESVPFGDAILMKHVLHLWDDEHCIKLLKMCYKATSDKGKLIIIDAVLDILEDSDPIGSGQLMDVSMLNVSLGARERTQEQWNEILQSAGFSLSKIVGRKGSLTKIIEALKCKVEEKILF
Larix_kaempferi_GWHGBHPX005964	Pinaceae	Larix_kaempferi	GWHGBHPX005964	Q9FK25_OMT1_ARATH	COMT	ASMT	A	7	92	2.5e-15	1	209	5.8e-59	385	1.31e-80	MTPSPSMDTIDLVLAHGGQQINLSSESAANHEVQLYEMILSAAKPMAMKAAVLLNIPDIIAAKGNGGPLSVEKIASHIAAANPSSTSNSHVDLGYLHRILRFLASYGVFTEQEEADEADDADLKKIKYGLTGISKLLVQDENQQSSAPFLLLAADKVYLEAYQHLHESVLEGCYTFNKAYGMSPWEYAGKNPETNRTFNEAMATNSRAVMASVGKMYEEGFKSINTLVDVGGGMGSSLAMILKDHPHIRGINLDLPHVISAAPPITGAEHMQGSMFDKIPSADAVMMKWILHDWEDEECVKLLRRSYEATPTNGKVLIVEAVVDEAESMTRRLGLLFDITMMIYTTGGKERTEEEFKVLFQRSGFPSYRIIKLPFLQALIVLSKS
Larix_kaempferi_GWHGBHPX005960	Pinaceae	Larix_kaempferi	GWHGBHPX005960	Q9FK25_OMT1_ARATH	COMT	ASMT	A	6	92	1.2e-15	1	209	1.4e-58	383	3.47e-80	MAASIDAIDHGFSHGLQQINLSCESAATHELQLYEMMLSAAKPMAMKAAVLLNIPDIIATKGNGGPLSIEQIASHIAVANSTSTSNTHVDLGYLYRILRFLASYGVFTEQQEADEADDAGMKKIKYGLTGISKLLVQDENQQSSAPFLLLAADKVYMEAYQHLHESVLEGCYTFNKAYGMSPWEYAGKNPETNLTFNEAMATNSRAVMASVAKMYEDGFKSINTLVDVGGGMGSALAMILKQHSHIHGINLDLPHVIATAPSISGAEHVQGDMFDKIPSADAVMMKCILHDWEDEECVKLLRRSYEATPTNGKVLIVEAVVDEAESMTRRLGLLFDITMMIYTTGGKERTEEEYKVLFQRSGFPSYKIIKLPFLQALIVLSKS
Pinus_taeda_PITA_42411	Pinaceae	Pinus_taeda	PITA_42411	Q9FK25_OMT1_ARATH	COMT	ASMT	A	11	90	3.2e-07	15	209	1.1e-55	381	4.3e-59	MEDHHHQLQPSPPPAQDLQFLSPVRDLIFSRIPALILKSALLLKIPDIIATAGPESAYTLSLRQIAARLPSQTPHLDYLSRILRYLSTQGIFIESRTTSSDNPFDFHYGLTDTAKMCFVTQGEKNENPWSLVPFLLMINDETFMNPLHHIHECVLQGPGVAGGAFQIAHGKELWAYTRENHHSKAVFNSGMESLTKVIMKLFMGCYQGFEAGEKLRVVDVGGGNGAAIAQIVEAHPHIHGINFDLPQVIEAAPSIPGVEHVGGDMFESIPSADVVFIKAILHNWDDDRCVKILENCHKALPDNGRLIVVEAVVSDQPSRSQEAQMIFDLIMMSYTGGGRERDEQQWRGLLEKSGFATLKIATLPAFSSLNILETAKAKSF
Pinus_taeda_PITA_25676	Pinaceae	Pinus_taeda	PITA_25676	Q9FK25_OMT1_ARATH	COMT	ASMT	A	8	91	1.5e-07	15	209	1e-53	380	3.13e-66	MEDLHHQIQHSPPAQDLQFLSPMRDLIFSSIPALFLKSALLLKIPDIIVTAGPESSYTLSLRQIAARLPSQTPHLDYLSRILRYLSTQGIFIESQTTSSDNPFDFRYALTDTTKTFFISQGEKNENPFSLVPFFLMINDETFMNPLHHIHECVLQGPGVAGGAFQIAHGKELWAYTRENHHSKAVFNTGMESFTKVIMKLFVGSYQGFEAGEKLRVVDVGGGNGAAIAQIVEAHPHIHGINFDLPQVIEAAPSIPGVEHLGGDMFVSIPSADVVFIKHVLHNWDDDRCVKILENCHKALPDNGRLIVVEAVVSDKPSLSQEVQMIFDLIMISYTGGGRERDEQQWRGLLEKSGFATLKIATLPGISSLNILETTKAKSL
Picea_sitchensis_E0M31_00083923-RA	Pinaceae	Picea_sitchensis	E0M31_00083923-RA	Q9FK25_OMT1_ARATH	COMT	ASMT	A	4	92	4.7e-08	3	209	7.8e-54	380	3.59e-65	MEDHDHQLQPSPPAQDLQFLSPLRDLIFSSVPALFLKSVVLLKIPDMIASAGPESSYTLSLRQIAARLPSQTPHLDYLSRILRYLSTQGIFIESQTTSSDNPFDFRYGLTDTAKMFFVNQGDKNENPLSLVPFFLMINDETFMTPLHHIHECVLQGQSVAGGAFQIAHGKNLWAYTRENHHSNTVFNTGMESFTKVIMRLFVXCYEGFKPGEKLRVVDVGGGNGAAIAQIVEAHPDIHGINFDXPQVTETAPSIPGVEHVGGDMFDSIPSADVVFIKHVLHDWDDDRCVKILENCHKALPDNGRLIVVEAVLSDQPTPSQEVQMIFDMMMISYTGGGRERSEQQWRRLLEKSGFATLKIAQLPGISSLNILETTKGKSL
Picea_glauca_DB47_00086612-RA	Pinaceae	Picea_glauca	DB47_00086612-RA	Q9FK25_OMT1_ARATH	COMT	ASMT	A	4	92	4.5e-08	3	209	7.1e-54	380	1.19e-65	MEDHDHQLQPSPPAQDLQFLSPLRDLIFSSVPALFLKSVVLLKIPDMIASAGPESSYTLSLRQIAARLPSQTPHLDYLSRILRYLSTQGIFIESQTTSSDNPFDFRYGLTDTAKMFFVNQGDKNENPLSLVPFFLMINDETFMNPLHHIHECVLQGQSVAGGAFQIAHGKNLWAYTRENHRSKTVFNTGMESFTKVIMRLFVGCYEGFKPGEKLRVVDVGGGNGAAIAQIVEAHPDIHGINFDLPQVTETAPSIPGVEHVGGDMFDSIPSADVVFIKHVLHNWDDDRCVKILENCHKALPDNGRLIVVEAVLSDQPSPSQEVQMIFDLIMISYTGGGRERSEQQWRRLLEKSGFTTLKIAQLPGISSLNILETTKGKCL
Picea_glauca_DB47_00082631-RA	Pinaceae	Picea_glauca	DB47_00082631-RA	Q9FK25_OMT1_ARATH	COMT	ASMT	A	4	92	4.5e-08	3	209	7.1e-54	380	1.19e-65	MEDHDHQLQPSPPAQDLQFLSPLRDLIFSSVPALFLKSVVLLKIPDMIASAGPESSYTLSLRQIAARLPSQTPHLDYLSRILRYLSTQGIFIESQTTSSDNPFDFRYGLTDTAKMFFVNQGDKNENPLSLVPFFLMINDETFMNPLHHIHECVLQGQSVAGGAFQIAHGKNLWAYTRENHRSKTVFNTGMESFTKVIMRLFVGCYEGFKPGEKLRVVDVGGGNGAAIAQIVEAHPDIHGINFDLPQVTETAPSIPGVEHVGGDMFDSIPSADVVFIKHVLHNWDDDRCVKILENCHKALPDNGRLIVVEAVLSDQPSPSQEVQMIFDLIMISYTGGGRERSEQQWRRLLEKSGFTTLKIAQLPGISSLNILETTKGKCL
Picea_engelmannii_EFE08_00090202-RA	Pinaceae	Picea_engelmannii	EFE08_00090202-RA	Q6ZD89_OMT1_ORYSJ	COMT	ASMT	A	4	91	7.8e-08	4	209	9.7e-51	380	7.07e-56	MEDHDHQLQPSPPAQDLQFLSPLRDLIFSSVPALFLKSVVLLKIPDMIASVGPESSYTLSLRQIAARLPSQTPHLDYLSRILRYLSTQGIFIESQTTSSDNPFDFRYGLTDTAKMFFVHQGDKNENPLSLVPFFLMINDETFMTPLHHIHECVLQGQSVAGGAFQIANGKNLWAYTRENHHSNTVFNTGMESFTKVIMRLFVGCYEGFKPGEKLRVVDVGGGNGAAIAQIVEAHLDIHGINFDLPQVTETAPSIPGVEHVGGDMFDSIPSADVVFIKHVLHNWDDDRCVKILENCHKALPGNGRLIVVEAVLSDQPSPSQEVQMIFDLIMISYTGGGRERSEQQWRRLLEKSGFTTLKIAQLPGISSLNILETTKGKCL
Picea_engelmannii_EFE08_00030146-RA	Pinaceae	Picea_engelmannii	EFE08_00030146-RA	Q6ZD89_OMT1_ORYSJ	COMT	ASMT	A	4	91	7.8e-08	4	209	9.7e-51	380	7.07e-56	MEDHDHQLQPSPPAQDLQFLSPLRDLIFSSVPALFLKSVVLLKIPDMIASVGPESSYTLSLRQIAARLPSQTPHLDYLSRILRYLSTQGIFIESQTTSSDNPFDFRYGLTDTAKMFFVHQGDKNENPLSLVPFFLMINDETFMTPLHHIHECVLQGQSVAGGAFQIANGKNLWAYTRENHHSNTVFNTGMESFTKVIMRLFVGCYEGFKPGEKLRVVDVGGGNGAAIAQIVEAHLDIHGINFDLPQVTETAPSIPGVEHVGGDMFDSIPSADVVFIKHVLHNWDDDRCVKILENCHKALPGNGRLIVVEAVLSDQPSPSQEVQMIFDLIMISYTGGGRERSEQQWRRLLEKSGFTTLKIAQLPGISSLNILETTKGKCL
Pinus_lambertiana_PILA_09118	Pinaceae	Pinus_lambertiana	PILA_09118	Q9FK25_OMT1_ARATH	COMT	ASMT	A	6	92	9.7e-16	1	209	5.1e-62	378	3.43e-81	MEGESTMSNLLANKGSEICTDEFFESEEEEMLGQVHAWNCTFAFIESLAVKSAVLLEIPDIIARQGPRATLSLSEIAARLPRESPDVSCLFRIMRFLVAKGVFRAEDGGSFQTRYGLTPISKWFVKKREISMVPMLLMQNDERIMAPWHYLNKCVLDGALPFERAHGADIWSYASAHPDFNHLFNNAMAGDTRIVMKTLVSKYQGFHFLNSLVDVGGGTGTALAEIVRAYPSIKAINYDLPHVIATAQNLPGVEHVGGDMFETVPAADAILMKWIMHDWSDEDCSKILRNCRKAIPETGKVIIVDMVADFQHNNEKKGAPLDPNLCLVFDLLMATHCTGGKERTEEEWKKILWEGGFGDYNIVGIPALQSVIEAFPR
Ginkgo_biloba_GWHGBAVD004525	Ginkgoaceae	Ginkgo_biloba	GWHGBAVD004525	Q9FK25_OMT1_ARATH	COMT	ASMT	A	4	92	3.3e-17	1	209	3.8e-57	376	3.99e-72	MAMDRSKSGSSNQHEEEEQNKIHVRDQEDMEGFIELWKRMFGFMDSLGLRWAVEMGIPDIISKSGPQSAQQIASHLPSESPQIDFISRILRFLAMRGVFTETVGEEEKEIRYGLTPISKWLLTENSDCMNSMILVQTHEKDIAPWYFFGQCVLRGGFPFEMAHGKRRFSFTKDDPDFNKLFNDSMASYSRMLINNILTTYGDGFKRLKSLVDVGGGDGTTISKIAQSFPHIKCYNYDLPQVIQDAPPYPGVEHIAGDMFISVPHADTIFMKTVLHDWGDEECKKILKNCRQAIGQEDGHVIIVDAVLREAGKKRSGFDEIGVMMDMVMLSHQRGKERSESRWKELLEASGFDRHNIIPLPNSQMSIIEAFPSISFS
Sequoia_sempervirens_SESE_080736	Cupressaceae	Sequoia_sempervirens	SESE_080736	Q6ZD89_OMT1_ORYSJ	COMT	ASMT	A	3	93	4.7e-15	1	209	1.4e-59	375	6.33e-71	MNGPAADKCHDGEICDDTSTNMFESEEEELAGQAEAWKFTFAFVESLVVKSVVLLGIPDMIALRGPKATLSLSEIAAELPSQKPDVNCLFRILRFLVAKNFFRADTSGGAGEVRYGLTPASKWLLKDGATAPSLSLTAMLLMQNDVTSVAPWHHFNECVLDGGVAFEKAHGMYVWDYAAAHPHHNNLFNQAMACNANIVMKAISSKYEGFQGLNSLVDVGGIGATVAEIVKAHPTISGVNYDLAHVIATAPHFPGVKHVAGDMFKEVPSADAVFMKWIMHDWSDEDCIKILKQCRKAIPETGKVIIVDTVLNAREKTALDPTLGLVSDLAMLAKTSGGKERTEEEWKGLLKEGGFPRFNVIAIPTLQSVIEAFPY
Pohlia_nutans_GWHTBHNB008742	Mniaceae	Pohlia_nutans	GWHTBHNB008742	Q9FK25_OMT1_ARATH	COMT	ASMT	A	6	92	7.6e-16	1	209	2.3e-42	374	2.72e-48	MSDGTATTSGEGEGLATQNPTGARQDVVLPSQSGMSVLMPLLFGHAAAMTVKTAVQLSIPDILARAEPERSWLSIDEIAAQLPSDSVDKQALHRIMRALVHLRVFSATQTEPKSVGYGLTPASRMLVRENNPRSLAPMVMYVNYQNSQTPWQHLHKTVLYGRNAWEATYGMSSWEYSDVDPEYGELWSMADKVQGAQKIEALKRYPGWKEVQTLVDVGGYKGTTVAAIVAAHPHIRGINFDLPHVVADAQNLPGVEHVAGNLLGSDIPCGDTLLLKNVVHLFNDEDCMKVLQNCKKSLPAEGKLLIYDPVVPSECGGESPYTGVPPLMDLALLVFAGGVDRTEHQWTSLLAHAGFPNVKFISLQPQHWLLEASQ
Ginkgo_biloba_GWHGBAVD004535	Ginkgoaceae	Ginkgo_biloba	GWHGBAVD004535	Q6ZD89_OMT1_ORYSJ	COMT	ASMT	A	6	92	2.3e-17	1	209	4.4e-58	372	7.14e-63	MDHSKSGSSNEHGEEEEQNKIHVRDQEDMDGFIELWKRMFGFMDSLGLRWAVEMGIPDIISKSGPQSAQQIASHLPSESPHIDFISRILRFLAMRGVFTETVGEEEKEVRYGLTPISKWLLTENSRCMNSVILVQTHEKDIAPWYFFGQCVLRGGFPYEIAHGKQRFSFAKDDPDFNKLFNDSMASCSRTLIGNILTTYSDGFKRLKSLVDVGGGDGTTISNIAQSFPHIKCYNYDLPHVIQEAPPYPGVEHIAGDMFISVPHADAIFMKTVLHDWEDEECKKILKNCRQAIGQEDGHVIIVDAVLREAGKKRSGFDEIGVMMDMVMLSHQRGKERSESQWKELLEASGFDRYSFIPLPNSEMSIIEAFPSI
Sequoia_sempervirens_SESE_077745	Cupressaceae	Sequoia_sempervirens	SESE_077745	Q9FK25_OMT1_ARATH	COMT	ASMT	A	5	92	1.3e-15	1	207	1.9e-59	387	1.31e-68	MASPPVASAISIPQPALVCEQEAQSESLLSQLKLYDMIFGSTKPMALRAAVLLNIPDIIGEASGCLTLEEIAAHISASTKSPPRIEYLFRLLRFLASHQVFSEIPHKEDFKQFRYALTGLSKLLVKEPSKGGLSSGVSMQNYVPLLLGSTSNMPFQGWLHLHKSVLEGGCAFDKAFGMSYWDYAINNPEENKAFNEGMSSDTHAVMSSVVKIYEEGFKEITSLVDIGGGVGSTLSIIVEHYKHIRGINFDLPHVIASAHPITGVEHVSGNMFENIPQADVVFMKWILHDWDDDDCVRLLKKCHEAIPDNGKVVIVDAIIVEAKNNEDEQEKCLRNVGLALDMTMMLFTGGKERSEMEFKQIFKKAVVKSLVVVMATRAQTLIGPKCL
Sequoia_sempervirens_SESE_070504	Cupressaceae	Sequoia_sempervirens	SESE_070504	Q6ZD89_OMT1_ORYSJ	COMT	ASMT	A	6	92	3.8e-14	1	210	3.6e-61	387	9.58e-63	MASPPVASAFSIPQPALVCEQEVQPESLLSQLKLYDMIFGPAKPMALRAVVLLNIPDIIGEASGCLTLEEIAAHISASTKSPPRIEYLFRLLRFLASHQVFSEIPHKEDFKQFRYALTGLSKLLVKEPSKGGLSSGVSMQNYVPLLLGSTSNMPFQGWLHLHESVLEGGCAFDKAFGMSYWDYAINNPEENKAFNEGMSCDTRAVMSSVVKIYEEGFKEITSLVDIGGGVGSTLSIIVEHYKHIRGINFDLPHVIASAHPITGVEHVSGNMFENIPQADVVFMKWILHDWDDDDCVRLLKKCHEAIPDNGKVVIVDAIIVEAKNNEDEQEKCLRNVGLALDMTMMLFTGGKERSEMEFKQIFKKAGFKSYTIFKLPFVQAIIEVSKF
Sequoia_sempervirens_SESE_041957	Cupressaceae	Sequoia_sempervirens	SESE_041957	Q6ZD89_OMT1_ORYSJ	COMT	ASMT	A	5	92	4.7e-18	1	210	2.4e-60	387	3.76e-62	MASPPPASAISIPQPALVCEQESQPESLLSQLKLYDMIFGSAKPMALRAAVLLNIPDLIAEAPGSLTLEEIAAHISASTKSPPSMEYLFRLLRFLASHQVFSEIPNEDDFKQCRYALTPLSKLLVKETSKGGLSSGVSMQNYVPLLLGCNSHIVFQGWLHLHQSVLGGGCAFDKAFGMSYWDYTVNNPEESKSFNEGMSCDTRAVMSSVVKIYEGGFKKITSLVDVGGGVGSALSIIVENYKHIRAINFDLPHVIASAPPITGVDHVSGNMFEYIPPADVIFMKWILHDWDDDDCVRLLKKCHEAIPDNGKVVIVDAIIVEAKNDDDEQEKCLRNVGLVFDMLMMLLTGGKERSEMEFKQLFKKAGFESYTIFKLPFAQAIIEVTKF
Sequoia_sempervirens_SESE_040575	Cupressaceae	Sequoia_sempervirens	SESE_040575	Q6ZD89_OMT1_ORYSJ	COMT	ASMT	A	5	92	4.7e-18	1	210	2.3e-60	387	3.76e-62	MASPPPASAISIPQPALVCEQESQPESLLSQLKLYDMIFGSAKPMALRAAVLLNIPDLIAEAPGSLTLEEIAAHISASTKSPPSMEYLFRLLRFLASHQVFSEIPNEDDFKQCRYALTPLSKLLVKETSKGGLSSGVSMQNYVPLLLGCNSHIVFQGWLHLHQSVLGGGCAFDKAFGMSYWDYTVNNPEESKSFNEGMSCDTRAVMSSVVKIYEEGFKKITSLVDVGGGVGSALSIIVENYKHIRAINFDLPHVIASAPPITGVDHVSGNMFEYIPPADVIFMKWILHDWDDDDCVRLLKKCHEAIPDNGKVVIVDAIIVEAKNDDDEQEKCLRNVGLVFDMLMMLLTGGKERSEMEFKQLFKKAGFESYTIFKLPFAQAIIEVTKF
Pinus_albicaulis_PIAL.13696.1.p1	Pinaceae	Pinus_albicaulis	PIAL.13696.1.p1	Q9FK25_OMT1_ARATH	COMT	ASMT	A	2	92	2.4e-12	1	209	4.5e-59	399	2e-79	ISSICELGLQESQLSICNRCARESNMNGQGEICRDGFFESEEEELQGRAEAWKSTLAFVESLAVKCVVLLGIPDMIAREGPRATLYLNEIVANMPTESPDSACLFRIMRFLVAKGVFRSSAVKSAEDGTCETKYGLTPASKWLVKQRDLSMVPMLLLENDERAVAPWHRFNECVLEGGIAFEKANGAELWSYTSAYPDFNNLFNDAMACNARIVMKVLLSKYQGFHSLNSIVDVGGGTGTAVAEIVRAYPSIKGINYDLPHVVSTAPQLPGVDHVGGDIFTTIPSGDAIFMKWITHNWDDEDCIKILKNCRKAIPETGKVIIIDLVLGTDQGDDIDKKKKAALDPTLGIVFDLLMMAHTSGGKERREEEWKKILWEGGFGHYNIIDIPALQSVIEAFPR
Cycas_panzhihuaensis_CYCAS_031316	Cycadaceae	Cycas_panzhihuaensis	CYCAS_031316	Q9FK25_OMT1_ARATH	COMT	ASMT	A	4	93	1.2e-14	1	209	4.8e-56	390	2.75e-62	MESTGKEDGCCKKSCEGGYGVHGYGLFESEEEEFRGQAEIWKHTFAFVDSLAVKCAVLLGIPDMIAGEGPLTVGQIAARLRLHAAKSLEFNGSDIDVGCLFRILRFLVAKNVFSAAKCIDSNGESETIYGLTAVSKWLVKDGMSSMLLMQNHQTNAAAWHLFNECILSGGSAFQRANGTDIWSYASSRPDYNELFNQAMAWNAKIVMRVVLAKYGHGFQNLRSLVDVGGGTGTAVGEIVRAFPGIRAINLDLPRVVATAPQRPGVAHIAGDMFVSVPSAESVFMKSVMHDWNDEECIKILKNCRKAIPEWGKMIMVEIVIKEESEEKEEEEKEMMSELGLVFDLVMIAHTAAGKERTEAEWRKILCGGGFGRYNIIKIPALQSIIEAFPS
Cycas_panzhihuaensis_CYCAS_031314	Cycadaceae	Cycas_panzhihuaensis	CYCAS_031314	Q6ZD89_OMT1_ORYSJ	COMT	ASMT	A	2	93	1.4e-15	1	209	5.6e-59	387	1.36e-63	MESTVKEDLCCNSCKEWNEVDAYDLFESEEEELKGQAEIWKHTFAFVDSLAVKCAVLLGIPDMIAAEGPLSLAQIAARLRLHAAKSLEFNGPDIDAGCLFRILRFLVAKNVFSAAKCITANGESETVYGLTAASKWLVKDGMSAMVLMQNHQTSVAPWHYFDECVLNGGIAFERANGTDIWSYASANPDYNKLFNQAMACNAKIVMKAILSKCVHVFQNLHSLVDVGGGTGTAVAEIVRTFPGIRAINFDLPHVVATAPDLPGVEHIGGDMFQSVPSAEAVFMKWIMHDWNDEECIKILKNCRKAIPKEGKIIIVDVVIEEESHEKGKGGIMGEIGLVFDLVMVAHSSGGKERTQAEWSKILCGGGFGHYNIIRIPALQSIIEAFPS
Pohlia_nutans_GWHTBHNB005849	Mniaceae	Pohlia_nutans	GWHTBHNB005849	Q6ZD89_OMT1_ORYSJ	COMT	ASMT	A	7	76	7.1e-10	2	210	4.2e-48	386	9.47e-56	MTVPDDDFLSHFIVQLVAKASSMCDFLVLPAINTLAIGQSVPEKRMEAFYVLEELRCSFSIPYAFEAAIEMRIPDILAAAGPGAFLTAQQIADKLPRQGHDAARKLGRILRLLALKGVFAEEAETTDHSESNEPRLLVTGSEFDLTPFVMLARRTGSSPPLKYLREMVEDDADGFELANGMDLWSYAKANPAANAIMDAAMKSGTKLHNSILAQHYEGFKDVKCLMDVGGGVGGALTLIVAAHPHIRGINFDLPHVVSSAPTIPGVQHVSGSFLESVPSGSDTILLQHVLHDWGDDECIKILKNCHRALPENGKLLIQENVMDPARDSDAKANAALNSDLLMMALFKSVGGERTSEEYKRLLAAAGFSRVAFRSVRGLDLIECIKT
Cycas_panzhihuaensis_CYCAS_031313	Cycadaceae	Cycas_panzhihuaensis	CYCAS_031313	Q9FK25_OMT1_ARATH	COMT	ASMT	A	2	93	6.6e-16	1	209	1.6e-61	383	4.35e-73	MESAVKEDRCCNSGNGVDGYGLFESEEEELRGQAEIWKHTFAFVDSMTVKCVVLLGIPDMIAAEGPLSLAQIAARLRLHAAKSLEFNGPDIDAGCLFRILRFLVAKNVFSAAKCITANGESETVYGLTAASKWLVKDGMSAMVLMQNHQTSVAPWHHFNECVLNGGIAFERANGTDIWSYASAHPYYNKLFNQAMACNAKIVMKAILSKYGHAFQNLHSLVDVGGGTGTAAAKIVRAFPHIRAINFDLPHVVATAPDLPGVEHIGGDMFQSVPSAEAVFMKWIMHDWNDEDCVKILKNCRKAIPEEGKIIIVDVVIEGESDEKEKERMSEMGLVFDLVMVAHSSGGKERTEAEWSKILSGGGFCRYNIIKIPALQSIIEAFPS
Pinus_taeda_PITA_44324	Pinaceae	Pinus_taeda	PITA_44324	Q9FK25_OMT1_ARATH	COMT	ASMT	A	11	90	3.2e-07	15	209	2.3e-54	382	3.69e-57	MEDHHHQLQPSPPPAQDLQFLSPVRDLIFSRIPALILKSALLLKIPDIIATAGPESAYTLSLRQIAARLPSQTPHLDYLSRILRYLSTQGIFIESRTTSSDNPFDFHYGLTDTAKMCFVTQGEKNENPWSLVPFLLMINDETFMNPLHHIHECVLQGPGVAGGAFQIAHGKELWAYTRENHHSKAVFNSGMESLTKVIMKLFMGCYQGFEAGEKLRVVDVGGGNGAAIAQIVEAHPHIHGINFDLPQVIEAAPSIPGVEHVGGDMFESIPSADVVFIKASVLHNWDDDRCVKILENCHKALPDNGRLIVVEAVVSDQPSRSQEAQMIFDLIMMSYTGGGRERDEQQWRGLLEKSGFATLKIATLPAFSSLNILETAKAKSF
Pseudotsuga_menziesii_PSME_37007	Pinaceae	Pseudotsuga_menziesii	PSME_37007	Q9FK25_OMT1_ARATH	COMT	ASMT	A	8	92	1.1e-10	1	210	3.6e-47	380	9.82e-65	MATLGRQEVKNECLLKPFDVDSQAMTEEEVLEGPALSMAFSIVSPFLLRCALRLKIPDIISIAGPDAPLSVHQIAAQLPSDAPDVDALSRILTYLSTIGMLHQIKPVEGIDTPMSMKYALTNVSKTYFVSEEINPLSLVHFALLQTHPVFLAAWDHIHQRVLHGGDNFQNSRADRKDFWAYAATDPEFNALFNVGMVSLTKGMRDLLTIYDGFKDLNTLVDMGGGHGEVSSLIIDAYPHIHAINYDLPYVIASAPTLPGIEHISGNAFESVPSADAIFMKHFLHIWDDKDCIKLLSNCCKALPEKGKVIIAEVVLDITEGSDLVGSGYVVDALMLNVSPGGRERTRKHWSEVLKATGFSLSKIVAKKGTLTKIIEAIKC
Pseudotsuga_menziesii_PSME_31450	Pinaceae	Pseudotsuga_menziesii	PSME_31450	Q9FK25_OMT1_ARATH	COMT	ASMT	A	8	92	9.1e-11	1	210	2.9e-49	380	4.24e-63	MATLGRQEVKNECLLRPFDVDSQAMKEEEVLEGPALSMAFSIVSPFLLRCALRLKIPDIIWIAGPDAALSVHQIAAQLPSDAPDVDALSRILTYLSTMGMLHQIKPVEGNDTSMTMKYALTNVSKTYFVSEEINPLSLVHFVLLQTHPIYLAAWDHIHQRVLHGGDNFQNSRADRKDFWAYAATDPEFNALFNVGMVSLTKGMRNLLTIYDGFKDVNTLVDMGGGHGEVSSLIIDAYPHIHAINYDLPHVIATAPTLPGIEHISGNAFESVPSADAIFMKHFLHIWEDKDCIKLLSNCYKALPQKGKVIIAEIVLDITEGSDLVGSGYVVDALMLNLSPGGRERTPKHWSEVLKAAGFSLSKIVAKKGTLTKIIEAIKC
Entodon_seductrix_jg16910.t1	Entodontaceae	Entodon_seductrix	jg16910.t1	Q6ZD89_OMT1_ORYSJ	COMT	ASMT	A	18	92	1.5e-12	3	210	2.8e-49	377	2.38e-57	MRKVSTQSSTGALIVDLRATVFKSPAQVSSPEEEFSTMEAFYAVQELNYIDAYPRSFKAALDFKIPDILAAAGPGESLTAQQIADQLPRKSHDADEKLGRILRLLAHKGIFSASDSEPTRYGLTEVSKYFVTNSEFDLTPYARVMQRRDMLAPLDHLREAVEEDADGFVLANGSDIWSYGSLNPEFNEAFNTAMRSRSNLLNSVIARCYLGFKNVHCLVDVGGGVGGALSTIVAEHPHIRGRNFDLPHVIATAPSIPGIEHVPGSFLEFVPSGDAILLQQVLHDWGDEKSLQILKNCHKALPQNGKVLIREHVIEPSQNSAAKTSAALSSDISMLTLTGKGKERTSTEWKRLLEAAGFSQISFLSLGGLDLIESVKT
Abies_alba_AALBA5B326941P1	Pinaceae	Abies_alba	AALBA5B326941P1	Q6ZD89_OMT1_ORYSJ	COMT	ASMT	A	2	92	8e-16	1	209	4.6e-57	378	1.75e-75	MSGEMYGDGFFDSEEEELTGQAQAWNCTFAYAESMAVKCVVLLGIPDMIAREGLRATLSLKEIVARLPTESPDASCLFRIMRFLVAKGVFRATMPDHDYGGNETRYSLAPASKWLVKEYCCREALSMAPMLLMQNDERMVAPWHRFNECVLDGGVAFERAHGAEIWPYACAHPDFNHLFNSAMACNARTVMKALLSKYHGFHALNSLVDVGGGTGTAVAEIVRAYPSIRGINYDLPHVVVTAPHYPGVEHLGGDMFETVPPTEAIFMKWIMHDWSDEDCIKILKKCREAIPETGKVIIVDMVLDAADQAGDNITEKKKGVLDPNLGMVFDLAMAAHTSGGKERREEEWKKILFESGFGRYNIIYIPALQSVIEAFPL
Metasequoia_glyptostroboides_GWHGCBJF026177	Cupressaceae	Metasequoia_glyptostroboides	GWHGCBJF026177	Q9FK25_OMT1_ARATH	COMT	ASMT	A	3	93	1.1e-16	1	209	1.1e-64	376	4.58e-89	MNGQAADKRHHGEICDYTSTSMFESEEEELAGQAEAWKYTFAFVESLAVKSVVLLGIPDMIARRGPKATLSLSEIAAELPSKKPDVNCLFRILRFLVAKNFFRADTSGGTGEVRYGLTPASKWLLKDAATAPSLSMTAMLLMQNDVTSVAPWHHFNECVLDGGVAFEKAHGLHIWDYAAEHPHHNNLFNQAMACNANIVMKAVLSKYEGFQGLNSLVDVGGGIGTTVAQIVKAYPTISGFNYDLPHVIATAPHFPGVKHVGGDMFKEVPSADAVFMKWIMHDWADEDCIKILKQCRKAIPETGKVIIVDTVLNAREKTALDPTLGIVFDLVMIAHSSGGKERTEEEWKILLKEGGFPRFNVIAIPALQSVIEALPY
Sequoiadendron_giganteum_SEGI_13718	Cupressaceae	Sequoiadendron_giganteum	SEGI_13718	Q9FK25_OMT1_ARATH	COMT	ASMT	A	5	93	1.8e-15	1	201	1.1e-61	377	3.97e-86	MNGPATDKRHDGEICDDTSTSMFESEEEEVAGQAEAWKYTFAFVESLAVKSVVLLGIPDMIARRGPKATLSLSEIAADLPSKTPDVTCLFRILRFLVAKNFFRADTSVGAGEVRYGLTPASKWLLKDCATAPSLSMTAMLLMQNDVTSVAPWHHFNECVLEGGVAFEKAHGLHIWDYAGAHPDYNNLFNQAMACNANIVMKAVLSKYEGFQGLNSLVDVGGGIGTTVAQIVKAYPTISGVNYDLPHVIATAPPFPGVKHVGGDMFKEVPSADAVFMKWIMHDWADEDCVKILKQCRKAIPETGKVIILDTVLNAREKTALDPTMGIVFDLVMIAHSSGGKERTEEEWKVKLLALLVHRLQLSSLPTPLSKWRHLIN
Sequoia_sempervirens_SESE_036874	Cupressaceae	Sequoia_sempervirens	SESE_036874	Q6ZD89_OMT1_ORYSJ	COMT	ASMT	A	3	93	1.6e-16	1	209	1.6e-63	376	1.36e-76	MNGPAADKRQNGEICDDTSMSMFESEEEELAGQAEAWKYTFAFVESLAVKSVVLLGIPDMIARRGPKATLSLSEIAAELPSKKSDVTCLFRILRFLVAKNFFRADASGGAGEVRYGLTPVSKWLLKDGATAPSLSMTDMLLMQNDVTSVAPWHHFNECVLEGGVAFEKAHGLHIWDYAAEHPQYNNLFNQAMACNAKIVMKAVLSKYEGFQDLSSLVDVGGGIGTTVAQIVKVYPTISGVNYDLPHVIATAPPFTGVKHVGGDMFKEVPSADAVFMKWIMHDWADEDCIKILKQCRKAIPETGKVIIVDTVLNAREKPALDPSLGIVFDLVMIAHSSGGKERTEEEWKGLLKEGGFPRFNVIAIPALQSVIEAFPY
Sequoia_sempervirens_SESE_036216	Cupressaceae	Sequoia_sempervirens	SESE_036216	Q6ZD89_OMT1_ORYSJ	COMT	ASMT	A	3	93	5.3e-15	1	209	1.9e-62	376	1.88e-73	MNGPAADKCHDGEICDDTSTNMFESEEEELAGQAEAWKFTFAFVESLAVKSVVLLGIPDMIALRGPKATLSLSEIAAELPSQKPDVNCLFRILRFLVAKNFFRADTSGGAGEVRYGLTPASKWLLKDGATAPSLSLTAMLLMQNDVTSVAPWHHFNECVLDGGVAFEKAHGMYVWDYAAAHPHHNNLFNQAMACNANIVMKAISSKYEGFQGLNSLVDVGGGIGATVAEIVKAHPTISGVNYDLAHVIATAPHFPGVKHVAGDMFKEVPSADAVFMKWIMHDWSDEDCIKILKQCRKAIPETGKVIIVDTVLNAREKTALDPTLGLVSDLAMLAKTSGGKERTEEEWKGLLKEGGFPRFNVIAIPTLQSVIEAFPY
Sequoia_sempervirens_SESE_029732	Cupressaceae	Sequoia_sempervirens	SESE_029732	Q6ZD89_OMT1_ORYSJ	COMT	ASMT	A	3	93	4.8e-15	1	209	1.8e-62	376	1.88e-73	MNGPAADKCHDGEICDDTSTNMFESEEEELAGQAEAWKFTFAFVESLVVKSVVLLGIPDMIALRGPKATLSLSEIAAELPSQKPDVNCLFRILRFLVAKNFFRADTSGGAGEVRYGLTPASKWLLKDGATAPSLSLTAMLLMQNDVTSVAPWHHFNECVLDGGVAFEKAHGMYVWDYAAAHPHHNNLFNQAMACNANIVMKAISSKYEGFQGLNSLVDVGGGIGATVAEIVKAHPTISGVNYDLAHVIATAPHFPGVKHVAGDMFKEVPSADAVFMKWIMHDWSDEDCIKILKQCRKAIPETGKVIIVDTVLNAREKTALDPTLGLVSDLAMLAKTSGGKERTEEEWKGLLKEGGFPRFNVIAIPTLQSVIEAFPY
Torreya_grandis_TG5g02606-mRNA1	Taxaceae	Torreya_grandis	TG5g02606-mRNA1	Q9FK25_OMT1_ARATH	COMT	ASMT	A	3	93	5.9e-15	1	210	4.7e-63	366	2.79e-89	MNLPAANKHHISLFESEEEELAGQAEAWRYNFAFVDSLAVKSAVLLGIPDIIARHGPNATLSLSQIVAELPSKEPDVNCLFRILRFLVAKKFFRAEIVTADGGLVEMRYGLTPASKWLVKDRVSMAAMLLMQNDRTSMAPWHHFNECVLQGGVAFEKANGAQIWEYASAHPEYNDLFNEAMACNANIVTKAVLSKYEGFQGLTSLVDVGGGTGTAIAEIVKAYRAIKGVNYDLPHVVATAPDLPGVEHIGGDMFKSVPSADAVFMKWIMHDWADEDCVKILKKCRKAIPETGKVIIVDVVLDAGEKGAVDPSVGIVFDLVMIAHTSGGKERTQEEWKKVLMEAGFRRFNVIIIPALQSVIEAFPY
Torreya_grandis_TG5g02604-mRNA1	Taxaceae	Torreya_grandis	TG5g02604-mRNA1	Q9FK25_OMT1_ARATH	COMT	ASMT	A	3	93	6.5e-14	1	209	1.6e-63	376	2.68e-89	MNGPAGNNHYGADICNGERSVSLFESKEEELAGQTEAWRYTFAFVDSLAVKSVVLLGIPDLIARHGPNATLSLSQIAAELPSKEPDVNCLFRILRFLVAKKFFRAEILTADGGLFEMRYGLTPASKWLVKDRVSMTAMLLMQNDRTSMAPWHHFNECVLQGGVAFEKANGAQIWEYASAHPEYNDLFNEAMACNANIVTKAVLSKYEGFQGLTSLVDVGGGTGTAIAEIVKAYPAIKGVNYDLPHVVATAPDLPGVEHIGGDMFKSVPSADAVFMKWIMHDWADEECVKILKKCRKAIGETGKVIIVDVVLDAKEKAALDPFLGIVFDLVMIAHSSGGKERTEEEWKKILKEGGFARFNVIAIPALQSVIEAFPY
Larix_kaempferi_GWHGBHPX006276	Pinaceae	Larix_kaempferi	GWHGBHPX006276	Q9FK25_OMT1_ARATH	COMT	ASMT	A	2	92	5.9e-15	1	209	1e-58	376	1.78e-78	MNNSGQISKDGFFESEEEELQGQAEAWKCTFAFVESLAVKCVVLLGIPDMIAREGPRATLSLNEIAARLPTDSPDASCLFRIMRFLVAKGVFRASVVKSAEAGACETRYGLTPASKWLVKERELSMVPMLLIHNDERTVAPWHRFNECVAHGGIAFERANGAQLWSYASDHPDFKNLFKDAMACNARIVMKALLSKYQGFHSLNSLVDVGGGTGTGVAEIVRAYPSIKGINYDLPHVVATAPHLPGVEHVGGDMLESVPSGDAIFMRWIMHDWSHEDCTKILKNCRKAIPETGKVIIIDGVLISGDEGDDIIAKKKKKALDPNLGIVFDLVMLAHSSGGKERTEKEWKKLLFESGFARYNIIDIPAVQSVIEAFPR
Larix_kaempferi_GWHGBHPX004833	Pinaceae	Larix_kaempferi	GWHGBHPX004833	Q9FK25_OMT1_ARATH	COMT	ASMT	A	2	92	7.1e-15	1	209	9.7e-63	375	4.35e-82	MNNSGQISKDEFFESEEEELQGQAEAWNCTFAFVESLAVKCVVLLGIPDMIAREGPRATLSLNEIAARLPTDSPDASCLFRIMRFLVAKGVFRASVVKSAEAGACETRYGLTPASKWLVKERELSMVPMLLMQNDERTVAPWHRFNECVAHGGIAFERANGAQIWSYASDHPDFNNLFNDAMACNARIVMKTLLSKYQGFHSLNSLVDVGGGTGTGVAEIVRAYPSIKGINYDLPHVVATAAPHLPGVEHVGGDMFESVPNGDAIFMKWIMHDWSDEDCTKILKNCRKAIPETGKVIIVDVVLDADEGDNIAEKKKKALDPSLGIVFDLVMVAHSSSGKERTEKEWKKLLFESGFARYNIIDIPALQSVIEAFPR
Lycopodium_clavatum_EVM0009926.1	Lycopodiaceae	Lycopodium_clavatum	EVM0009926.1	Q9FK25_OMT1_ARATH	COMT	ASMT	A	4	92	5.3e-16	1	209	8.2e-60	372	1.76e-76	MAQETTMDSSMDDGVRLQEAQAELDVEAQARLWGFTLGFVMPFALKAAILLRIPDIIATAGPHGSLSLQQIIDQLPGDAVQSDYLYRILRFLVANKVFEEVLVEAGSAEKEKRFRLTPVSKLLVKNSPISFAPMVLMQTDQVSQAPWHHLHEAVLEGGDAFTKAHGKDIWQLESENPGFNSMFNNAMVAASRISMRQLVQQYDGFQSVKSLVDVGGGLGESISQIVAAYPHIHGINYDLPHVIAIAPVIPGVDHIGGSMFESVPSADTILMKHVMHDWDDDHCLKVLLNCHKVLPDDGKVIIIDTVLNSLPNEKAGRLGLAADLLMIAHSNGGKERKEDAWQKLLYRAGFTIKRILELQPGPESVIEACKS
Pseudotsuga_menziesii_PSME_46952	Pinaceae	Pseudotsuga_menziesii	PSME_46952	Q9FK25_OMT1_ARATH	COMT	ASMT	A	6	92	2.7e-11	1	210	2.4e-53	371	3.19e-67	MKKMDTQAVNKEWVLKDEEVLQVPALGMAFSIVSPFLLRCALRLKIPDIIWMAGPDAPLSVYQIAAQLPSEAPDVDALSRILTYLSTMGMLHAIKPVDGIDTPMTMKYALTDLSKTYFVSEEINPLSLVHLVLLQTHPVYVAAWDHIHHRVLHGGDNFQNSRADGKDFWSYAATDQEFNALFNVAMVSLTKVGMRELFTIYDGFKDVNTLVDLGGGHGAVSSLITDAYPHIHAINYDLPHVIATAPTLPGIQHMSGNPFDSVPSADAIFMKHFLHIWDDKECIKLLHNCYQAVPEKGKLIIAEAVLDITEDSDLIGSGKVVDALMMNLSPGGRERTTKQWNDVLKAAGFSLSKIVGRKGGLTKIIEAIKC
Pseudotsuga_menziesii_PSME_31949	Pinaceae	Pseudotsuga_menziesii	PSME_31949	Q9FK25_OMT1_ARATH	COMT	ASMT	A	6	92	2.9e-11	1	210	5.6e-51	371	1.09e-64	MKKMDIQAVNKEWLPKDEEVLQGPALGMAFSIVSPFLLRCALRLKIPDIIWMAGPDAPLSVYQIAAQLPSEAPDVDALSRILTYLSTMGMLHAIKPVEGVDTPMTMKYALTDLSKTYFVSEEINPLSLVHFVLLQTHPVYVGAWDHIHQRVLHGGDNFQNSRADGKDLWSYAATDQDFNALFNVAMFSLTKVGMRELFTIYDGFKDVNTLVDLGGGHGEVSSLITDAYPHIHAINYDLPHVIATAPTLPGIQHMSGNPFDSVPSADAIFMKHFLHIWDDKECIKLLNNCYQAVPEKGKLIIAEAVLDITEDSDLIGSGKVVDALMLNLSPGGKERTTKHWIDVLKAAGFSLSKIVGRKGSLTKIIEASKC
Pseudotsuga_menziesii_PSME_28067	Pinaceae	Pseudotsuga_menziesii	PSME_28067	Q9FK25_OMT1_ARATH	COMT	ASMT	A	6	92	1.4e-11	1	210	1.5e-52	371	6.34e-67	MKKMDIQAVNKELLLKDEEVLQGPALGMAFSIVSPSLLRCALRLKIPDIISMAGPDAPLSVYQIAAQLPSEAPDVDALSRILTYLSTMGMLHAIKPVDGIDTPMTMKYALTDLSKTYFVSEEINPLSLVHLVLLQTHPVYVAAWDHIHHRVLHGGDNFQNSRADGKDFWSYAATDQEFNALFNVAMVSLTKVGMRELFTIYDGFKDVNTLVDLGGGHGAVSSLITDAYPHIHAINYDLPHVIATAPTLPGIQHMSGNPFDSVPSADAIFMKHFLHIWDDKECIKLLNNCYQAVPEKGKLIIAEAVLDITEDSDLIGSGKVVDALMLNLSPGGRERTTKQWNDVLKAAGFSLSKIVGRKGSLTKIIEAIKC
Pinus_albicaulis_PIAL.16059.1.p1	Pinaceae	Pinus_albicaulis	PIAL.16059.1.p1	Q9FK25_OMT1_ARATH	COMT	ASMT	A	2	91	9.1e-12	1	210	7.6e-51	370	1.43e-68	MDKEGLLEARMNVNMEDEDELQSSALSMAYSMVNPFVLKCALRLKIPDIISRAGHDVALSVQQIAAQLPSEAPDVNALSRILTYLSTMGILLAIKPTEGINEPMNMKYALTNLTKTYFISEDINSLSLAPFVLLQTHPVFVGAWNHIHERVLHGGDNFENSSGNGKDFWSYTANDPEFNRIFNVARVSLTKVGMTEILATYDGFKDVNVLVHLGGGHGEVLSFVTSAYPHIHAINYDFPRVIATAPTLPGIQHISGNLFESVPSADAIFMKHFLHIWDDEHCIKLLNNCYQAVPDKGKLIIAEAVLDITDDSDWIGSGKVVDALMLNLSPGGKERTQKQWNELLKAAGFSLSQIVGRKGTLTKIIEAIKC
Lycopodium_clavatum_EVM0002594.1	Lycopodiaceae	Lycopodium_clavatum	EVM0002594.1	Q9FK25_OMT1_ARATH	COMT	ASMT	A	6	91	1.6e-14	1	209	6.2e-54	437	8.2e-64	MPSSVVGSSLYPPAFMAEATALNHSLSNIQGSTPSPDQLPAMTDTADGHAYVHNDNGFHLLTAAHDLRVSKNGVKQSVSVEDRGAEVVWDLIFGFVGSFAMRTAVLLGVPEILCREGPGAALSALEIAERMPCEKRPNTFALARILRYLAAKEMFDVSGPEEELRYSLNAASRCLVGDEVGKNMAPMVLFQIHPDIIDAWKSLNEIVLAKESCSAFGIAKGKPVFAYAKQHPEFSKTLNNAMASSTISSMETLLKHYKGFKELNSIVDVGGGLGTALSEIMLAYPHLKAINFDLPHVVADAPIIPGVQHVGGNMFESVPHADAILLKNVLVDWDDENCFKILQNCHKALPDGGKVIIVEPILKLSASQSLSEPISLATDLVLLTITGEGRLRTDKQWKT…
Cycas_panzhihuaensis_CYCAS_000368	Cycadaceae	Cycas_panzhihuaensis	CYCAS_000368	Q9FK25_OMT1_ARATH	COMT	ASMT	A	4	92	1.9e-13	1	209	7.4e-54	392	1.57e-65	MASHDGSSIRAEQSVWDKSILNDAVGGSGGPFAAELMEGQMGIMDLISGFVGYMSLRVVVLLRVPDIISKSQGSNLTVEEIASQLPSKNPRVDYLRRILKFLATKRVFSETQYVNANGQKFFRYGLTGISKLLVQENNPVSMAPIILAQSNKLWQAPFYHIHESILEGCDAFVRANGKDLWTLTREDPELNAGITAGMAAHTKLVVAQILEFYQGFSELESLVDVGGGNGEALKAILAAYPHLSAINFDLPHVVAIAEPIPGVVHVGGDMFQSVPSADAIFMKSVLHDWNDDKCRQILLNCHRALPENGRIILAETVMSDEEEGEERESPTFAGNSLKLGYNVLMICQSAGAVERSRKQWEDLLTSCGFGKMRIRDGLVPQLLSVIEAYKIN
Pinus_albicaulis_PIAL.16377.2.p1	Pinaceae	Pinus_albicaulis	PIAL.16377.2.p1	Q9FK25_OMT1_ARATH	COMT	ASMT	A	6	91	8.6e-13	1	210	1.1e-58	383	3.09e-74	DSIDHVLARATSGQHINTSPECAATQELQLYEMIFSAVKPMALKAAVLLNIPEIIATRGNGGPLSVEQIAFHIAAANSSSTSNSHVDVGYLYRILRFLASYGVFSEQEEPNQPDDADTKKIKFGLTGISKLLAHGENQQSSGPFLLLIADKVYMKAFQHLHESVLEGCYTFDKAHGMSPWEYLGHNAQFNKIFNEAMASNSRTVMASVAKMYNDGFKSIKTLVDVGGGMGSALSAILKEHSHIRGINLDLPHVIATAPPIAGVEHMEGNMLDHIPSADAIMMKWIIHDWGDEECVKLLRRSYEATPANGKVLIVEAIVEKDKEGESMSRRLGLLYDISMMVYTTGGKERTEEEFKRLFHRAGFNSYTIVKLPFLQSLLVLSKA
Pinus_albicaulis_PIAL.16377.1.p1	Pinaceae	Pinus_albicaulis	PIAL.16377.1.p1	Q9FK25_OMT1_ARATH	COMT	ASMT	A	6	91	8.6e-13	1	210	1.1e-58	383	3.09e-74	DSIDHVLARATSGQHINTSPECAATQELQLYEMIFSAVKPMALKAAVLLNIPEIIATRGNGGPLSVEQIAFHIAAANSSSTSNSHVDVGYLYRILRFLASYGVFSEQEEPNQPDDADTKKIKFGLTGISKLLAHGENQQSSGPFLLLIADKVYMKAFQHLHESVLEGCYTFDKAHGMSPWEYLGHNAQFNKIFNEAMASNSRTVMASVAKMYNDGFKSIKTLVDVGGGMGSALSAILKEHSHIRGINLDLPHVIATAPPIAGVEHMEGNMLDHIPSADAIMMKWIIHDWGDEECVKLLRRSYEATPANGKVLIVEAIVEKDKEGESMSRRLGLLYDISMMVYTTGGKERTEEEFKRLFHRAGFNSYTIVKLPFLQSLLVLSKA
Larix_sibirica_LS_33277-0.1-mRNA-1	Pinaceae	Larix_sibirica	LS_33277-0.1-mRNA-1	Q9FK25_OMT1_ARATH	COMT	ASMT	A	5	92	1.8e-13	1	210	5.7e-59	384	1.83e-79	MHAISAMARPVSIDHASANGRQINSSSESADHELQLFELMLSAAKPMALKPVVLLDIPDIIATRGNGGPLSVEQIASHIAAGDPSSTSNSHVELGYLQRILKFLASYAVFTEQADQANDAEIKKIKYGLTGLSKLLVREGNDQSYAPLVLLNTEMVYLEAYQHLNESAMESCYTFNKAHGMSPWDYAGKNPQTNLIFNDAMATHSRAVMVSAAKMYGDGFKNIKSLVDVGGGTGSSLSTIVKEHPHIHGINLDLPHVIATAPPIPGVKFLEGNMFDHIPFADAVMMKWIMHDWEDEECVKLLRRSYDATPTNGKVLIVEAVVEKTESMRRRVGLLFDITMMIYTTGGKERTEEEYKKLFKKAGFKKYTIIKLPFLQGLIELSKS
Sequoia_sempervirens_SESE_034743	Cupressaceae	Sequoia_sempervirens	SESE_034743	Q6ZD89_OMT1_ORYSJ	COMT	ASMT	A	5	92	4.2e-16	1	210	4.3e-60	383	9.2e-66	MASPPVASAISIPQPALVCEQEAQSESLLSQLKLYDMIFGSTKPMALRAAVLLNIPDIIGEASGCLTLEEIAAHISASAESPPSIEYLFRLLRFLASHQVFSEIPHKEDFKQFRYALTGLSKLLVKETSKGGVSMQNYVPLLMAATTQFTLQGWLHLHESVLEGGCAFDKAFGMSYWDYAINNPEANKTFNDSMSCDTRAVMSSVGKIYEEGFKEITSLVDVGGGVGSTLSIIVEHYEHIRGINFDLPHVIASAPPITGVEHVSGNMFEHIPRADVVLMKWILHDWDDDDCVRLLKKCHEAIPDNGKIVIVDAIIAEAKNDEDEQEKYLRNVGLFFDMSMMSFTGGKERSEMEFKQLFKKAGFKSYTIFKLPFVQAIIEVSKF
Larix_sibirica_LS_3450386-0.0-mRNA-1	Pinaceae	Larix_sibirica	LS_3450386-0.0-mRNA-1	Q9FK25_OMT1_ARATH	COMT	ASMT	A	11	91	4.1e-06	3	209	1.2e-49	381	4.37e-59	MEDHGHQLQSPPPTAQDVNLLSPMRDLIFSFVPALFLKSVVLLKIPDIIASASLESSSTLSLGQITARLPSETPHLDYLSCILRYLSTKGIFIESQTTSTDNPFDFRYGLMDTAKLLFVNQGDKNANPWSLIPLFLMLNHEPFMAPLHHIHECVLQGREGVAGSTFQITHGKDFWAYNREIPHFNTLFNIGMESFTKVIMRLFVGFYKGFKPGEKLTVVDMGGGKGAAMAQIVEAHPHIHEINFDLPQVIETAPLIPGVEHVGGDMFDSIPSGDVIFIKQVLHNWDDEQCVKMLEKCHKTLPENGRIIVVEGVVSDQLGLRQEVRMIFYLNMMAYSGGGRERSEQQWRRLFEKPGFTPLKFVELPGISSLNILKTTKAKSL
Lycopodium_clavatum_EVM0024055.1	Lycopodiaceae	Lycopodium_clavatum	EVM0024055.1	Q9FK25_OMT1_ARATH	COMT	ASMT	A	3	91	6.8e-16	1	210	2.6e-50	380	1.23e-65	MGTLAPEDPPLTGRRQPQPAPATDHGGDDDAHQFTEQQLRGQELLWEIMFGGVTSLTLRAVVVLGVPEILAQEGPGASLSAAQIAARLPNCAHPNVCALDRILKYLAGSDVFQLRGSDEEPQYGLNDVSRWLVGKVGNVSPILLQQTHEVSLAAWNHLHLVVLENCGAFERANGKPIFAYARENSDYSRIINDSMACSSKGVMAALLKYYKGFDDLKSVVDVGGGVGTALSEIVFVYPHLKAINFDQPHVVATAPRISGVEHVGGDMFYSVPSADGVFIKNTLINWHDEKCLKVLQNCYNALPKNGKIMIVETIAKVCTKKGLSNKMAQIGDITMLAYTNGGRGRSEKQWRNLLVAAGFSEIKIFELPLPISLIEASAK
Pseudotsuga_menziesii_PSME_10179	Pinaceae	Pseudotsuga_menziesii	PSME_10179	Q9FK25_OMT1_ARATH	COMT	ASMT	A	2	92	9.6e-12	1	210	2e-50	378	6.61e-65	MDIQEVKKAECLLKAFDVDIQAAKEEEELQGPALSMALSIVSPFLLRCALRLKIPDIIWMAGPDDPLSVYQIAAQLPSEAPDVDALSRILTYLSTMGMLHAIKPVDGIDTPMTVKYALTDLSKTYFVSEEINPLSLVHFVLLQTHPVYVAAWDHIHHRVLHGGDNFQNSRADGKDFWAYAATDPEFNALFNVGMVSLTKGMRDLVTIYDGFKDVNTLVDMGGGHGEVSSLIIDAYPHIHAINYDLPHVIATAPTLRGIEHISGNAFDSVPSADAVFMKHFLHIWNDKDCIKLLSNCYQALPERGKVIIAEVVLDISEDSDLVGSGYAVDALMLNLSPGGRERTPKHWNEVLKAAGFSLSKIVGRKGTLTKIIEAIKC
Pseudotsuga_menziesii_PSME_26985	Pinaceae	Pseudotsuga_menziesii	PSME_26985	Q6ZD89_OMT1_ORYSJ	COMT	ASMT	A	5	92	1.6e-11	1	210	5.3e-51	377	1.07e-60	MDIQEVKKECLLKAFDVDIQAVKEEEVLEGQALSMAFSILSPFLLRCALRLKIPDIIWIAGPDAPLSVHQIAAQLPSDAPDVDALSRILTYLSTMGILSAIKPVEGIDTPMSMKYALTNVSKTYFVSEEINPLSLVHFVLLQTHPVYLAAWDHIHQRVLHGGDNFQNSRADGKDFWAYAATDPEFNALFNMGMVSLTKGMRDLVTIYDGFKDVNTLVDMGGGHGEVSSLIIDAYPHIHAINYDLPHVIATAPTLPGIEHISGNAFESVPSADAIFMKHFLHIWDDKDCIKLLSNCYKAVPEKGKVIIAEVVLDITEDSDLVGSGYAIDALMLNLSPGGKERTPKHWNEVLKAAGFSLSKIVAKKGTLTKIIEAIKC
Pseudotsuga_menziesii_PSME_13629	Pinaceae	Pseudotsuga_menziesii	PSME_13629	Q9FK25_OMT1_ARATH	COMT	ASMT	A	2	92	8.5e-12	1	210	3.9e-51	378	4.27e-66	MDIQEVKKAECLLKAFDVDIQAVKEEEVLQAPALSMALSIVSPFLLRCALRLKIPDIIWMAGPDAPLSVYQIAAQLPSEAPDVDALSRILTYLSTMGMLHAIKPVEGVDTPMNMKYALTDLSKTYFVSEEINPLSLVHFVLLQTHPVYVAAWDHIHQRVLHGGDNFQNSRADGKEFWAYAATDPEFNALFNVGMVSLTKGMRDLLTIYDGFKEVSTLVDMGGGHGEVSSLIIDAYPHIHAINYDLPHVIATAPTLPGIEHISGNAFESVPSADAIFMKHFLHIWDDKDCIKLLSNCYRAVPEKGKVIIAEVVLDITEGSDLVGSGYAVDALMLNLSPGGKERTPKHWNEVLKAAGFSLSKIVGRKGTLTKIIEAIKC
Ginkgo_biloba_GWHGBAVD003985	Ginkgoaceae	Ginkgo_biloba	GWHGBAVD003985	Q9FK25_OMT1_ARATH	COMT	ASMT	A	6	89	7.4e-10	1	210	1.1e-57	377	3.96e-69	MASSAEEFSSASFHPCDDGNDHENLWRSQASFWNMTFSILPAMVVKSALRLRLPDIIARAGPDAALSLQDIAAHLPTQTPNLDALSRILCYLSRVGIFTQSIANDRVGDTSSETRYGLTHLGKSCFVVENNPSSLAPFLLLLTHQALTTAWNHFDACVLEGPNAFEKCHGKDLWPYAESDSDFNQTFNASMEALTRAVMKGILSTYDGFRDVKTLVDVGGGVGQALRDIVAAYPHIRGINFDLPHVIATAPTVPGIHHVSGNFFEDSLPCADAFFMKHVLHAWDDELCCKLLNNCHKALPENGKLIVAEEVVKVSPGHADPVESGEAMDMIMLGVTRGGRERSERQWRELLAGSGFRLTKIVGRAGNIVKIIEAVKF
Pohlia_nutans_GWHTBHNB010066	Mniaceae	Pohlia_nutans	GWHTBHNB010066	Q9FK25_OMT1_ARATH	COMT	ASMT	A	6	92	1.4e-15	1	209	7.3e-43	376	5.27e-49	MSDGTATTSGEGEGLATQNPTGSDARQDVVLPSQSGMSVLMPLLFGHAAAMTVKTAVQLNIPDILARAEPERSWLSIHEIAAQLPSDSVDKQALHRVMRALVHLRVFSATQTEPKSVGYGLTPASRMLVRENNPRSLAPMVNYVNYQNSQTPWQHLHETVLYGRNAWEATYGMSSWEYSDVDPEYGKLWNMADKVQGAQKIEALKRYPGWKEVQTLVDVGGYKGTTVAAIVAAHPHIRGINFDLPHVVADAQILPGVEHVAGNLLGSDIPCGDTLLLKNVVHLFNDEDCMKVLQNCKKSLPAEGKLLIYDPVVPSESGGESPYTGVPPLMDLALLVFAGGVDRTEHQWTSLLAHAGFPNVKFISLQPQHWLLEASQ
Torreya_grandis_TG5g02624-mRNA1	Taxaceae	Torreya_grandis	TG5g02624-mRNA1	Q9FK25_OMT1_ARATH	COMT	ASMT	A	3	93	1.4e-15	1	209	1.6e-64	377	1.56e-88	MNSPAANNRYSAEICNGARSMISLFESEEEELAGQAEAWRYTFAFVDSLAVKSAVLLGIPDIIARHGPIATLSLSQIAAELPSKEPDVNCLFRILRFLVAKKFFRAEIVTTDGGIAEMRYGLTPASKWLVKDRVSMAAMLLMQNDRTSMAPWHHLNECVLEGGVAFEKANGAHIWEYGSAHLEYNDLFNEAMACNANIVTKAVLAKYEGFQGLTSLVDVGGGTGTAVAEIVKAYPAIKVVNYDLPHVVATAPDLAGVEHIGGDMFESVPSADAVFMKWIMHDWADEECVKILKKCRQAIPETGKVIIVDVVLGAEEKTALDPRLGIVFDLVMIAHSSGGKERTEEEWKKILHAGGFTRFNFIAIPALQSVIEAFPY
Abies_alba_AALBA5B039004P1	Pinaceae	Abies_alba	AALBA5B039004P1	Q9FK25_OMT1_ARATH	COMT	ASMT	A	5	92	8.9e-14	1	209	5.8e-60	370	8.42e-76	MRSEICFDELFESEEEELMGQAHAWNCTLAFVESFAVKCVVLLEIPDMIAREGPRATLSLDEIAARLPTESPDVSCLFRIMRFLVAKGVFRASVVKSAENGGSFETKYGLTPVSKWFVKEREQSMAPMLLMRNDERFLAPWHRFNDCVLEGGTAFERANGSDIWSYAAAHPDFNHLFNGAMACNTKIVMKALLSNYHGFHSLNSLVDIGGGTGTAVAEIVRAYPSIKGVNYDLHHVVATAPHFPGVKHVGGDMFENVPSGDAIFMKWVMHDWSDEDCIKILKNCRKAIPETGKVIIVDMVLDSHHNNEKKKAIFDPNLCLILDLIISTIYGGKERREEEWKKILVEGGFGVYNIIRIPAVQSVIEAFPG
Torreya_grandis_TG6g04704-mRNA1	Taxaceae	Torreya_grandis	TG6g04704-mRNA1	Q6ZD89_OMT1_ORYSJ	COMT	ASMT	A	4	92	8.7e-15	1	210	2.7e-56	408	3.64e-55	MAPPPPPAATTASASTTAISILQSDHACEEEKSLAQLKLYEMILGLAKPMALRAAVLLDIPDIIAQASGSLTLQQIASQIAASTNRPPCIEYLFRLLRFLSFHQVFSEIPYQDFKQCRYGLTGVSKLLVKKTNKGGQQTSEHGHDMVVDPISSCSLENYSYVPLLLGSVSDTAFQGWLHLHESVLEGCCSFQKAFGMSHWEHIMMYPEASKIFNEAMACDTRAVMAYVVKIYERGFEKINSLVDVGGGVGSALSVIVQHHKHIRGINFDLPHVIASASRIDGVEHVSGNMFEYIPPTEAIFMKWILHDWDDEDCVRVLKKCYEAIPDNGKLIIVEALIVEDAKDEDEEKKCSRHVGLGFDLGMMVFSTGGKERTEVEFKQLFSKAGFESFTIFKLPSIQ…
Pseudotsuga_menziesii_PSME_19236	Pinaceae	Pseudotsuga_menziesii	PSME_19236	Q9FK25_OMT1_ARATH	COMT	ASMT	A	2	92	2.5e-15	1	209	9.9e-60	397	2.95e-78	MPLRAVYANSSASVFHFIDSSTTMAVNNDKICDGLFSSEEEELQGHAEATKYMLAFVESMAVKCVVLLGIPDIIAKEGPCATLSLNEIVSRLPTESPDASCLFRIMRFLVAKGVFSTSVVESAEDGGSCETRYGLTPASKWLVKEWNLSIVPLHLVVNAEIAMAGWHRLNQCVLHGDFAFERANGCDVWSYGSANPDFNILFNDAMANNSRTVMKALLSNYHGFEAITSLVDVGGGTGTAMAEIVKAYPSIKGISYDLPHVVATAPHLPGVEHLGGDMFGTVPSADAIFIKAVLHDWGDEDCIKILKNCRKAIPQTGKVIIVDVVLDCVNGKNEKKTAMDPNFTGLAFDLIMLSYSSGGKERTEEEWKKIVLEAGFGRYNIISIPALPAVIEVFPK
Sequoia_sempervirens_SESE_089824	Cupressaceae	Sequoia_sempervirens	SESE_089824	Q9FK25_OMT1_ARATH	COMT	ASMT	A	4	92	1.5e-11	1	210	6.2e-60	392	4.68e-80	MLYSFLYIEIDRTHTKQKKPRAPSSSELLPKLLALFAIETARAMEAELKLYDMIFSFAQPMALKAAVLLNIPGILAASQELLSVPQIASLISSSTGKSPNSDYLARILRFLSSHGVFAQIVITSNGEDVKTYKYGSTSISKLLVEENGGKAKSSAALLLMETSREFMEPWHHLYDSTVMGGSPFERAHGMNIWDYASLHPHFTTLVNDAMASNSALLMDAVFATYHGFEDVTSVVDVAGGVGSAAAMIVHRYPHIRAINFDLPHVIASAPKNIPGVDHVGGDMFENVPSADAIILKWVLHDWDDEESIRVLKNCYKAISEKGKVIIIDAVVEENGSLKNQGLTFDMFMMTHTHRGKERTEEDYKFISQAAGFKHYNIIKLPFIQAIVELVKS
Picea_glauca_DB47_00069088-RA	Pinaceae	Picea_glauca	DB47_00069088-RA	Q9FK25_OMT1_ARATH	COMT	ASMT	A	5	92	1.9e-11	1	210	8.4e-53	385	1.51e-60	MKGMDIQVVSKGAPLHARDMDIQAVEDERVLQASALRMAFSIVNPFLLKCALRLKIPDIIWRAGPDALLSAKQIAAQLPSEDPDLDALSRFLTYLSTMGVVQAIKPAEDALRINAENQTMKYTLTNLGKTYFVSPDISPLSLAPLLLLQTHAALRPGWDNIHERVLQVGDNFQKSRGTGDDFWSYAAGHPEVNDVFNAAMVSLTKLDMRGILTTYDGFQDVNTLVDVGGGHGEVIAQIITVYPHIQAINYDLPHVIATAPILPGIQHISGDMFESVPSGDAIFMKHVLHLWDDEQCSKLLNICYNAISHKGKLIIAEAVLDISEDCDPTGSGQVMDMIMLTGFRGGRERTKEQWIGILQSAGFSVSKIVGKKGTPTKIIEAFKP
Lycopodium_clavatum_EVM0024357.1	Lycopodiaceae	Lycopodium_clavatum	EVM0024357.1	Q9FK25_OMT1_ARATH	COMT	ASMT	A	4	93	2.9e-16	1	209	2.6e-58	383	8.61e-77	MHSVSLSQQTTTTTMNDDDDDDVRLHQEAKAEIDVEAQARLWGLTLDFVKPLALKAAILLRIPDIIAAAGPHGSLSLQQIIDQLPTDTVQSDYLYRILRFLVAYEVFDEVSVEAASGEKEKRFRLTPLSKLLLKDSPICFSPMVLMLTDQVSQAPFHHLHETVLEGGYAFTKAHGKDIWELERENPAFNSLLNNAMAAGSKMSMRQIVQQYDGFQSVTSLVDVGGGLGESISQIVAAYPHIHGINYDMPHVIAIAPVIPGVEHIGGSMFENVPSADTILMKNVLHDWDDDHCMKVLLNCHKVLPDDGKVIVVETVLNPLSNEKAGLSIGLAGDLIMMAHSSGGKERREDEWQNLLNGSGFTIKRIVALQPGPRSVIEACKSC
Pseudotsuga_menziesii_PSME_45803	Pinaceae	Pseudotsuga_menziesii	PSME_45803	Q9FK25_OMT1_ARATH	COMT	ASMT	A	5	92	4.2e-10	1	210	2.3e-51	381	1.86e-57	MNRMDIKNMKDEKLPQGSDMDDEELLQVSAFRMAFSIVNPFLLRCALRLKIPDIIWRAGPENSISVQQIAAQLPSEAPDLDALSRILIYLSTIGIVQSIKPTEDALRINYAADHTMKYTLTNLSKTYFVSPDVSPLSLAPLALLQTHAAFTPTWDHIHERVLDGGDYFEKSRANGYDFWSYAAKNLGVNDDFNAAMVSLTKIDMRGILATYNGFKDVNTLVDVGGGHGEAISEIIAVYPHIQALNFDLPHVIATAPTLPGVKHISGDMFETMPSGDAIFMKHVLHIWDDEVCSKLLNMCYKAISHKGKLIIAEAVLDKGEDCDQIGSGQNMDMVMLNAFRGGRQRTKTQWNEILQSAGFSLSKLVGRNGSLTKIIEAVKL
Pseudotsuga_menziesii_PSME_50516	Pinaceae	Pseudotsuga_menziesii	PSME_50516	Q9FK25_OMT1_ARATH	COMT	ASMT	A	5	92	1.8e-10	1	210	4.3e-53	381	1.58e-59	MNRMDIKNMKDEKLPQGSDMDDEELLQVSAFRMAFSIVNPFLLRCALRLKIPDIIWRAGPENSISVQQIAAQLPSEAPDLDALSRILIYLSTIGIVQSIKPTEDALRINYAADHTTKYRLTNLSKTYFVSPDISPLTLAPLALLQTHAALMPSWDHIHERVLHGGEYFEKSRANGYDFWSYAAKNPGVNDVFNAAMVSLTKIDMRGILATYNGFKDVNTLVDVGGGHGEAISEIIAVYPHIHALNFDLPHVIATAPTLPGIKHISGDMFETMPSGDAILMKHVLHLWDDEVCSKLLNMCYKAISHKGKLIIAEAILDKGEDCDQIGSGQNMDMVMLNAFRGGRERTKTQWNEILQSAGFSLSKLVGRNGSLTKIIEAVKL
Taxus_chinensis_evm3.model.Chr08.607	Taxaceae	Taxus_chinensis	evm3.model.Chr08.607	Q9FK25_OMT1_ARATH	COMT	ASMT	A	4	93	6e-15	1	209	2e-60	379	6.83e-85	MNGQATNNHYSTEICNGVRSRSGGLFESEEEELSGQAEAWRFTFAFVDSLAVKSAVLLGIPDIIARQAPNATLSLSQIAAHLPSEKPDLNCLFRILRFLVAKKFFRAETAMSTEEGVDVEMRYGLTPASKWLVKDGVSMAAMLLMQNDRTSVAPWHHFNECVVKGGVAFEKANGAHIWEYASAHPDYNDLFNSAMACNANIVMKAVLSKYQGFRSLNSLVDVGGGTGTAVAEIVKAYPAIKGFNYDLPHVVATAPHLPGVKHIGGDIFKSVPSADAVFMKWIMHDWPDEDCVKILKQCRKAIGERGKVIIVDVVLDSREKAALDPNLGIVFDLVMIAHSSGGKERTEEEWKKVLEEGGFPRFNVISIPALQSIIEAFPY
Pinus_taeda_PITA_36496	Pinaceae	Pinus_taeda	PITA_36496	Q6ZD89_OMT1_ORYSJ	COMT	ASMT	A	3	92	1.3e-09	1	210	1.1e-49	379	3.78e-53	MNIQAVNNEGFLVQAPDMNMQSVKDEEALRASALGLAFSLETPFLLKCAIRLKIPDIISKAGPDVSLSVHQIAAQLPSEDPDMGALSRILTYLSTMGILQAIVPPEGVNAPMNIKYGLTNLTKTYFTSEDISSRSLVPFVLLQTHPLYVTAWDHIHERVLHGGDNFKNSSGNGKDFWNFAAGEPEFNAIFNAGMVSVTKATITYVLAVYDGFKDINTLVDVGGGRGEALSLITKAHPHIRAINFDLPQVIATAPTIPGVQHISGNLFESAPSADAIFMKNFLHSWNDEDCIKLLKNCHQALPDKGKLILSEAILDLTEGSDMIGSANVLDAVMLNSLPGGGERTRKQWNDLLQAAGFSISEIVGRNGTLTKVIEAIKS
Pinus_taeda_PITA_25536	Pinaceae	Pinus_taeda	PITA_25536	Q6ZD89_OMT1_ORYSJ	COMT	ASMT	A	3	92	1.3e-09	1	210	1.1e-49	379	3.78e-53	MNIQAVNNEGFLVQAPDMNMQSVKDEEALRASALGLAFSLETPFLLKCAIRLKIPDIISKAGPDVSLSVHQIAAQLPSEDPDMGALSRILTYLSTMGILQAIVPPEGVNAPMNIKYGLTNLTKTYFTSEDISSRSLVPFVLLQTHPLYVTAWDHIHERVLHGGDNFKNSSGNGKDFWNFAAGEPEFNAIFNAGMVSVTKATITYVLAVYDGFKDINTLVDVGGGRGEALSLITKAHPHIRAINFDLPQVIATAPTIPGVQHISGNLFESAPSADAIFMKNFLHSWNDEDCIKLLKNCHQALPDKGKLILSEAILDLTEGSDMIGSANVLDAVMLNSLPGGGERTRKQWNDLLQAAGFSISEIVGRNGTLTKVIEAIKS
Pinus_taeda_PITA_23704	Pinaceae	Pinus_taeda	PITA_23704	Q6ZD89_OMT1_ORYSJ	COMT	ASMT	A	3	92	1.3e-09	1	210	1.1e-49	379	3.78e-53	MNIQAVNNEGFLVQAPDMNMQSVKDEEALRASALGLAFSLETPFLLKCAIRLKIPDIISKAGPDVSLSVHQIAAQLPSEDPDMGALSRILTYLSTMGILQAIVPPEGVNAPMNIKYGLTNLTKTYFTSEDISSRSLVPFVLLQTHPLYVTAWDHIHERVLHGGDNFKNSSGNGKDFWNFAAGEPEFNAIFNAGMVSVTKATITYVLAVYDGFKDINTLVDVGGGRGEALSLITKAHPHIRAINFDLPQVIATAPTIPGVQHISGNLFESAPSADAIFMKNFLHSWNDEDCIKLLKNCHQALPDKGKLILSEAILDLTEGSDMIGSANVLDAVMLNSLPGGGERTRKQWNDLLQAAGFSISEIVGRNGTLTKVIEAIKS
Pinus_taeda_PITA_17285	Pinaceae	Pinus_taeda	PITA_17285	Q6ZD89_OMT1_ORYSJ	COMT	ASMT	A	3	92	1.3e-09	1	210	1.1e-49	379	3.78e-53	MNIQAVNNEGFLVQAPDMNMQSVKDEEALRASALGLAFSLETPFLLKCAIRLKIPDIISKAGPDVSLSVHQIAAQLPSEDPDMGALSRILTYLSTMGILQAIVPPEGVNAPMNIKYGLTNLTKTYFTSEDISSRSLVPFVLLQTHPLYVTAWDHIHERVLHGGDNFKNSSGNGKDFWNFAAGEPEFNAIFNAGMVSVTKATITYVLAVYDGFKDINTLVDVGGGRGEALSLITKAHPHIRAINFDLPQVIATAPTIPGVQHISGNLFESAPSADAIFMKNFLHSWNDEDCIKLLKNCHQALPDKGKLILSEAILDLTEGSDMIGSANVLDAVMLNSLPGGGERTRKQWNDLLQAAGFSISEIVGRNGTLTKVIEAIKS
Pinus_taeda_PITA_22039	Pinaceae	Pinus_taeda	PITA_22039	Q9FK25_OMT1_ARATH	COMT	ASMT	A	5	91	1.7e-11	1	210	1.7e-52	378	5.03e-71	MDIQTLAKEGLVESRDMNIQAVEDEEVLQGSALSMAFSIVNPFLLKCALRLKIPDIIWKAGHDVALSVHQIASQLPSEAPDVDALSRILTYLSTMGILQTIKPTEGISAPMNMKYALTNLTKTFFISHDINSLSLVPLVLLQTHPVFLAAWDHIHERVLHGGDNFKNSSGNGQEFWNFTASNPEFNAIFNAGMVSLTKVGMTEILATYDGFKDVNALVDLGGGHGEVLSLITAAYPHIHAINYDLPHVIATAPPLPGIQHMSGNLFESVPSTDAIFMKHFLHIWDDEHCIKLLNNCYQAVPDKGKLIIAEAVLDITDDSDLIGSGKVVHALMLNLSPGGRERTREQWNELLKAAGFSLSKIVGKKGTLTKIIEAIKC
Pinus_lambertiana_PILA_19782	Pinaceae	Pinus_lambertiana	PILA_19782	Q9FK25_OMT1_ARATH	COMT	ASMT	A	3	90	3.4e-12	1	209	2.8e-49	378	3.66e-64	MDIQTLDTEGLLEAWDMNIQPVEDEEVLQSSALSMAFSIVNPFLLKCALRLKIPDIIWRAGRDVPLSVNQIAAQLPSEAPDVDALSRILTYLSTMGIVQTIKPTDGINTPSSMKYALTNLSKSYFISEDFNSRSLVPFVLLQTHPVFVVAWDHIHECVLHGGDHFENSSGNGKDFWTYRAIDPEFNRIFNVAMVSLKKVVMTEMLATYDGFKDINALVELGGGHGEVLSLITAAYPHIHAINYDLAHVIATAPTLLGIQHISGNPMDSVPSADAIFMMHFLHIWDDEHCIRLLNNCYQAVPNKGKLIIAESILDITDDSDLIGSGKIVNALMLNLSPRGRERTQKQWNELLKAAGFCLSKIVGKKGTFTKIIEAIKC
Pinus_albicaulis_PIAL.2461.1.p1	Pinaceae	Pinus_albicaulis	PIAL.2461.1.p1	Q9FK25_OMT1_ARATH	COMT	ASMT	A	5	92	1.7e-14	1	209	5e-61	374	8.65e-84	LICKSKMGGEMYGDGFFDSEEEELLGQAHAWRSTFAFAESLAVKAAVLLGIPDLIARKGPHGTLSLTEIVACLPTESPDASCLFRIMRFLVAKGVFRASADPDGGNTSTRYGLTPASKWLVKESRELSMAPMVLMQNDKRSVAPWHRFNECVLHGGVAFERANGAEVWDYASAHPDFNHLFNSAMACNAKIVMKALLSKYHGFHGLNSLVDVGGGTGTAMAEIVRCYPFIKGINYDLPHVVATAPHHPGVEHQGGDMFKTVPPAEAIFMKWIMHDWSDEECIKILKNCRAAIPETGKVIIVDVVLDAGDQDEKKAAVMDRNIGIVFDLVMVAHSSGGKERREEEWQKILLEGGFARYNIITIPALQSVIEAFPR
Pseudotsuga_menziesii_PSME_10046	Pinaceae	Pseudotsuga_menziesii	PSME_10046	Q9FK25_OMT1_ARATH	COMT	ASMT	A	2	93	3.6e-14	1	209	2.7e-62	375	9.91e-83	MAVAVNNDKICDGLFFSEEEELQGMAEAVKFTLAFVESMAVKCVVLLGIPDIIAKEGPCATLSLNEIVSRLPTESPDASCLFRIMRFLVAKGVFSTSVVESSENGGSCETRYGLTPSSKWLVKDRNLSMVMLHLMLNDERSMAPWHHLNECVLHGGNAFERANGCEIWSYASANPDFNNLFNDAMASNSRILMKALLSNYQGFQALTSLVDVGGGTGTTMAEIVRAYPSIKGINYDLPHVVATAPHLPGVEHLGGDMLETVPSAEAIFMKSIMHDWGDEDCIKILKNCRKAIPQTGRMIIVEVVLDSVNGKHEKKTGLDPNLGLASDLLMVAHTSGGKERTEEEWKKILCEAGFGSYNIFGISSLQSVIEVFPQ
Ginkgo_biloba_GWHGBAVD006561	Ginkgoaceae	Ginkgo_biloba	GWHGBAVD006561	Q9FK25_OMT1_ARATH	COMT	ASMT	A	2	92	1.5e-15	1	210	8.3e-63	373	9.43e-88	MNGPLETNHATMDGLRLFESEEEELEGQAQAWGHIFAFVESLAVKCAALLGIPDIIARHGPRATLSLPQIAESLPSKAPDVGCLLRIMRFLVSKNVFTSEVAVTQNGVPETRYGLTPSSKWLLKHNQYLSMRPMLLMQNDKRSVAPWHHFNECVLEGGIAFERANGADIWSYASKDPEYNHLFNDAMACNAKMVMKAILSKYDGFTALNSLVDVGGGIGTGIAEIVSVYPHIRGINYDLPHVVATAPPFPGVEHIGGDMFASVPSADAVFMKWIMHDWNDEDCIKILKECRKAIPEDRGKVIIADVVLNEEGRKKRALDPVGLVFDLVMVAHSSGGKERTEEEWRKLLSRAGFNRYNIITIPALQSIIEAFPS
Sequoiadendron_giganteum_SEGI_16188	Cupressaceae	Sequoiadendron_giganteum	SEGI_16188	Q9FK25_OMT1_ARATH	COMT	ASMT	A	24	92	3.5e-09	1	135	1.7e-28	457	1.8e-47	MGLLFCYIRGGYIRNKNIINVIQIIIIGPILSTVYEAFKDSSKTSNGLSVVGSRWSPWLKKAIVLLNVPDILAIHGNGNPLTVEEIAAHISASTGKPSHRDYLFRILRFLASLNVFNEEATLTSDGTTQFKYGLTHSSKLLVKHKNKHCIAPFLLVPNLKAVLDSYQHLHESVIEGCHPFNRANGMSFWEYLCNSPEDNNIFNEGMVSHTRSVMASLFKMYDGFKNVKSVVDVGGGVGSALELIIAEHPHLHGINFDLPHVIRDSSPTQGVEHVEGNMFEQIPSGDVIFMKQGFYVRASGRWGDEALGDPLPPGINVLAHHVPQWVFHDGKLVDMAPKDKRVDQWAELGWILALKFQENPIFVLTLAPAPVSSLCSVSVPIFTPAVVSVSVFSLVVIAI…
Picea_sitchensis_E0M31_00073475-RA	Pinaceae	Picea_sitchensis	E0M31_00073475-RA	Q9FK25_OMT1_ARATH	COMT	ASMT	A	5	92	7.9e-15	1	209	1.5e-59	441	3.39e-82	MPHRSGHPLHYSPGRQRVAGRWFDFSIDHWSPAEFFDIHGNCWSYINQFNPLGICMVLRCYSIYNRCSRESNMSGEMCSDGFFDSEEEELVGQAHAWRCTFAFAESLAVKCAVLLGIPDMIAREGPRGTLSLKEIVARLPRESPDASCLFRLMRFLVAKGVFRASVDPEGGNESTRYGLAPASKWLVKESRELSMAPMLLMQNDERTMAPWHRFNECVLDGGIAFERANNAEIWAYASAHPDFNHLFNSAMACNARIVMKALLSKYHGFHALNSLVDVGGGTGTAVAEIVRAYPSIRGINYDLPHVVATAPHHPGVEHQGGDMFESVPPTEAIFMKWIMHDWSDGDCIKILKNCREAIPETGKVIIVDVVLDAADQGEKKKAALDPNLGIVFDLVMVAH…
Pinus_taeda_PITA_37961	Pinaceae	Pinus_taeda	PITA_37961	Q6ZD89_OMT1_ORYSJ	COMT	ASMT	A	5	91	2.7e-12	1	210	2.2e-59	391	1.92e-65	MLTLVPPMDSIHHVLAPVTGQHIDSSRESAATQELQLYEMIFSAVKPLALKAAVLLNIPDIIATRGNGGPLSAEQIAFHIAAANSSSTGNSHLDVGYLYRILRFLASYGVFAEQEEADQADDADTKKIKFGLTGNSKLLVHGGNEQSCGPFLLLIASNVYLEAFQHLHESVLEGCYTFNKAHGMDPWEYLGNNPESNKIFNEAMATNTRSVMASVAKMYEDGFMSMATLVDVGGGMGSALSIIVKEHPHIRGINLDLPHVIATAPPITGVEHMEGNMFEHIPSADAVMMKWILHDWADEECVKLLRRSYDATPAKGKVLIVEAVVEGDKEGESMSRRLGLLYDILMMVYTTGGKERTEEEFKGLFQRAGFKSHTIIKLPFLQSLIVLSKA
Pinus_taeda_PITA_21174	Pinaceae	Pinus_taeda	PITA_21174	Q6ZD89_OMT1_ORYSJ	COMT	ASMT	A	6	91	2.1e-11	1	210	1.1e-59	384	4.06e-66	MDSIHYVLGPVTGQHIDSSRESAVTQELQLYEMIFSAVKPLALKAAVLLNIPDIIATRGNGDPLSAEQIAFHIAAANSSSTGNSHLDVGYLYRILRFIASYGVFAEQEEADQADDADTKKIKFGLTGISKLLVHGGNEQSCGPFLLLIASNVYLEAFQHLHESVLEGCYTFNKAHGMDPWEYLGNNPESNKIFNEAMATNTRSVMASVAKMYEDGFMSMATLVDVGGGMGSALSIIVKEHPHIRGINLDLPHVIATAPPITGVEHMEGNMFEHIPSADAVMMKWILHDWADEECVKLLRRSYDATPAKGKVLIVEAVVEGDKEGESMSRRLGLLYDMLMMVYTTGGKERTEEEFKGLFQRAGFKSHTIIKLPFLQSLIVLSKA
Pinus_taeda_PITA_20022	Pinaceae	Pinus_taeda	PITA_20022	Q6ZD89_OMT1_ORYSJ	COMT	ASMT	A	6	91	6.8e-13	1	210	2.3e-58	391	1.06e-64	MLTLAPPMDSIDHVSAPVTGQHIDSSRESAGTQELQLYEMIFSAAKPLALKAAVLLNIPDIIATRGNGGPLSAEQIAFHIAAANSSSTGNSHVDVGYLYRILRFLASYGVFSEQEEADQPDDVDTKKIKFGLTGMSKLLVHGGNEQSCGPLLLLMAHNVCLEAFQHLHESVLEGCYTFNKAHGMDPWEYLGNNPEVSKIFNEAMATNTRSVMASVAKMYEDGFKSVATLVDVGGGMGSALSIIVKEHPHIRGINLDLPHVIATAPPITGVEHMEGNMFEHIPSADAVMMKWILHDWPDEECVKLLRRSYDATPAKGKVLIVEAVVEGDKEGESMSRRLGLLSDISMMAYTTGGKERTEEEFKGLFERAGFKSYTIIKLPFLESLIVLSKS
Pinus_taeda_PITA_18918	Pinaceae	Pinus_taeda	PITA_18918	Q6ZD89_OMT1_ORYSJ	COMT	ASMT	A	5	91	2.6e-12	1	210	2.1e-59	384	1.6e-65	MDSIHHVLAPVTGQHIDSSRESAATQELQLYEMIFSAVKPLALKAAVLLNIPDIIATRGNGGPLSAEQIAFHIAAANSSSTGNSHLDVGYLYRILRFLASYGVFAEQEEADQADDADTKKIKFGLTGNSKLLVHGGNEQSCGPFLLLIASNVYLEAFQHLHESVLEGCYTFNKAHGMDPWEYLGNNPESNKIFNEAMATNTRSVMASVAKMYEDGFMSMATLVDVGGGMGSALSIIVKEHPHIRGINLDLPHVIATAPPITGVEHMEGNMFEHIPSADAVMMKWILHDWADEECVKLLRRSYDATPAKGKVLIVEAVVEGDKEGESMSRRLGLLYDILMMVYTTGGKERTEEEFKGLFQRAGFKSHTIIKLPFLQSLIVLSKA
Pinus_taeda_PITA_04488	Pinaceae	Pinus_taeda	PITA_04488	Q9FK25_OMT1_ARATH	COMT	ASMT	A	5	91	9.3e-13	1	210	7.7e-59	391	2.66e-74	MLTLVPPMDSIHHVLAPVTGQHIDSSRESAATQELQLYEMIFSAVKPLALKAAVLLNIPDIIATRGNGGPLSAEQIAFHIAAANSSSTGNSHLDVGYLYRILRFLASYGIFAEQEEADQADDAATKKIKFGLTGISKLLVHGGNEQSCGPFLLLVASNVFLEAFQHLHESVLEGCYAFNKAHGMDLFEYLGKNPEFNKILNEAMATNTRSVMASVAKMYEDGFKSMATLVDVGGGMGSALSIIVKEHPHIRGINLDLPHVIATAPLITGVEHMEGNMFEHIPSADAVMMKWILHDWADEECVKLLRRSYDATPAKGKVLIVEAVVEGDKEGESMSRRLGLLYDISMMAYTTGGKERTEEEFKGLFQRAGFKSHTIIKLPFLQSLIVLSKA
Pinus_taeda_PITA_01587	Pinaceae	Pinus_taeda	PITA_01587	Q9FK25_OMT1_ARATH	COMT	ASMT	A	5	91	9.3e-13	1	210	7.7e-59	391	2.66e-74	MLTLAPPMDSIHHVLAPVTGQHIDSSRESAATQELQLYEMIFSAVKPLALKAAVLLNIPDIIATRGNGGPLSAEQIAFHIAAANSSSTGNSHLDVGYLYRILRFLASYGIFAEQEEADQADDAATKKIKFGLTGISKLLVHGGNEQSCGPFLLLVASNVFLEAFQHLHESVLEGCYAFNKAHGMDLFEYLGKNPEFNKILNEAMATNTRSVMASVAKMYEDGFKSMATLVDVGGGMGSALSIIVKEHPHIRGINLDLPHVIATAPLITGVEHMEGNMFEHIPSADAVMMKWILHDWADEECVKLLRRSYDATPAKGKVLIVEAVVEGDKEGESMSRRLGLLYDISMMAYTTGGKERTEEEFKGLFQRAGFKSHTIIKLPFLQSLIVLSKA
Pinus_lambertiana_PILA_15433	Pinaceae	Pinus_lambertiana	PILA_15433	Q9FK25_OMT1_ARATH	COMT	ASMT	A	2	92	2.5e-14	1	204	1.4e-60	401	1.07e-85	MDSNTNGLAMSNGGEICRDGFFESEEEELQGQTAAWKSTFAFAESLAVKCVVLLGIPDMIARQGPRATLSLNEIVAKLPTESPDSACLFRIMRFLVAKGIFCASKSAREGGAYETRYGLTPASKWLVKERELSMVPMLLMQNDERTLAPWHHFNECVVEGGVAFKKANGAEIWSYASDHPDFNNLFNNAMACNARIVMKAILSKYQGFHSLNSMVDVGGGTGTVLAEIVRAYPSIRGINYDLPHVVDTAPTLPGVQHVGGDMFETVPTGDAIFMKWIMHDWNDEDCIKILKNCRKAIPDTGKVIIVDVVLDADQGDNTDKKKKKAVDPIVGAVFDLVMVAHSSGGKERTEKEWKRILLEDLSDIEDLDSHRSTSIIGQLYHFFVPGLLKCHVLYKNYMPL
Pinus_albicaulis_PIAL.38682.1.p1	Pinaceae	Pinus_albicaulis	PIAL.38682.1.p1	Q9FK25_OMT1_ARATH	COMT	ASMT	A	2	92	3.1e-14	1	210	3.8e-62	398	3.12e-87	MVAEFRTILGISNCCEIDSNMNGLAMSNGGEICRDGFFESEEEELQGQTAAWKSTFAFAESLAVKCVVLLGIPDMIARQGPRATLSLNEIVAKLPTESPDSACLFRIMRFLVAKGIFRASKSAREGGAFETRYGLTPASKWLVKERELSMVPMLLMQNDERTLAPWHHFNECVVEGGVAFKKANGAEIWSYASDHPDFNNLFNNAMACNARIVMKAILSKYQGFHSLNSMVDVGGGTGTVLAEIVRAYPSIRGINYDLPHVVDTAPTLPGVQHVGGDMFETVPTGDAIFMKWIMHDWNDEDCIKILKNCRKAIPDTGKVIIVDVVLDADQGDNTDKKKKKAVDPIVGTVFDLVMVAHSSGGKERTEKEWKRILLEGGFSRYNIIDIPALQSVIEAFPR
Pinus_taeda_PITA_38261	Pinaceae	Pinus_taeda	PITA_38261	Q9FK25_OMT1_ARATH	COMT	ASMT	A	2	92	5.7e-14	1	210	4.3e-61	399	3.93e-85	MVAGFPTISGISDWCAMDSNMNGLAKSNGCEISRDGFFESEEEELQGQAEAWKCTFAFAESLAVKCVVLLGIPDMIAREGPRATLSLGEIVANLPTESPDAACLFRIMRFLVAKGIFRASKSAREGGAFETRYGLTPASKWLVKGRELSMAPMLLMQNDETTLAPWHHFNECVLEGGVAFQKANGAEIWSYASDHPDFNNLFNNAMACNARIVMKAILSKYQGFHSLNSLVDVGGGTGTAVAEIVRAYPFIRGINYDLPHVVATASSLSGVQHVGGDMFETVPTGDAIFMKWIMHDWNDEDCIKILKNCRKAIPDTGKVIIVDVVLDADQGDNTDKKTKKAVDPIVGTVFDLVMVAHSSGGKERTEKEWKRILLEGGFSRYNIIEIPALQSVIEAFPR
Picea_glauca_DB47_00032696-RA	Pinaceae	Picea_glauca	DB47_00032696-RA	Q9FK25_OMT1_ARATH	COMT	ASMT	A	6	92	2e-15	1	210	1e-58	389	6.24e-78	MAASMDSIDHALAHAAGQQINLSCASAATHELQLYEMILSAAKPMALKAAVLLNIPDIIATRGNEGPLSVEKIASHIAAANSSSTSNSNVDVGYLYRIMRFLASYGVFTEQEEEADQEDGAYTKNIKYGLTDISKLLAQGGNQQPCGPFLLLVADKVYLEAYQHLHESVLEGCYTFNKAYGMSPWEYLASNPQGNQIFNEAMASNSSTIMPSVANMYGDGFKSINTLVDVGGGMGSSLSMIVKEHSHIRGINFDLPHVIATAPPITGVEHMEGNMFEQVPSADAVMMKWIIHDWEDEECVKLLRKSYEATPANGKVLIVEAVVEGGNETESMSRRLGLLYDIAMMVYTTGGKERTEEEFKALFQRAGFKSYAIIKLPFLQALIVLSKS
Larix_kaempferi_GWHGBHPX005952	Pinaceae	Larix_kaempferi	GWHGBHPX005952	Q9FK25_OMT1_ARATH	COMT	ASMT	A	7	92	1.1e-15	1	210	8.8e-61	390	1.89e-78	MAPSMDSIDHVLAHGAGQQINSSRQSAISHELQLYEMIFSAIKPMALKAAVLLHIPDIIAAKGNGGPLSVEQIASHIAAANSSSTSNSQVDLGYLYRILRFLASYGVFTEHEEADQADDAETKKMKYGITGISKLLVQGGTGNQQSCGPFLLLLADRVYMEAYQHLHESVLEGCYTFNKAYGMSPWEYLGHNPEANRIFNEAMASDSSAVMASVAKMYEDGFKSINTLVDVGGGMGCSLSAIVKEHPHIRGINLDVPHVIAAAPPITGVEHMEGNMFEKIPSTDAVMMKWIMHDWEDEECVKLLTRCYEATPAKGKVLIVDAVIEERKEEGESLSRQLGLLFDVAMMVYTTGGKERTEEEFKGLFQRAGFNSCTIIKLPFLQSLIVLSKS
Pinus_albicaulis_PIAL.16377.3.p1	Pinaceae	Pinus_albicaulis	PIAL.16377.3.p1	Q6ZD89_OMT1_ORYSJ	COMT	ASMT	A	6	92	2.3e-13	1	210	4.2e-58	385	1.54e-66	MDSIDHVLARATSGQHINTSVPECAATQELQLYEMIFSAVKPMALKAAVLLNIPEIIATRGNGGPLSVEQIAFHIAAANSSSTSNSHVDVGYLYRILRFLASYGVFTEQEEPNQPDDTDTKKIKFGLTGISKLLVQGGNQQSCGPFLLLLANKVYLEAFQHLHESVLEGCYTFNKAYGMDPWEYLGHNPQANKIFNNAMAANSSTVMTSVAKMYEDGFKSINTLVDVGGGMGCTLSTIVKEHSHIRGINLDLPHVIATAPPITGVEHMEGNMLEHIPSADAVMMKWIIHDWGDEECVKLLRRSYEATPANGKVLIVEAIVEKDKEGESMSRRLGLLYDISMMVYTTGGKERTEEEFKRLFHRAGFNSYTIVKLPFLQSLLVLSKA
Picea_glauca_DB47_00022520-RA	Pinaceae	Picea_glauca	DB47_00022520-RA	Q9FK25_OMT1_ARATH	COMT	ASMT	A	5	92	3.6e-14	1	209	1.4e-57	385	5.62e-84	MNGLAMKKGGEFCTDGFFESEEEELLGQADAWKSTFAFVESLAVKCVVLLGIPDMIAREGPRATLSLDEIAARLPTESPDASCLFRIMRFLVAKGVFRASVVKSAEAGACETRYGLTPTSKWLVKERELSMVPMVLMQSDERTMAPWHRFNECVLDGGVAFERANGADIWSYASAHPDFNHLFNNAMACNARIVMKALLSKYRGFDGLNSLVDIGGGTGTAIAEIVRAYPSIRGINYDLPHVVATAPHLPGVEHMGGDMFETVPSADAIFMKWIMHDWGDEDCIKILKSCRKAIPETGKVIIVDVVALDSNQRGDDNNNSGQKEKAALDPNLVLVFDLVMVAHCSGGKERTEEEWKKILLAGGFGRYKIITIPDFQSVIEAFPC
Pinus_taeda_PITA_07322	Pinaceae	Pinus_taeda	PITA_07322	Q9FK25_OMT1_ARATH	COMT	ASMT	A	5	92	9.1e-14	1	209	2.4e-56	385	2.92e-81	MSGLALNNGGAFCTDGFFESEEEELLGQADAWKSTFAFVESLAVKCVVLLGIPDMIAREGPRATLSLNEIVARLPTESPDAACLFRIMRVLVAKGVFRATVVKGADAGACETRYGLTPTSKWLVKERELSMVPMVLMQSDERTMAPWHRFNECVLDGGVAFERANGADIWAYASAHPDFNHLFNNAMACNARIVMKALLSKYRGFDGLTSLVDIGGGTGTAIAEIVRAYPSIKGINYDLPHVVATAPHLLGVEHMGGDMFETVPSADAIFMKWIMHDWGDEDCIKILKSCRKAIPETGKLIIVDVVALDSNHISGDNNNGGEKEKLVLDPNLVLVFDLVMVAHCAGGKERTEEEWKKILLEGGFGHYKIITIPDFQSVIEAFPS
Pinus_albicaulis_PIAL.30810.1.p1	Pinaceae	Pinus_albicaulis	PIAL.30810.1.p1	Q9FK25_OMT1_ARATH	COMT	ASMT	A	5	92	1.5e-13	1	209	1.3e-57	384	2.32e-83	MSGLAMNNGGEFYSDGFFESEEEELLGQADAWKSTFAFVESLAVKCVVLLGIPDMIAREGPRATLSLNEIVARLPTESPDAVCLFRIMRFLVAKGVFRATVVKSAEAGGCETRYGLTPTSKWLVKERELSMVPMVLMQSDERTMAPWHRFNECVLDGGVAFERANGADIWAYASAHPDFNHLFNNAMACNARIVMKALLSKYRGFDGLTSLVDVGGGTGTVLAEIVRAYPSIRGINYDLPHVVATAPHLPGVEHMGGDMFETVPSADAIFMKWIMHDWGDEDCIKILKSCRKAIPETGKLIIVDVVALDSNHRGSDNNNGGQKEKPVLDPNLVLVFDLVMVAHCSGGKERTEEEWKKILVEGGFGRYKIITIPDFQSVIEAFPS
Picea_sitchensis_E0M31_00095116-RA	Pinaceae	Picea_sitchensis	E0M31_00095116-RA	Q9FK25_OMT1_ARATH	COMT	ASMT	A	6	92	5.2e-14	1	209	9.3e-58	385	3.05e-84	MNGLAMKKGGEFCTDGFFESEEEELLGQXDAWKSTFAFVESLAVKCVVLLGIPDMIAREGPRATLSLDEIAARLPTESPDASCLFRIMRFLVAKGVFRASVVKSAEAGACETRYGLTPTSKWLVKERGLSMVPMVLMQSDERTMAPWHRFNECVLDGGVAFERANGADIWSYASAHPDFNHLFNNAMACNARIVMKALLSKYRGFDGLNSLVDIGGGTGTAIAEIVRAYPSIRGINYDLPHVVATAPHLPGVEHMGGDMFETVPSADAIFMKWIMHDWGDEDCIKILKSCRKAIPETGKVIIVDVVALDSNQRGDDNNNSGQKEKAALDPNLVLVFDLVMVAHCSGGKERTEEEWKKILLEGGFGRYKIITIPDFQSVIEAFPC
Picea_engelmannii_EFE08_00033019-RA	Pinaceae	Picea_engelmannii	EFE08_00033019-RA	Q9FK25_OMT1_ARATH	COMT	ASMT	A	5	92	3.5e-14	1	209	1.6e-57	385	1.69e-84	MNGLAMKKGGEFCTDGFFESEEEELLGQADAWKSTFAFVESLAVKCVVLLGIPDMIAREGPRATLSLDEIAARLPTESPDASCLLRIMRFLVAKGVFRASVVKSAEAGACETRYGLTPTSKWLVKERELSMVPMVLMQSDERTMAPWHRFNECVLDGGVAFERANGADIWSYASAHPDFNHLFNNAMACNARIVMKALLSKYRGFDGLNSLVDIGGGTGTAIAEIVRAYPSIRGINYDLPHVVATAPHLPGVEHMGGDMFETVPSADAIFMKWIMHDWGDEDCIKILKSCRKAIPETGKVIIVDVVALDSNQRGDDNNNSGQKEKAALDPNLVLVFDLVMVAHCSGGKERTEEEWKKILLAGGFGRYKIITIPDFQSVIEAFPC
Pseudotsuga_menziesii_PSME_27795	Pinaceae	Pseudotsuga_menziesii	PSME_27795	Q9FK25_OMT1_ARATH	COMT	ASMT	A	2	92	3.9e-14	1	209	3.4e-61	381	2.97e-80	MSALAMNNGGEIGRDRFFESEEEELQGQSEAWKFTFAFAESLAVKCVVLLGIPDMIAREGPRATLSLNEIVARLPTDSPDASCLFRIMRFLVAKGVFRASVVKKSTENGACETRYGLTPASKWLVKERELSMVPMLLMQNDERTVAPWHRFNECVAHGGIAFERANGAEIWSYASDHPDFNHLFNDAMACNARIVMKAVLSKYQGFNSLNSLVDVGGGTGTAVAEIVRAYPFIRGINYDLPHVVATAPYLPGVDHVGGDMFKTVPTGDAIFMKWIMHDWSDEDCINILKNCRKAIPETGKVIIVDVVLEGDDDNIDKKKKKKALDPNLGIVFDLVMVAHSSGGKERTEEEWNKLLSEGGFARYNIVDIPALQSVIEAFPR
Pseudotsuga_menziesii_PSME_19193	Pinaceae	Pseudotsuga_menziesii	PSME_19193	Q9FK25_OMT1_ARATH	COMT	ASMT	A	2	92	5.1e-15	1	209	1.9e-58	379	8.83e-85	MNNGGEFCTDHAFFESEEEELQGQAEAWKFTFAFADSLAVKCVVLLGIPDIIAREGPRATLSLHEIASRLPTDSPDASCLLRIMRFLVGKGVFRASVVKKSEEAGACETRYGLTPMSKWLVKERELSMVPMVLMQSDDRTMAPWHHFHECVLDGGVAFERANGADIWSYASAHPDFNNLFNNAMACNARIVMKALMSKYQGFDGLSSLVDMGGGTGTAIAEIVRAYPSIKTGINYDLPHVVATAPLLPGVEHMGGDMFETVPSADAIFMKWIMHDWSDEDCIKILKNCRKAIPETGKVIIVDVVALDSNQRGDGQKAEKAALDPNLVLVFDLVMVAHCSGGKERTEEEWKKILVEGGFGRYKIISIPDFQSVIEAFPS
Ginkgo_biloba_GWHGBAVD023094	Ginkgoaceae	Ginkgo_biloba	GWHGBAVD023094	Q9FK25_OMT1_ARATH	COMT	ASMT	A	2	92	1.8e-17	1	209	2e-58	374	4.88e-76	MADKYSNRDSLFENEEEELRGHAQVWKYVLAFVDSMAVRCAVLLGIPDMISREGHHATLSLSEISEKLPTKSPDVGCLFRLLRFLVSKNVFSAKSVVRADNGICETRYGLTPVSKWLVTESRDVNLVPMFLMINQTNLAPWYCFNECILNGGITAFERANGAEPWSFAASHPEYSKIFNDNMACNTKISMKALLSNYDGFQSLNSLVDVGGGTGTAAEEIVRAYPHIKAISYDLPHVVATAPSRPGVEYVGGDMFAGVPSADAVFLKWIMHDWNDEDCIRILNQCRNAIPETGKVIIVDAVIAEESDEKENGILRETKLVLDLVMVTNTIGGKERTEAEWKRVLCGAGFGRYNIISIQALHSVIEAFPSESTIY
Abies_alba_AALBA5B166424P1	Pinaceae	Abies_alba	AALBA5B166424P1	Q9FK25_OMT1_ARATH	COMT	ASMT	A	5	93	1.9e-14	1	209	1.9e-56	373	1.17e-79	MSSPVVEICGDGFFESEEEELVGQSHAWNCTFAFVESLAVKCVVLLGIPDMIAQEGPGATLSLNEIAARLPRESPDVSCLFRIMRFLVAKGIFRASVVKSREDGDSCEAKYGLTPVSKWFVKDREQSMVPMLLFLNDERSMAPWHFFNESVLDGGTPFQRANGSDIFSYASAHPNFNNLLNQAMAGDSRNIVLKAVLSNYHGFHALNSLVDVGGGTGTAIAEIVRAYPSIRGINYDLPHVVATAPHIPGVEHVGGDMLKTVPSGDAIFMKWILHDWSDEECIKILKNCRKAIPETGKVIIVDIVLFDSHEKKKGTFDPNTSLAFDLLMAALSCGGKERTEEEWKKILWEGGFGEYNIIGIPAFQFVIEAFPR
Picea_glauca_DB47_00044403-RA	Pinaceae	Picea_glauca	DB47_00044403-RA	Q9FK25_OMT1_ARATH	COMT	ASMT	A	4	92	8.2e-14	1	210	5.5e-59	433	1.68e-76	MAVLRLLSASTLSAPPAQCLPAMAVLRSLSPAPAQFSTRSVLARHGCALPAQCLPAKADSAFTSSILPSTPASAQTHQVVHTSSDSLQFEVLELVFSLCKPMVFKAAVLLNIPDIIATHGGGRSLSVEEIASYIAASTKKPPQLEYLFRLLRCLASYHAFTESRDAGGDFKQYKYGLTNLSKLLVQKENDESYAPLLLAIASNEMYTGWEHLHESVIEGCSAFNRAFGMGPWEYMSRYPKTGDMFNNGMATETRAVMASVVMIYNDGFKNINTLVDVGGGTGAALSMIVKQHPHIRGINLDLPHAIAGAPTLPGVENVGGSMFEHIPPADAVFMKWILHDWNDEDCVRILKKCYESTPANGKVIVLDAIVEEEDAAEKASLRRMALMFDMAMMVFTDGG…
Picea_engelmannii_EFE08_00005828-RA	Pinaceae	Picea_engelmannii	EFE08_00005828-RA	Q9FK25_OMT1_ARATH	COMT	ASMT	A	5	92	1.5e-12	1	210	1.4e-51	428	3.85e-64	MDIQVVSKGGPLHARDMNIQAVEDERVLQASALSMDMDMELHLRYMKGMDIQVVSKGGPLHARDMNIQAVEDERVLQASALSMAFSIVSPFLLKCALRLKIPDIIWRAGADVPLSVHQIAAQLPSEAPDVDALSRILTYLSTMGILQAIKPTEGINTPTNMKYALSNLSKTYFVSEDINSLSLVPFVLLQTHPVFVAAWDHIHERVLHGGDNFQNSIGDGKDFWNYTASNPEFNGIFNAAMVSVTKVNMKEILAIYDGFKDVNTLMDVGGGHGEALNLITDAYPHIHAINFDLPQVIATAPTRPGIQHISGNLFESIPSTDADAIFIKNFLHIWDDKGCIKLLNNCYQAVADKGKLIIAEVVLDLTEDSNLIGSAQVLDALMLNVSPGGRERTRKQWNE…
Sequoia_sempervirens_SESE_042905	Cupressaceae	Sequoia_sempervirens	SESE_042905	Q9FK25_OMT1_ARATH	COMT	ASMT	A	6	92	4.3e-15	1	210	1.2e-58	389	5.99e-67	MAPPAPPASAISIAQPAHIGRQEAQPESLLSQLKLYDMILGLSKPMALRAAVLLNIPDIIAEASGSLTLDEIAAHISASTESPPCIEYLFRLLRFLSSHQVFSEIPHEEDFKQCRYALTGLSKLLVKEQSKGGLSSGVSMQNYAPFLLGATSNIAFQGWLHLHESVLEGGCAFGKAFGMSNWDYAVNNPEANNTFNEAMSCDTRAVMASVVKVYEQGFKKITSLVDVAGGVGSALSTIVENYKHIRGINFDLPHVIASALPIPGVEHVSGNMFEHIPPADAVFMKWVLHDWDDDDCVRVLKRCYKAIPNNGKVIIVDSLVVEGKKDEDKEETYLRGVGLAFDMGMMVFSNGGKERSEMEFKQIFNKAGFKSYTIFKLPSVQTIIEVSKF
Sequoia_sempervirens_SESE_034664	Cupressaceae	Sequoia_sempervirens	SESE_034664	Q9FK25_OMT1_ARATH	COMT	ASMT	A	6	92	4.3e-15	1	210	1.3e-58	389	1.19e-66	MAPPAPSASAISIAQPAHIGRQEAQPESLLSQLKLYDMILGLSKPMALRAAVLLNIPDIIAEASGSLTLDEIAAHISASTESPPCIEYLFRLLRFLSSHQVFSEIPHEEDFKQCRYALTGLSKLLVKETSKGGLSSGVSMQNYVPFLLGSTSNIAFQGWLHLHESVLEGGCAFGKAFGMSNWDYAVNNPEANKTFNEAMSCDTRAVMASVVKVYEQGFKKITSLVDVAGGVGSAFSTIVENYKHIRGINFDLPHVIASALPIPGVEHVSGNMFEHIPPADAVFMKWVLHDWDDDDCVRVLKRCYKAIPNNGKVIIVDSLVVEGKKDEDKEETYLRGVRLAFDMGMMVFSNGGKERSEMEFKQIFNKAGFKSYTIFKLPSVQTIIEVSKF
Sequoia_sempervirens_SESE_079633	Cupressaceae	Sequoia_sempervirens	SESE_079633	Q9FK25_OMT1_ARATH	COMT	ASMT	A	5	92	1.5e-17	1	210	3.5e-60	403	1.01e-68	MASPPAASAISIPQPALVCEQESPLLTMASPPAVGRQQSQPESLLSQLKLYDMIFGSAKPMALRAAVLLNIPDIIGEASGSLTLEEIAAHISASTESPPRIEYLFRLLRFLASHQVFSEIPHEEDFKQSRYALTPLSKLLVKETSKGGLSSGVSMQNYVPLLFGCNSHIASQGWLHLHQSVLEGGCAFNKAFGVSYWDYAVNNPEANKTFNESMSCDTRAVLSSVVKIYEEGFKKITSLVDVGGGVGSALSIIVDNYKHIRAINFDLPHVIASAPPITGVDHISGDMFEHIPPTDVVFMKWILHDWDDDDCVRLLKKCHEAIPNNGKVVIVDAIIVEAKNDEDEQEKYLRNVGLVFDMSMMLLTGGKERSEMEFKQLFKKAGFKSYTIFKLPFVQAIIE…
Sequoia_sempervirens_SESE_116440	Cupressaceae	Sequoia_sempervirens	SESE_116440	Q6ZD89_OMT1_ORYSJ	COMT	ASMT	A	5	92	5.1e-17	1	210	1.2e-59	403	7.98e-62	MASPPAASAISIPQPALVCEQESPLLTMASPPAVGRQQSQPESLLSQLKLYDMIFGSAKPMALRAAVLLNIPDIIGEASGSLTLEEIAAHISASTESPPRIEYLFRLLRFLSSHQVFSEIPHEEDFKKSRYALTPLSKLLVKETSKGGLSSGVSMQNYVPLLFGYNSHIVSQGWLHLHQSVLEGGCAFNKAFGVSYWDYAANNPEANKTFNESMSCDTRAVMSSVVKIYEEGFKKITSLVDVGGGVGSALSIIVDNYKHIRAINFDLPHVIASAPPITGVDHVCGNMFEHIPPVDVVFMKWILHDWDDDDCVRLLKKCHEAIPDNGKVVIVDAIIVEAKNDEDEQEKYLRNVGLAFDMSMMLLTGGKERSEMEFKQLFKKAGFKSYTIFKLPFVQAIIE…
Sequoia_sempervirens_SESE_042092	Cupressaceae	Sequoia_sempervirens	SESE_042092	Q6ZD89_OMT1_ORYSJ	COMT	ASMT	A	5	92	1.5e-17	1	210	1.2e-60	403	5.68e-62	MASPPAASAISIPQPALVCEQESPLLTMASPPAVGRQQSQPESLLSQLKLYDMIFGSAKPMALRAAVLLNIPDIIGEASGSLTLEEIAAHISASTESPPRIEYLFRLLRFLASHQVFSEIPHEEDFKQSRYALTPLSKLLVKETSKGGLSSGVSMQNYVPLLFGCNSHIASQGWLHLHQSVLEGGCAFNKAFGVSYWDYAANNPEANKTFNESMSCDTRAVMSSVVKIYEEGFKKITSLVDVGGGVGSALSIIVDNYKHIRAINFDLPHVIASAPPITGVDHVSGNMFEHIPPADVVFMKWILHDWDDDDCVRLLKKCHEAIPDNGKVVIVDAIIVEAKNDEDEQEKYLRNVGLAFDMSMMLLTGGNERSEMEFKQLFKKAGFKSYTIFKLPFVQAIIE…
Sequoia_sempervirens_SESE_040080	Cupressaceae	Sequoia_sempervirens	SESE_040080	Q6ZD89_OMT1_ORYSJ	COMT	ASMT	A	5	92	1.4e-17	1	210	1.8e-60	403	5.21e-63	MASPPAASAISIPQPALVCEQESPLLTMASPPAVGRQQSQPESLLSQLKLYDMIFGSAKPMALRAAVLLNIPDIIGEASGSLTLEEIAAHISASTESPPRIEYLFRLLRFLASHQVFSEIPHEEDFKQSRYALTPLSKLLVKETSKGGLSSGVSMQNYVPLLFGCNSHIASQGWLHLHQSVLEGGCAFNKAFGVSYWDYAANNPEANKTFNESMSCDTRAVMSSVVKIYEEGFKKITSLVDVGGGVGSALSIIVDNYKHIRAINFDLPHVIASAPPITGVDHVSGNMFEHIPPADVVFMKWILHDWDDDNCVRLLKKCHEAIPDNGKVVIVDAIIVEAKSELDEQEKYLTNVGLAFDMSMMLLTGGKERSEMEFKQLFKKAGFKSYTIFKLPFVQAIIE…
Sequoia_sempervirens_SESE_038928	Cupressaceae	Sequoia_sempervirens	SESE_038928	Q9FK25_OMT1_ARATH	COMT	ASMT	A	5	92	8.1e-16	1	210	3.5e-60	403	2.21e-67	MASPLAASAISIPQPAHVCEQESPLLTMASPPAVGRQQSQPESLLSQLKLYDMIFGSAKPMALRAAVLLNIPDIIGEASGSLTLEEIAAHISASTESPPRIEYLFRLLRFLSSHQVFSEIPHEEDFKQSRYALTTLSKLIVKETSKGGLSSGVSMQNYVPLLFGCNSHIASQGWLHLHQSVLEGGCAFNKAFGVSYWDYAVNNPEANKTFNESMSCDTRAVLSSVVKIYEEGFKKITSLVDVGGGVGSALSIIVDNYKHIRAINFDLPHVIASAPPITGVDHISGDMFEHIPPTDVVFMKWILHDWDDDDCVRLLKKCHEAIPNNGKVVIVDAIIVEAKNDEDEQEKYLRNVGLVFDMSMMLLTGGKERSEMEFKQLFKKAGFKSYTIFKLPFVQAIIE…
Sequoia_sempervirens_SESE_028519	Cupressaceae	Sequoia_sempervirens	SESE_028519	Q9FK25_OMT1_ARATH	COMT	ASMT	A	5	92	1.4e-15	1	210	1.6e-60	403	2.83e-68	MASPPAASAISIPQPAHVCEQESPLLTMASPPAVGRQQSQPESLLSQLKLYDMIFGSAKPMALRAAVLLNIRDIIGEASGSLTLEEIAAHISASAESSPRIEYLFRLVRFLASHQVFSEIPHEEDFKQSRYALTPLSKLLVKETSKGGLSYGVSMQNYVPLLFGYNSHIVSQGWLHLHQSVLEGGCAFNKAFGVSYWDYAANNPEANKTFNESMSCDTRAVMSSVVKIYEEGFKKITSLVDVGGGVGSALSIIVDNYKHIRAINFDIPHVIASAPPITGVDHVSGNMFEHIPPADVVFMKWILHDWDDDDCVRLLKKCHEAIPGNGKVVIVDAIIVEAKNDEDEQEKYLRNVGLVFDMSMMLLTGGKERSEMEFKQLFKKAGFKSYTIFKLPFVQAIIE…
Lycopodium_clavatum_EVM0014155.1	Lycopodiaceae	Lycopodium_clavatum	EVM0014155.1	Q6ZD89_OMT1_ORYSJ	COMT	ASMT	A	4	92	3.2e-16	1	210	3.5e-62	398	1.18e-72	MRMGEVREIKENISISSQRQGRHTIESHRINNGGKMEFVNGFSVFDDEYALEGQLTIWNTIFAFASSMALKAVILLDIPDILARAGPEAKLSVEQISAKLPSKAPKTQYLKRILRFLAMKNIFSETAVETPSGVKEWRYGLTNASKWLVKENNDYCLAPMAVMQLDKVTQAPWHHFNECVLEGGDAFEKANGKDVWNYANEFPDFNNLFNEAMAAGSKISISAVLRHYDGFKDLKTLVDVGGGVGLTVSKIVKAYPYIKCINFDLPHVVAVAPSIPGVEHVGGDMFQSVPSADAIIMKWIMHDWDDERCSTILRNCYRALPEKGKVIIIDVVLDPSEKTDPYLNLRSSFDLVMIAHANGGLERTRDEWHNLLTTACFQSYTIFTIPNLQSVIEAYKS
Larix_kaempferi_GWHGBHPX005950	Pinaceae	Larix_kaempferi	GWHGBHPX005950	Q9FK25_OMT1_ARATH	COMT	ASMT	A	7	92	8.1e-15	1	210	4.2e-59	390	1.15e-73	MAPYMDSIDHVSAHGAGQQINSSRESAISHELQLYEMIFSAIKPMALKAAVLLHIPDIIATKGNGGPLSVELIASEIAAANSSSTSNSQVDVGYLYRILRFLASYGVFTEHEEADQADHAETKKMKYGITGISKLLVQGGTSGNQQSCGPFLLLLADRVYMEAYQHLHESVLEGCYTFNKAYGMSPWEYLGHNPEANRIFNEAMASDSSAVMASVAKMYGDGFKSINTLVDIGGGMGSSLSAIVKEHPHIRGINLDVPHVIAAAPPITGVEHMEGNMFEQMPSADAVIMKWIMHDWEDEECVKLLRRSYEATHANGKVLIVDAVVEGRKEGESLSRRLGLLFDIAMMVYTTGGKERTEEEFKGLFHKAGFNSYTIIKLPFLQSLIVLSKS
Larix_kaempferi_GWHGBHPX005949	Pinaceae	Larix_kaempferi	GWHGBHPX005949	Q9FK25_OMT1_ARATH	COMT	ASMT	A	6	92	4e-15	2	210	9e-60	388	1.24e-75	MAPPVSIDHVSANGRHDNIQQIKSSTESAAHELQLYELILSTAKPMALKAAVLLNIPDIIATKGNGGPLSVEQIASHIAHAANPSSSTSNSHVDLGYLHRILKFLASYGVFTEQAEEADQANDAGIKKIKYGLTGLSKLLVREGNDQSCAPMVLLATDKVYMEAYQLLNESVMESCYTFNKAHGMSPWEYAGKNPQTSQVFNDAMATHSNAVMASAAKMYGDGFKNIKSLVDVGGGTGSSLSTIVKEHPHIHGINLDLPHVIATAPPIPGVKHMEGSMFDHIPFADAVMMKWILHDWEDEECVKLLRRSYDATPTNGKVLIVEAVVEKAESMPRRLGLLFDIAMMIYTTGGKERTEEEYKQLFERAGFKKHTIIKLPFLQGLIELSKS
Pseudotsuga_menziesii_PSME_39920	Pinaceae	Pseudotsuga_menziesii	PSME_39920	Q9FK25_OMT1_ARATH	COMT	ASMT	A	2	92	1.2e-13	1	202	1.2e-51	383	6.54e-70	MNGLALNNGGGGFFDSEEEKLQGQAEALNCMFAFVEPLAVKCVILLGIPDMIAREGPRATLSLNEIAARLPTDSPDASCLLRIMRFLVAKGVFRASVVNSAQAEAEAEAGVCETRYGLTPKSKWFLKEREQSLAPQPLMLNDERTVAPYHRFNECVLHGGMAFEKANGSDIWSYACAHPDFNQQVNDAMACDTRRTMKALLSNYQGFHGLNSLVDVGGGTGTAMAEIVRAYPSIKGVNHDLPHVVATAAPLPGVECVGGDMFESVPSGGAIFMKWILHDWSDEDCIKILKNCRKAIPAETGKVIIVDVVLDADEGDDIDKKKKATSDPTLGMLCDLGILALSSGGKERTEAEWKADLRAGEFVRYNIVNIPAVQSVIEAFPC
Picea_glauca_DB47_00083062-RA	Pinaceae	Picea_glauca	DB47_00083062-RA	Q6ZD89_OMT1_ORYSJ	COMT	ASMT	A	2	92	4e-14	1	209	7.5e-59	381	4.51e-74	MSALAMNNGGEICRDGFFESEEEELQGQAEAWKCTFAFAESLAVKCVILLGIPDMIAREGPRATLSLNEIVARLPRDSPDASCLFRIMRFLVAKGVFRRCVVKSVEDGACETRYGLTPASKWLVKERELSMVPMLLMQNDERTLAPWHRFNECVLDGGIAFERANGAEIWSYASAYPDFNHLFNDAMACNARIVMKALLSKYHGFHALNSFVDVGGGTGTAVAEIVRAYPSIKGINYDLPHVVATAPHIPGVEHVGGDMFETVPTGDAIFMKWIMHDWSDEDCIKILKNCRKAIPETGKVIILDVVLGADHGNDIDKKAAAAAMDPNLNTVFDLVMVAHTSGGKERTEEEWKKVLWDGGFGHYNIIDIPALQSVIEAFPR
Picea_sitchensis_E0M31_00037620-RA	Pinaceae	Picea_sitchensis	E0M31_00037620-RA	Q6ZD89_OMT1_ORYSJ	COMT	ASMT	A	2	92	3.5e-14	1	209	1.5e-59	381	4.88e-74	MSGLAMNNGGEICRDGFFESEEEELRGQAEAWKCTFAFAESLAVKCVILLGIPDMIAREGPRATLSLNEIVARLPRDSPDASCLFRIMRFLVAKGVFRRCVVKSVEDGAYETRYGLTPASKWLVKERELSMVPMLLMQNDERTLAPWHRFNECVLDGGIAFERANGAEIWSYASAYPDFNHLFNDAMACNARIVMKALLSKYQGFHALNSFVDVGGGTGTAVAEIVRAYPSIKGINYDLPHVVATAPHIPGVDHVGGDMFETVPTGDAIFMKWIMHDWSDEDCIKILKNCRKAIPETGKVIIVDVVLGADHGNDIDKKKAAAAMDPNLNTVFDLVMVAHTSGGKERTEEEWKKVLWDGGFGHYNIIDIPALQSVIEAFPR
Picea_engelmannii_EFE08_00033017-RA	Pinaceae	Picea_engelmannii	EFE08_00033017-RA	Q9FK25_OMT1_ARATH	COMT	ASMT	A	2	92	9.7e-14	1	209	6e-59	381	6.73e-83	MSGLAMNNGGEICRDGFFESEEEELQGQAEAWKCTFAFAESLAVKCVILLGIPDMIAREGPRATLSLNEIVARLPRDSPDASCLFRIMRFLVAKSVFRRCVVKSVEDGACETRYGLTPASKWLVKERELSMVPMLLMQNDERTLAPWHRFNECVLDGGIAFERANGAEIWSYASAYPDFNHLFNDAMACNARIVMKALLSKYQGFHALNSFVDVGGGTGTAVAEIVRAYPSIKGINYDLPHVVATAPHIPGVEHVGGDMFETVPTGDAIFMKWIMHDWSDEDCIKILKNCRKAIPETGKVIILDVVLGEDHGNDIDKKKAAAAMDPNLNTVFDLVMVAHTSGGKERTEEEWKKVLWDGGFGHYNIIDIPALQSVIEAFPR
Abies_alba_AALBA5B380187P1	Pinaceae	Abies_alba	AALBA5B380187P1	Q6ZD89_OMT1_ORYSJ	COMT	ASMT	A	5	92	5.4e-12	1	209	3.7e-56	381	1.76e-62	MSRLAMNNGGEIRRDGFFESEEEELLGQEEAWKCIFAFVESLAVKCVVLLGIPDMIAREGPRATLSINEIVVRLPTDSPDASCLFRILRFLVGKGFFRASVLKSAETGACETRYGLTPASKWLVKEREFSIVPMLLMQNDEKTVGPWHRFNECVVDGGIAFKRANGAEIWSYASDYPDFNHLFNDAMACKTRIVMKALLSNYHGFHALNSLVDVGGGTGTAVTEIVRAYPSIEGINYDLPHVVATAPHFRGVKHEGGDMFENVPSGDAIFMMCIMHGCSDKDCIKILKNCKKAIPETGKVIIVDVVLGADQEDAGIDKKKKKALDPNLGIVLDMVMLALSSGGKERTEKEWKQILLEAGFGRYNIIDIPALPSVIEAFHR
Pinus_lambertiana_PILA_19694	Pinaceae	Pinus_lambertiana	PILA_19694	Q6ZD89_OMT1_ORYSJ	COMT	ASMT	A	6	92	6e-14	1	182	2.4e-51	486	6.95e-61	MVPAPMDSIDHVLAHGPGQQINSSHESAATHELRLYEMILSAAKPMALKAVVLLKIPDIIAKRGPLSVDQIASHIAAANSTSTGNSHVDVGYLYRILRFLASYGVFAEQAGEADEAGDADPKKVKYGSTAISKLLVQDGNEQSCAPFLLLAADKVYLEAYQHLGDSVLDGCYPFNKAYGMSPWEYVGKNPQANKIFNNAMAANSSTVMASVAKMYEDGFKSINTLVDVGGGMGSTLSTIVKEHSHIRGINLDLPHVIATAPPITGVEHLEGSMFEHIPSADAVMMKWILHDWEDEECVKLLRRSYEATPANGKVLIVEAVVEGDKEDKRFKLLLDQVSFDIAPQQHQEWFIATLIPHIRFPLMQQKIGSQVEALEIAMKLDVSSIRDTNASMEQIQNQL…
Sequoia_sempervirens_SESE_026733	Cupressaceae	Sequoia_sempervirens	SESE_026733	Q9FK25_OMT1_ARATH	COMT	ASMT	A	6	92	9.2e-15	1	101	1.3e-54	415	1.21e-62	MAPPAPPASAISIAQPAHIGRQEAQPESLLSQLKLYDMILGLSKPMALRAAVLLNIPDIIAEASGSLTLDEIAAHISASTESPPCIEYLFRLLRFLSSHQVFSEIPHEEDFKQCRYALTGLSKLLAKETSKGGLSSGVSMQNYVPFLLGSTSNIAFQGWLHLHESVLEGGCAFGKAFGMSNWDYAVNNPEANKTFNEAMSCDTRAVMASVVKVYEQGFKKMTSLVDVAGGVGSALSIIVENYKHIRGINFDLPHVIASALPIPGISTYYSNILYIMVIARLYGLVFNIVGVEHVSGNMFEHIPPADAVFMKWVLHDWDDDDCVRVLKRCYKAIPNNGKVIIVDALVVEGKKDEDKEGTYLRGVGLAFDMGMMVFSNGGKERSEMEFKQIFNKAGFKSYT…
Lycopodium_clavatum_EVM0003870.1	Lycopodiaceae	Lycopodium_clavatum	EVM0003870.1	Q6ZD89_OMT1_ORYSJ	COMT	ASMT	A	4	92	7.6e-17	1	210	6.1e-63	399	1.39e-74	MRMGEAREIKENISISSQWQGSHSKESHGINNGGKVEFLNGLSVFDDEYALEGQLTIWNTIFAFASSMALKAAILLDIPDILARAGPAANLSVEQISAKLPSKAPKTQYLKRILRFLAMRNIFSETAVEAPSTGVKEWRYGLTNASKWLVKENNDYCLAPMAVMQLDKVAQAPWHHFNECVLEGGDAFEKANGKDVWNYANEFPDFNNLFNEAMAAGSKISISAVLRHYDGFKDLKTLVDVGGGVGLTVSKIVKAYPYIKCINFDLPHVVAGAPSIPGVEHVGGDMFQSVPSADAIIMKWIFHDWDDERCSTILRNCYRALPEKGKVIIIDAVLELSDKTDSYLNLRSSFDLLMIAHTNGGLERTRDEWHNLLTTAGFQSYTIFTIPNLESIIEAYKS
Sequoia_sempervirens_SESE_026096	Cupressaceae	Sequoia_sempervirens	SESE_026096	Q9FK25_OMT1_ARATH	COMT	ASMT	A	6	92	3.1e-16	1	210	7.9e-57	388	4.79e-69	MAPPPPLPPPPPPPPPVSAISIPQPDSLLSQLKLYDMILSISKPMALRAAVLLNIPDIIAEASGSLTLEEIAAHISASTKSPPSIEYLYRLLRFLATDQVFSEIPHEEDFKQCRYALTAFSKLLVQETSKGGLSSGVPMQNYVPLLLGATSHVAFQAWMHLHESVLDGGYAFGKAFGMSSWDYTSNNPEANKIFNEAVSCDTRAVMASVVRVYEEGFKKITSLVDVGGGVGSALSIIVENYKHIRGINFDLPHVIASALPIAGVENVSGDMFEHIPPADAVFMKWILHDWGDDDCVKVLKRCYEVIPKNGKVIIVDALVVDEKKDKGKEEKYQRKVGLAYDMGMMLFTTGGKERSEMEFKQIFNKAGFKSYTIFKLPFIQTIIEVSKF
Larix_kaempferi_GWHGBHPX005963	Pinaceae	Larix_kaempferi	GWHGBHPX005963	Q9FK25_OMT1_ARATH	COMT	ASMT	A	6	92	4e-15	1	209	4.1e-58	387	1.08e-76	MASSMDTIDSVLAHGSHGRQQRNLSCESAATHELQLYEITLSAAKPMALKAAVLLNIPDIIATKGNGGPLSIEQIASHIAAANPSFTSNSHVDLGYLYRILRFLASYGVFTEQQEADEGADDADTKKIKYGLTGISKLLVHDENQQSYAPFLLLAADKVSLEAYQHLHESVLEGCYTFNKAFGMSPWEYAGKNPQTNRTFNEAMATNSRAVMASVAKMYEEGFKSINTLVDVGGGMGSALAMILKEHSHIHAINLDLPHVIATAPPITGVKHVQGDMFDKIPSADAAMMKFILHDWEDDDCVKLLRKSYEATPRNGKVLIVEAVIDEAESMKKRLGLLFDMTMMIYTTGGKERTEEEFKVLFQRSGFPSYRIIKLPFLQALIVLSKC
Pinus_albicaulis_PIAL.29914.1.p1	Pinaceae	Pinus_albicaulis	PIAL.29914.1.p1	Q6ZD89_OMT1_ORYSJ	COMT	ASMT	A	7	92	3.1e-14	4	210	4.3e-57	385	7.95e-63	GESSSLFSASYAAANSAPDAALQIYTSSSPRLQLYDMIYSLVKPLALKAAVNLNIPDIIATHSGGEGRSLSVEEIASHIAASAPSNTNTKAPHVEYLFRLLRYLASYNVFTETSHAGGAVEFKRYRYGLTALSELLTAQNEYSCVPQLFAATGKVPWQGLQFLHETVMEGCPAFSKAFGMNAWDYFRTDPQENEIFNRALASDTRALMASIVKVYDDGFKNINTLVDVAGGTGSALSMIVKEHPHIRGINLDLPHVIDTAPALPGVEHVSGNMFENIPPADAVLLKSVLHDWKDEQCVEILKKCHQATPGNGKVIVVDAIIEEEVRCVKQQMGLRSDIEMMAFTDGGKERTENEFKKIFHLAGYRRYVITKLPFSPFSIIEIFKV
Pseudotsuga_menziesii_PSME_40831	Pinaceae	Pseudotsuga_menziesii	PSME_40831	Q9FK25_OMT1_ARATH	COMT	ASMT	A	2	92	1.4e-14	1	209	4.6e-61	383	1.77e-82	MSALAMNNGGEVCRDGFFESEEEELQGQSEAWNFTFAFAESLAVKCVVLLGIPDIIAREGPRATLSLHEIAARLPTDSPDASCLFRIMRFLVAKGVFRASVVKKSTENGACETRYGLTPASKWLVKERELSMVPMLLMQNDERTVAPWHRFNECVAHGGIAFERANGAEIWSYASDHPDFNHLFNDAMACNARIVMKAVLSKYQGFNSLNSLVDVGGGTGTALAEIVRAYPSIRGINYDLPHVVATAPHLIPGVEHVGGDMFESVPSGDAIFMKWIMHDWSDEDCIKILKNCRKAIPETGKVIIVDVVLAEGDDEIIDEKKKKKALDANLGIVFDLVMVAHSSGGKQRTEEEWNKLLLEGGFARYNIIDIPALQSVIQAFPR
Picea_glauca_DB47_00086392-RA	Pinaceae	Picea_glauca	DB47_00086392-RA	Q9FK25_OMT1_ARATH	COMT	ASMT	A	6	92	1.8e-15	1	209	8.3e-58	378	1.81e-77	MSSLVVNNGCEICTDGFFESEEEELLGQIHAWNCTFAFVESLAVKCAILLEIPDMIAREGPRATLSLNEIAARLPRESPDVSCVFRIMRFLVAKGVFRASVVKSSEDGGSYETRYGLTPVSKWFVKEREQSMVPMLLLQNDERIVAPWHCFNECVLDGGLXFQRTNGGDMWSYTSAHPDFNHLFNNAMACDTGIVMKALLSKYRGFHALNSLVDVGGGTGTATAEIVRTYPSIKAINYDLAHVVATARQLPGVEHVGGDMFETVPSGDAIFMKWIMHNWSDEDCIKILKNCRKAIPETGKVIIVDMVVDSQHNNKNERAALDPNLCLVFDLLMATHCTGGKERAEEEWKKILWEGGFGDYNIIAIPAVQSVIEAFPR
Pseudotsuga_menziesii_PSME_34908	Pinaceae	Pseudotsuga_menziesii	PSME_34908	Q9FK25_OMT1_ARATH	COMT	ASMT	A	7	92	1.2e-14	1	210	1.9e-57	394	9.2e-73	MARSMDSIDHILAHEAGEQINSSCDSAILTHELQLNEMIFAGIKPMALKAAVLLNIFDIIATKGNGGPLSVEQIASHIAAANPPASSATNSHNVDLGYLYRILRFLASYGVFTEQIEEADQADEAETCKKIKYGLTTISKLLAQGGNQSSAPIVLLAADRFYLEAYQHLHESVLEGCYTFNKAFGMSPWEYLSHNPEANSIFNEAMATDSRSVMAAVARMYEDGFKSINTLVDIGGGTGSSLAAIVKEHPHIRGINLDLPHVIAAAPPITGVEHMEGNMFEKIPSTDAVMMKFILHNWEDEECVKLLRRSYETMPANGKVLIVEAVVEVRKEGESDLSRRVSLSLDVAMMVFTKGGKERTEQEFKGLSQRAGFNSYTIIKLPGLQSLIVLSKS
Picea_sitchensis_E0M31_00035221-RA	Pinaceae	Picea_sitchensis	E0M31_00035221-RA	Q9FK25_OMT1_ARATH	COMT	ASMT	A	5	92	2.1e-15	1	210	7.2e-58	385	2.42e-80	MAASMDSIDHAAGQQTNSSCESSATHRLQLDELIFSSVKPMALKAAVLLNIPEIIASRGNGGPLSVEQIASHIASANSSSSSNSHVDMVYLYRILRLLASYGVFTEQEEANQADDADIKKIKYGLTGISKLLVQAGNQQSCGPFLLLIADKVYLEAYQHLHESVLEGCYTFNKAYGMSPWEYLRHNPQGNRLFNEAMAVNNNAVMASVAKMYEDGFKSINTLVDVGGGTGSALSMIVKEHSHIRGINFDLPHVIATAPPITGVKHMEGNMFEQIPFADAVMMKWIIHDWEDEECVKLLRRSYEATPANGKVLIVEAVVEGEKETESLSRQLALLYDIAMMVYTTGGKERREEEFKGLSQRAGFKSYTIIKLPFLQALIVLSKSE
Pinus_lambertiana_PILA_17690	Pinaceae	Pinus_lambertiana	PILA_17690	Q9FK25_OMT1_ARATH	COMT	ASMT	A	6	92	5.4e-12	1	210	2.4e-53	420	1.33e-56	MRSITNHECLRNIIYHTPDFPHNRSALGEGNKEIEGIDIKASNGAKPLECSVMDIPEVNEEGLLQASALTMALSIVNPFLLKCALRLKIPDIIWRAGPSSPLTLQQIASQLTPEAPDLDALSRILTCLSSMGILRAIKPAEDDLEIKGPVETMNMKYTLTNLSKTYFVSEQISSLSLVPQVLLLTHTAFWPMWDHIHDRVLHGGDNFQNSSGGGKDFWSYAAGNPEANHAFNAAMMSITKVNMKEILNSYDGFKDVNTLVDLGGGHGEVISQIIAVYPHIDAINFDLPHVIATAPLRPGITHISGNMFESVPSGDAILMKHILHLWDDENCVKLLKMCYSATSGKGKLIIVDAVLDIIEDSDPVGSGQLMDVTMLAAFRGARERTQEQWNEILQSAGFS…
Pinus_taeda_PITA_45185	Pinaceae	Pinus_taeda	PITA_45185	Q9FK25_OMT1_ARATH	COMT	ASMT	A	4	92	4.2e-15	1	210	9.2e-60	417	9.09e-79	MYKSISSFCETSLHPIPYSFLSFIISAHMAADPMDSIDDVLALATVQHINSSRDPAATHQLQLYEMIFSAVKPFALKAAVLLNIPDIIATRGNGGPLSVEQIAFHIAAANSSSTSNSHVDVGYLHRILRFLASYGVFTEEEEANQADGADLKKRKYGLTGISKLLAQGETQQSCGHFLHLIANNVYLDAFQHLHDSVLEGCYTFNKAYGMSPWEYLGRDPQANQIFNNAMAANSSTVMASVAKMYEDGFKSMATLVDVGGGIGTSLFIIVKEHSHIRGINFDLPHVIATASLITGVEHMEGNMFEHIPSADAVMMKWILHDWADEECVKLLRRSYEATPAKGKVLIVEAIIGKDKEGESMSRRLGLLYDISMMVYTTGGKERTEEEFKGLFQRAGFKSH…
Pinus_taeda_PITA_20188	Pinaceae	Pinus_taeda	PITA_20188	Q6ZD89_OMT1_ORYSJ	COMT	ASMT	A	3	91	7.6e-13	1	210	3.7e-59	411	1.25e-68	TQLHPIPYAAPFQYPFLYLSMLTLAPPMDSIDHVSAPVTGQHIDSSRESAETQELQLYEMIFSAAKPLALKAAVLLNIPDIIATRGNGGPLSAEQIAFHIAAANSSSTGNSHVNVGYLYRILRFLASYGVFSEQEEADQPDDADTKKIKFGLTGISKLLVHGGNEQSCGPLLLLMANNVCLEAFQHLHESVLEGCYTFNKAHGMDMFEYLGNNPEFNKIFNEAMATNTRSVMASVAKMYEDGFKSVATLVDVGGGLGSALSIIVKEHPHIRGINLDLPHVIATAPPITGVEHMEGNMFEHIPSADAVMMKWILHDWPDEECVKLLRRSYDATPAKGKVLIVEAVVEGDKEGESMSRRLGLLYDISMMAYTTGGKERTEEEFKGLFERAGFKSYTIIKLP…
Picea_glauca_DB47_00032697-RA	Pinaceae	Picea_glauca	DB47_00032697-RA	Q9FK25_OMT1_ARATH	COMT	ASMT	A	6	92	1.9e-15	1	210	6.3e-59	398	7.23e-79	MPIPFISAPMAASMDSIDHALALAAEQQINSSCESAATHELQLYEMILSAAKPMALKAAVLLNIPDIIATRGNGGPLSVEQIASHIAAANSSSTSNSNVDVGYLYRIMRFLASYGVFTEQEEEADQKDGAYTKKIKYGLTGISKLLAQGGNQQPCGPFLLLIADKVYLEAYQHLHESVLEGCYTFNKAYGMSPWEYLASNPQGNQIFNEAMASNSSTIMPSVANMYGDGFKSINTLVDVGGGMGSSLSMIVKEHSHIRGINFDLPHVIATAPPLTGVEHMEGNMFEQVPSADAVMMKWIIHDWEDEECVKLLRRSYEATPANGKVLIVEAVVEGGKETDSMSRRLGLLYDITMMVYTTGGKERTEEEFKALFQRAGFKSYTIIKLPFLHALIVLSKS
Picea_engelmannii_EFE08_00037591-RA	Pinaceae	Picea_engelmannii	EFE08_00037591-RA	Q6ZD89_OMT1_ORYSJ	COMT	ASMT	A	6	92	1.8e-14	1	210	1.2e-59	398	5.13e-69	MPIPFISAPMAASMDSIDHALAHAAGQQINLSCESAATHELQLYEMILSAAKAMALKAAVLLNIPDIIATRGNEGPLSVEKIASHIAAANSSSTSNSNVDVGYLYRIMRFLASYGVFTEQEEEADQEDGAYTKNIKYVLTDISKLLAQGGNQQPCGPFLLLVADKVYLEAYQHLHESVLEGCYTFNKAYGMSPWEYLASNPQGNQIFNEAMASNSSTIMASVANMYGDGFKSINTLVDVGGGMGSALSMIVKEHSHIRGINFDLPHVIATAPPITGVEHMEGNMFEQVPSADAVMMKWIIHDWEDEECVKLLRRSYEATPANGKVLIVEAVVEGGNETESMSRRLGLLYDIAMMVYTTGGKERTEEEFKALFQRAGFKSYAIIKLPFFQALIVLSKS
Picea_engelmannii_EFE08_00037587-RA	Pinaceae	Picea_engelmannii	EFE08_00037587-RA	Q9FK25_OMT1_ARATH	COMT	ASMT	A	6	92	2.3e-15	1	210	1.6e-58	398	1.23e-78	MPIPFISAPMAASMDSIDHALAHAAGQQINSSCESAATHELQLYEMILSAAKPMALKAAVLLNIPDIIATRGNGGPLSVEQIASHIAAANSSSTSNSNVDVGYLYRIMRFLASYGVFTEQEEEADQKDGAYTKKIKYGLTGISKLLAQGGNQQPCGPFLLLIADKVYLEAYQHLHESVLEGCYTFNKAYGMSPWEYLASNPQGNRIFNEAMATNSSGVMASVAKMYGDGFKSINTLVDVGGGMGSSLSMIVKEHSHIRGINFDLPHVIATAPPLTGVEHMEGNMFEQVPSADAVMMKWIIHDWEDEECVKLLRRSYEATPANGKVLIVEAVVEGGKETDSMSRRLGLLYDITMMVYTTGGKERTEEEFKALFQRAGFKSYTIIKLPFLHALIVLSKS
Pseudotsuga_menziesii_PSME_20446	Pinaceae	Pseudotsuga_menziesii	PSME_20446	Q9FK25_OMT1_ARATH	COMT	ASMT	A	6	92	1.9e-14	1	210	4.6e-59	395	3.04e-74	MARSMDSIDHILAHEAEEQINSSCDSAILTHELQLNELIFSGIKPMALKAAVLLNIPDIIATKGNGGPLSVEQIASHIAAANPPASSATNSHNVDLGYLYRILRFLASYGVFTEQVEEADQADEVETCKKIKYGLTTISKLLAQGGNQPSSAPFVLLAADRFYLEAYQHLHESVLDGCYTFNKAFGMSPWEYLSRNPEANSVFNEAMATDSRSVMAAVARMYEDGFKSINTLVDIGGGTGSSLAAIVKEHPHIRGINLDLPHVIAAAPPITGVEHMEGNMFEKIPSTDAVMMKSILHDWEDEECVKLLRRSYETMPANGKVLIVDAVVEVRKEGESDLSRRMSLLLDVAMMVFTKGGKERTEHEFKGLSQRAGFNSYTIIKLPCLQSLIVLSKS
Pseudotsuga_menziesii_PSME_38594	Pinaceae	Pseudotsuga_menziesii	PSME_38594	Q9FK25_OMT1_ARATH	COMT	ASMT	A	6	92	4.1e-14	1	210	6.7e-59	395	6.7e-73	MARSMDSIDHILAHEAGEQINSSCDSAILTHELQLNEIIFSGIKPMALKAAVLLNIPDIIATKGNGGPLSVEQIASHIAAANPPASSATNSHNVDLGYLYRILRFLASYGVFTEQIEEADQADVAETCKKIKYGLTTISKLLAQGGNQPSSAPLVLLAADRFYLEAYQHLHESVLEGCYTFNKAFGMSPWEYLSHNPEANSIFNEAMASDSRFVMAAVARMYEDGFKSINTLVDIGGGTGSSLAAIVKEHPHIRGINLDLPHVIAAAPRITGVEHMEGNMFEKIPSTDAVMMKFILHDWEDEECVKLLRRSYEATPANGKVLIVDAVVEVRNEDESDLSRRLSLLLDVATMVFTTGGKERTEQEFKGLSQRAGFNSYTIIKLPCLHSLIVLSKS
Pseudotsuga_menziesii_PSME_23238	Pinaceae	Pseudotsuga_menziesii	PSME_23238	Q6ZD89_OMT1_ORYSJ	COMT	ASMT	A	6	91	9.2e-13	1	210	3.2e-58	395	8.3e-69	MASSMDSIDHILAHEAGQQINSSCDSAILTHELQLYEMIFSGIKPMALKAAVLLNIPDIIATKGNGGPLSVEQIASHIAAANPPSSTTNSHHVDLGYLYRILRFLGSYGVFTEQVEEADQADHEAETRKKLKYGLTGISKLLAQGGKQPSCAPFLLLVADKVYTEAYQHLHESVLEGCYTFNKAFGMSPWEYLGRNPEANRIFNEAMATESSAVMASVAKMYEDGFKSIKTLVDIGGGTGSSLSAIVKQHPHIRGINLDLPHVIAAAPPITGVEHMEGNMFEQIPFTDGVLMKWIIHDWEDEQCVTLLRRSYEATPANGKVLIVDAVVEERKEDESDLSRRLALLFDVAMMVYTTGGKERTEEELKGLFQRAGFNSYTIIKLPFLQSLIVLSKS
Larix_kaempferi_GWHGBHPX005957	Pinaceae	Larix_kaempferi	GWHGBHPX005957	Q9FK25_OMT1_ARATH	COMT	ASMT	A	6	92	2.6e-14	1	210	5.3e-59	393	1.81e-76	MATSMDSIDHVLAHGAGQQINLSCESAATHELQLYEMILSAAKPMALKAAVLLNIPHIIATTGNGCPLSVEQIASHIAAANSSSASNSHHVDVGYLYRILRLLASYGVFTEHEETAQADDADTKKMKYGNTSISKLLVQGGTSGNQQSCGPFLLLVADKVYMEAFQHLHESVLEGCYTFNKAYGMSPWEYLGHNPQANRIFNEAMASESSVVMASVAKMYEHGFKRINTLVDIGGGMGSSLCMILKEHPHIRGINLDLPHVIAAAPPITGVEHMEGNMFEQMPSADAVIMKWIMHDWEDEDCVKLLRRSYEATPANGNVLIVDAVVEGRGKDAESNMSRRLGLLFDIAMMVYTTGGKERTEEEFKGLFQKAGFNSYSIIKLPFLQSLIVLSKS
Pinus_albicaulis_PIAL.3302.1.p1	Pinaceae	Pinus_albicaulis	PIAL.3302.1.p1	Q6ZD89_OMT1_ORYSJ	COMT	ASMT	A	6	92	4.1e-15	1	210	1.1e-58	388	3e-67	MAAPMDSIDHVLARATGQHINSSPESTATSQELQLYEIILSAVKPMALKAAVLLNIPDIIATRGNGGALSAEQIAFHIAAANSSSNTNSQVDVGYLYRILRFLASYGVFTEQEEADHPDDAHTKKIKYGLTGISKLLVQGENQQSRGPFLLLIANSVYLEAFQHLHESVLEGCYTFNKAYGMDPWEYLGHNPQANKIFNNAMAANSSTIMASVAKMYEDGFKSINTLVDVGGGMGSTLSTIVKEYSHIRGINLDLPHVIATAPPIIGVEHMEGNMLEHIPSADAVMMKWIIHDWGDEECVKLLRRSYEATPANGKVLIVEAVVEGDKEGESVSRRLGLLYDILMMVYTTGGKERTEEEFKELFQRAGFKSYNIIKLPFLQSLIVVSKS
Pinus_albicaulis_PIAL.3303.1.p1	Pinaceae	Pinus_albicaulis	PIAL.3303.1.p1	Q6ZD89_OMT1_ORYSJ	COMT	ASMT	A	6	92	4e-15	1	210	1.6e-57	388	5.1e-65	MAAPMDSIDHVLARATGQHINSSPESTATSQELQLYEIILSAVKPMALKAAVLLNIPDIIATRGNGGALSAEQIAFHIAAANSSSNTNSQVDVGYLYRILRFLASYGVFTEQEEADHPDDAHTKKIKYGLTGISKLLVQGENQQSRGPFLLLIANSVYLEAFQHLHESVLEGCYTFNKAYGMDPWEYLGHNPQANKIFNNAMAANSSTIMASVAKMYEDGFKSINTLVDVGGGMGSTLSTIVKEYSHIRGINLDLPHVIATAPPITGVEHMEGNMLEHIPSADAVMMKWIIHDWGDEECVKLLRRSYEATPANGKVLIVEAVVEGDKEGESVSRRLGLLYDISMMVYTTGGKERTEEEFKGLFQRAAFKSYNIIKLPFLQSLIVASKS
Pseudotsuga_menziesii_PSME_25376	Pinaceae	Pseudotsuga_menziesii	PSME_25376	Q9FK25_OMT1_ARATH	COMT	ASMT	A	7	92	1.2e-14	1	210	1.2e-59	392	5e-75	MAAASMDSIDQVLASGAVGQQMIISSSESAGTHELELYEMIFSAVKPMALKAAVLLNIPDIIATRGKGGALSVEQIASHIATAAATTTHVDVGYLYRILRLLASCGVFTEQQQETDQPNDAIADIKKIKYGLTGISKLLVQGGNQQSCGPFLLLIADKIYMKAYQHLHESVLEGCYTFNKAYGMSPWEYIGQNPEANTLFNEAMAADSSAVIASVAKMYEGGFKSINTLVDIGGGTGSSLSMILKEHPHIRGINFDQPHVIAAAPPITGVQHMEGNMFQQIPSADAVMMKWIIHDWDDEECVRLLKRSYEATPTKGKVLIVDAVVEERKEGKSDLSRRLGLLFDVAMMIHTTGGKERTEEEFKVLFQRAGFNNYSIIKLPFLQSLIVLSKP
Pseudotsuga_menziesii_PSME_39420	Pinaceae	Pseudotsuga_menziesii	PSME_39420	Q9FK25_OMT1_ARATH	COMT	ASMT	A	6	93	7.7e-16	1	210	5.2e-57	390	1.09e-79	MAASMDSIDHVLASGAEQQMIISSSESARTHELQLYEMIFSAVKPMALKAAVLLNIPDIIATRGNGGALSVEQIASHIAAANSRSTTRVDVGYLYRILRLLASYGVFTEQQQESDQPEDTIADTEKIKYGLTGISKLLVQSGNLQSCGPFLLVIADKVYMEAYQHLHESVLEGCYTFNKTYGMSPWEYIGQNPEANTLFNEGMAADSRAVMASVAKMYEDGFKSINTLVDIGGGTGSSLSMILKEHSHIRGINFDQPHVIATAPPITGVQHMGGNMFEQIPSADAIMMKWIIHIWDDEDCIKLLKKSYQATPANGKVLIVEAVVEEGKESKSLSRRLRLLFDIAVMIHTTGGKERTEKEFKGLFQRAGFNNYSIIKLPFYQSLIVLSKT
Pseudotsuga_menziesii_PSME_48200	Pinaceae	Pseudotsuga_menziesii	PSME_48200	Q9FK25_OMT1_ARATH	COMT	ASMT	A	6	93	5.3e-16	1	210	1.4e-58	390	1.94e-83	MAASMDSIDHVLASGAEQQMIISSSESARTHELQLYEMIFSAVKPMALKAAVLLNIPDIIATRGNGGALSVEQIASHIAAANSRSTTQVDVGYLYRILRLLASYGVFTEQQQESDQPEDTIADTEKIKYGLTGISKLLVQSGNLQSCGPLLLVIADKVYMEAYQHLHESVLEGCYTFNKTYGMSPWEYIGQNPEANTLFNEGMAADSRAVMASVAKMYEDGFKSINTLVDIGGGTGSSLSMILKEHSHIRGINFDQPHVIATAPPITGVQHMGGNMFEQIPSADAIMMKWIIHDWDDEDCIKLLKKSYQATPANGKVLIVEAVIEEGKESKSLSRRSGLLIDIALMIHTTGGKERTEKEFKGLFQRAGFKNYSIIKLHFLQSLIVLSKT
Picea_sitchensis_E0M31_00055902-RA	Pinaceae	Picea_sitchensis	E0M31_00055902-RA	Q6ZD89_OMT1_ORYSJ	COMT	ASMT	A	4	92	5.5e-14	1	169	2e-60	449	4.8e-64	MAVLRPLSAPPAQCLTAMAVLRPLSAAPAQCSALSVLARHGCAPPAQCLPAKADASFTSSILPPTPASAPKTHQVVHTSSDSLQFQLLDLVFSLCKPMVFKAAVLLNIPDIISTHGGGHSLSVEEIASYIAASTKKPPHMEYLFRLLRCLASYGAFTESSDAGGDFKQYKYGLTNLSKVLVNKENDESYAPLLLAIASNEMYTGWEHLHESVIEGCNPFKRAFGWGAWEYMKRDPRARDMFNKFMATDTHAVMASVVQIYNDGFKNINTLVDVAGGTGAALSTIVIQHPHISGINLDLPHVIASAPTLPGVEHVGGSMFEHIPPADAVLMKWVLHDWNDEDCVRILKKCHEATPANGKVIVLDAIVAPANGKVIVLDAIVEEEDAAEQGCLRRMGLMCD…
Picea_engelmannii_EFE08_00080926-RA	Pinaceae	Picea_engelmannii	EFE08_00080926-RA	Q6ZD89_OMT1_ORYSJ	COMT	ASMT	A	4	92	9.1e-14	1	210	1e-60	435	6.33e-66	MAVLRSLSAPPAQCLTAMAVLRPLSAAPAQCSALSVLARHGCAPPARCLPAKADASFTSSILPPTPASAPKTHQAVHTSSDSLQFQLLDLVFSLCKPMVFKAAVLLNIPDIIATHGGGHSLSVEEIASYIAASTKKPPHIEYLFRLLRCLASYGAFTESRDAGGDFKQYKYGLTNLSKVMVNKENDESYAPLLLAIASNEMYTGWEHLHESVIEGCNPFKRAFGWGAWEYMKRDPRARDMFNKFMATDTHAVMASVVQIYNDGFKNINTLVDVAGGTGAALSTIVIQHPHISGINLDLPHVIASAPTLPGVEHVGGSMFEHIPPADAVLMKWVLHDWNDEDCVRILKKCHEATPANGKVIVLDAIVEEEDAGEQGCLRRMGLMCDIAMMVFTDGGKERT…
Gnetum_montanum_TnS000178349t01	Gnetaceae	Gnetum_montanum	TnS000178349t01	Q9T003_ASMT_ARATH	ASMT	ASMT	A	3	92	1.4e-10	110	210	2e-29	308	6.23e-19	MTQDPELSSSSSQEMVVLQEAYAAANKITFSFAESMAVKAVLLLGLPDIMFKAQSVMTVTEIAEHLSPSPPPKGLNVLHRIMRFLTAKHSDGETRYGLSAAAKCFVQRPGVASRRDLFLMTNDEVVYGGWHRLHECVMGGGQAFVRAHGMDLWKYAATDSRFNDLFNNAMAATSALPGVEHRAGDMFKSVPSAECMVLKFILHDWNDSDCVRILKACKAALPPNGHAVIVDIVLPPVNADADGNTDKFNSVMGLSVDLLMPATMDGRRERTEAEFREVLLAAGFSNMRILPLPPPAPPLNCVIQAFP
Isoetes_sinensis_evm.model.Chr9.2391	Isoetaceae	Isoetes_sinensis	evm.model.Chr9.2391	Q9T003_ASMT_ARATH	ASMT	ASMT	A	4	92	1.2e-17	186	210	7.7e-28	302	2.06e-37	MSPAMEISFPSSLPENNVDDELQGLFQLWDAIFALVLPMALKAAIELQIPDILAMADGCTLDQIYQELPSHALNKDRLFRLMRFLVHHNIFSQTKSGEELTYGLTKASSWLVKKNNPACLSPLAMFTLHKTMLAPSHHMSQCILEDCDGFHKANGQTIFDYASENPSFNEMLNDAMVAGSESVINDILKYYDGFKDVKVLVDVGGGLGRNISRIVEAFPYIRGINFDLAHVVSCSPKLAGVEHIEGDMFRSIPYADAIMLKTTGKERTKEEWCILLNKTGFSSIKIYKIPSLLSIVEAFKL
Entodon_seductrix_jg16907.t1	Entodontaceae	Entodon_seductrix	jg16907.t1	Q9T003_ASMT_ARATH	ASMT	ASMT	A	46	92	0.0058	1	210	3.7e-36	303	8.78e-39	MEQQIVDQLPRKSDNAAQKLGRNIRLLVHKGIFSASDSEPTSKNCRYGLTEVSKLLVTNSEFDLSPFAMFMQRPEMCRPFNHLREAVEEDANGFVLANGSDIWSYGSVNPDFNEAFNAAMRCASKLISSAIARCYKGFKRVHCVVDVGGGVGGALALIVAEHPHIRGRNFDLPQAIATAPSIPVWQVRVQDVHTIVNSFEWTSKQVLHNWGDEESIQILKNCHKALPHNGKVRICEHVIEPSQNSAAKTSAALSSDILMLSIFQGKGRERTTTEWKRFLEAAGFSQISFLSLEGLDLIEYVKT
Selaginella_moellendorffii_3192.v1.91	Selaginellaceae	Selaginella_moellendorffii	3192.v1.91	Q9T003_ASMT_ARATH	ASMT	ASMT	A	22	92	1.9e-10	1	209	1.5e-50	303	1.81e-33	FGIKAAVLLRIPDILSDSLEKSMSLEEIAARLQGTNIQLAPLRRLLDYLVVKKVLLKIQSLEVPGEFKYGSTELCEMLTESKFARLLMLQDEVVTSGWHHIHEFILHGGEVPFQRAQGMFIWDYMEKNPEFLGLFSQGMVAISNVTMDSVLQTYHGFDEIRGVLVDVGGGFGADIGRVVEKYPHIAGVNYELPHVAHAAPAIPGVRHVRGDMMENIPPADAILLKTILHDFDDDEVILVLQNCYKALPHGGKLIIVDIDMDPAERGPFESLKFAFDLVLLALTKGGKERTSVQFTELLTQAQF
Ginkgo_biloba_GWHGBAVD004517	Ginkgoaceae	Ginkgo_biloba	GWHGBAVD004517	Q8VWJ6_ASMT2_ORYSJ	ASMT	ASMT	A	6	54	1.7e-08	61	209	1.3e-45	314	1.79e-32	MDCSGDQVREIIEEKITGHEEDMEGLIELCKRMFGFMDSLGLRWAVEMGIPDIISKSGPQSVQQIASHLPSESPQREIVGKEVKEVEYGLTPISKWLLTENGSCMNSMVMMETHEALFAPWYYFGECVLRGGFPFKEFMGMKTDSKTWKSLVDVGGGHGTTVSQIAHSFPHIKCYNYDLPQVIHQSPHYPGVQHIAGDMFMTVPHADAVFMKLILHDWGDEECMQILRNCRQAIPADGKVIIVDAVWTKDGNRRSGFEEIAVMLDMLVLANHSGKERSEEQWVELLQASGFDCYNITPLPDHLSIIEAVPADRE
Sequoia_sempervirens_SESE_022545	Cupressaceae	Sequoia_sempervirens	SESE_022545	Q8VWG4_ASMT3_ORYSJ	ASMT	ASMT	A	4	90	4.9e-13	1	190	7.2e-52	318	1.87e-31	MASSESSMEAHLQLYEIFLSAAKPMTLQAAVLLNIPDIIAIHGSENHLSVEEIASYISTSTNKPAHIGYLFRIMRLLASIGVFTEETTVDNSGIPQFKYGPTSLSKLLSNIDPQQSCAPTLLFLNLRCMTNAYRYLHDSVREGCQAFTKANGMDIFEYACYNPETNKILNEAMTAQTSSVIASVLKVYDGFKSFKSVVDVGGGGGSAISTIVNEYPHIHGINFDLPHVIRTAAPIKGVEHVEGNMFEQIPSADAILMKRILHDWDDELCLKILKKSYEAILEDGKVLIVDAVIEKEEGTKRRVELLSDMLMMAASIGG
Larix_sibirica_LS_3902513-0.0-mRNA-1	Pinaceae	Larix_sibirica	LS_3902513-0.0-mRNA-1	Q8VWJ6_ASMT2_ORYSJ	ASMT	ASMT	A	6	92	1.3e-15	108	209	6e-38	322	2.73e-17	MAVSIDAIDHGFAHGLQQINLSCESAATHEIQLYEMMLSAAKPMAMKAAVLLNIPDIIATKGNGGPLSIEQIASHIAVANSTSTSNTHVDLGYLYRILRFLASYGVFTEQQEADEADDAGMKKIKYGLTGISKLLVQDENQQSSAPFLLLAADKVYMEAYQHLHESVLEGCYTFNKAYGMSPWEYAGKNPETNLTFNEAMATNRVEHMQGSMFDKIPSADAVMMKWILHDWEDEECVKLLRRSYEVTPTNGKVLIVEAVVDEAESMTRRLGLLFDITMMIYTTGGKERTEEEFKVLFQRSGFPSYRIIKLPFLQALIVLSKS
Larix_sibirica_LS_84767-0.1-mRNA-1	Pinaceae	Larix_sibirica	LS_84767-0.1-mRNA-1	Q8VWG4_ASMT3_ORYSJ	ASMT	ASMT	A	6	92	8.5e-15	108	210	7.5e-37	332	3.57e-18	MATSMDSIDHVLAHGAGQQINLSCESAATHELQLYEMILSAVKPMALKAAVLLNIPHIIATKGNGCPLSVEQIASHIAAANSSSASNSHHVDVGYLYRILRLLASYGVFTEHEEAAQADDADTKKMKYGNTSISKLLVQGGTSGNQQSCGPFLLLVADKVYMEAFQHLHESVLEGCYTFNKAYGMSPWEYLGHNPQANRIFNEAMASERVEHMEGNMFEQMPSADAVIMKWIMHDWEDEDCVKLLRRSYEATPANGNVLIVDAVVEGRGKDAESNMSRRLGLLFDIAMMVYTTGGKERTEEEFKGLFQKAGFNSYNIIKLPFLQSLIVLSKS
Pinus_taeda_PITA_02253	Pinaceae	Pinus_taeda	PITA_02253	Q9T003_ASMT_ARATH	ASMT	ASMT	A	7	40	0.37	1	209	1.1e-50	320	1.54e-50	MAAPIDSIDHVWAHGTVPQINSSSESGVTHELQLYEMIWSSVKPLALRAAVLLNIRDIIATKGNGGALSGENQQACGPFLLLIADKVYLEAYQGLHESVLEGCYTFNKAYGMNPWEYLVRNPQANKIFNEAMATSTRTVMASVAKVYEDGFKSMATLVDFGGGMGSALSMIVKEHPHIRGINLDQRHVLAIAPPIEGVEHMEGNMFEHIHCADALMMKWIKHDCDDDECVKLLRRSYEATPANGKVLIVEAVVGRDKESESMSRHLSLLYDIGMMVYTTGGKERTEKEFKGLFQRAGFHSYTIVKLPFLQSLIVLSKSE
Welwitschia_mirabilis_W.mirabilis.16292	Welwitschiaceae	Welwitschia_mirabilis	W.mirabilis.16292	Q8VWG4_ASMT3_ORYSJ	ASMT	ASMT	A	20	92	1.7e-10	1	209	1.4e-38	349	3.15e-28	MVVRCAIKLKLPDIIARGGSENTLSFSEIVAHLKNTHQQLQPSRHIQVDEDYLFRVMRLLVAIGVLTRTTDHKYGVSPGAKWLLTHGRNARNGDATLASPVLMCTYFTVGGWENMHERVLMGASPWELFSGGLSFWEYASSHPQMGVLHSEALECLNNVVAREVVEKYRNVFQRIASLVDLGVRTGTVLAQIANAFPNIMTAINFDLPNAIAAAPDLPRVRHVAGDAFVSVPSADVIFLKNVLHNMGDEECVKVLTNCRNAIPSNGKVVIVEALLLDDGDEDADDDGGDKESKRIRAMCFDVSMGIFFNGGKERTLSEWKDVLCRSGLSLLNVICVYDIFHLLEASPCL
Selaginella_kraussiana_SK06G18400.mRNA1	Selaginellaceae	Selaginella_kraussiana	SK06G18400.mRNA1	Q9T003_ASMT_ARATH	ASMT	ASMT	A	8	93	2.1e-13	1	101	6.2e-38	325	9.74e-29	MSEASRRAQVLVDVWEMAVSHSSSFGLKALVNLGIPDILSDANGPMSLPEIASKLAGTSVQIHLLHRLLDFMVARKFLEGKDGHYELNDLSRLLTKSQFGGLVLVQNEVITSGWHHIHEVILHGRSSPFERAQGRPIWEYMAENEEICSQFNTAMTAISNVTMDSIMEAYSGFQHVEGVLVDVGGAAGTDVGRIVSAYPHIKGINLELPHVVKAISKLPGNSTPRHNVLHDFDDNRAVAALQNCHNALPHGGKVIIADIVMDPPEKGPFEVLKRAFDLVLLALTNGGCERTQSQWHQLLDQAGFQDINIITIPTCLHAIIEARKA
Metasequoia_glyptostroboides_GWHGCBJF021775	Cupressaceae	Metasequoia_glyptostroboides	GWHGCBJF021775	Q9T003_ASMT_ARATH	ASMT	ASMT	A	20	90	5.2e-10	1	210	8.2e-59	330	1.93e-54	MTLQAAVLLNIPDIIAIHGSENHLSVEEIASHISTSTNKPAHIGYLFRIMRLLASIGVFTEETTVDNSGIPQFKYGPTGLSKLLSNIDPQQSCAPTLLFLNLRCMTDAYRCLHDSVIEGCHAFTKANGMDIFEYAGYNPETNKILNEAMTAQTISVIASVLKVYDGFKSFKSVVDVGGGVGSAISTIVNAYPHIHGINFDLPHVIRTAAPIKGVEHVEGNMFEQIPSADAIFMKRILHDWDDEICLKILKKSYEVIPEDGKVLIVDAVIEKEEGTKRQVELLSDMLMMAVSIGGKERTEDEFKDLLYKAGFKSYSIIELPFYHTLIEVSK
Gnetum_montanum_TnS000976699t03	Gnetaceae	Gnetum_montanum	TnS000976699t03	Q9T003_ASMT_ARATH	ASMT	ASMT	A	20	92	3e-08	1	209	1.6e-55	333	1.44e-44	MAVKAVLLLELPNIIFRAGGSAMSVTEISEHLLPSPPAEGLDVLRRIMRFLGATGFFTVRGTDDAGEMRYGLSAVAKCFVERPGAEPRRDLFLMVNDKVVQAAWHHFHECIVMGGDQPFVRAHGMDMWKYAATDSRFNDLFNNAMAASSALVASSLLSSYEGFGHVSSLVDIAGGTGALAEQIVKRHPNISSAINFDLPHVIATAPERAGVEHRTGDMFESVPGAECMLLKFILHDWNDIDSMRILKACKATLPPNGYVVIVEIVLPEDENTDKSIKGLTMDLLMIAITAGGRERSAIEWRKLLLGAGFLNMNIMALPPPAPSLNFVIEAFP
Picea_engelmannii_EFE08_00005829-RA	Pinaceae	Picea_engelmannii	EFE08_00005829-RA	Q9T003_ASMT_ARATH	ASMT	ASMT	A	5	92	4.6e-12	136	210	1.2e-37	348	3.15e-33	MKGMDIQVVSKGGPLHARDMNIQAVEDERVLQASALSMAFSIVSPFLLKCALRLKIPDIIWRAGPDVPLSVHQIAAQLPSEAPDVDALSRILTYLSTMGILQAIKPTEGINTPTNMKYALSNLSKTYFVSEDISSLSLVPFVLLQTHPVFVAAWDHIHERVLHGGDNFQNSIGKDFWNYTASNPEFNDIFNAAMVSVTKVNMKEILAIYDGFKDVNTLMDFGGGHGEALNQITNAYPHIHAINFDLPQSFLHIWDDRDCIKLLNNCYQAVADKGKLIIAEVVLDLTEDSTLIGSAQVLDTLMLNVSPGGRERTRKQWNELLKAAGFSLSKIVGRKGTITKIIEAIKC
Gnetum_montanum_TnS000837583t05	Gnetaceae	Gnetum_montanum	TnS000837583t05	Q9T003_ASMT_ARATH	ASMT	ASMT	A	30	92	1e-09	1	203	7.6e-50	407	1.04e-35	MFKCEILPDIMFKCEILPDIMFRAESAMTVTEIAEHLSPPPPPKGLDVLHRIMRFLVATNFFTVQQNSGGDGETRYGLSAAAKYFVQRPGVASGRDLLVGMNDEVLYDGWHRLHECVMGGGQAFVRAHGMDLWKYAASDARFNDLFNNAMAATSGLVGTALLSLYAGFRHVSSLLNIAGGTGSLAEQIVKRQPNITSAINFDLPHVIATAPKRAGVEHRAGDMFESVPSAECIVLKSILHDWNDFDCVRILKTCKAALPPNGLVIIVEIVLPPVNADADGNTDKFNSVMGLSGDLLMLATCDGGRERSEAEFREVGSPGDLGTLQLNELLRALVRQAATVKGLRRLTLRSMYQLNGLLRALVRQAATVKGFRGPSRIRRLRSMTFKLWVMESPSLTNCW…
Pinus_lambertiana_PILA_04551	Pinaceae	Pinus_lambertiana	PILA_04551	Q9T003_ASMT_ARATH	ASMT	ASMT	A	20	91	1.8e-25	1	126	6.6e-45	537	7.36e-54	MALKAAVLLNIPEIIATRGNGGPLSVDQIAFHIAAANSSSTSNSHVDVGYLYRILRFLASYGVFTEQEEPNQPDDTDTKKIKFGLTGISKLLVYLEAFQHLHESVLEGCYTFNKAYGMDPWEYLGHNPQANKIFNNAMAANSSTVMALKTITHKHTQTQIIVMLASAWPFHLATGYFLFVSRNCCEMDSNTNGLAMSNGGEICRDGFFESEEEELQGQTAAWKSTFAFAESLAVKCVVLLGIPDMIARQGPRATLSLNEIVAKLPTESPDSACLFRIMRFLVAKGIFCASKSAREGGAYETRYGLTPASKWLVKERELSMVPMLLMQNDERTLAPWHHFNECVVEGGVAFKKANGAEIWSYASDHPDFNNLFNNAMACNARIVMKAILSKYQGFHSLNS…
Sequoiadendron_giganteum_SEGI_25433	Cupressaceae	Sequoiadendron_giganteum	SEGI_25433	Q9T003_ASMT_ARATH	ASMT	ASMT	A	6	92	9.4e-18	111	208	3.3e-41	436	4.07e-44	MASPPAASAIPIPHPALVCEQEAQPECLLSQLKLYDMILGSAKPMALRAAVLLNIPDIIAEASGSLTLEEIATHISASTKSPPRIEYLFRLLRFLASHQVFSEIPHKEDFKQCRYALTPLSKLLVKETSKGDLSSGVSTQNFAPLLLGYNTHIAFQGWLHLHESVLEGGCAFDKAFGMSLWDYAVSNPEESKKFNEAMSCDTRAVMSSVVKIYEQGFKEITSLVDVEGGVEHVCGNMFEHIPPADVVFMKWILHDWDDDDCVRLLKKCYEAIPDNGKVVIVDAIIVEAKNDEDEQEKCLRNAGLVFDMSMMLFTGGKEISEMEFKQFFKKAGLVAPLDPSHLSKHAPMLAAAESRHLGDLAVLVATVVEPFYRHLWVGPEEVSTPEMVSNVANVEVVLL…
Picea_engelmannii_EFE08_00015839-RA	Pinaceae	Picea_engelmannii	EFE08_00015839-RA	Q9T003_ASMT_ARATH	ASMT	ASMT	A	7	92	5.3e-12	3	53	1.4e-40	355	2.24e-43	MAESSSLFSASSAAAASSPDACLQIYTSSSPRLQLNDMIFCLAKPLALKAAVLLNIPDIIATHGGGEGSSLSVEDIAFHIAASAPTMNMKLPDLEYLFRLLRYLASYHVFTETSDAGRAVEFKRYRYGLTAVSKLLMVEDEYSCVPLLFAATSKIPWEGLQRLHEAVMEGCTAMSKAFGMNFWDYFRNDPQENEMFNRAMASDTRAVMASVEHPHIHGINLDLPHVIDTAPALPGVEHVSGNMFQRIPPADAVFMKLVLHNWKDEECVEILKKCHEAIPGNGKVIAVDAIIEEEAGCLKHMRLRSDIEMMVFTDGGKERTEDEFKEIFRLAGFQRYAITKLPFSLHSIIEIFKD
Gnetum_montanum_TnS000837583t06	Gnetaceae	Gnetum_montanum	TnS000837583t06	Q8VWJ6_ASMT2_ORYSJ	ASMT	ASMT	A	3	92	2e-14	107	210	1.9e-32	350	1.01e-25	MAQGQETNIDAKALNEAQKLQGAAWNLTLAYAEPMAVKAVLLLGIPDIMVGAGTGLPMSVAEIAEKLPASPLPPKGLEVLRRIMRFLAATGFFTADHMEAVNGEIRYGLSAVAKCFVQQQQEQKPGSLSQTDMFLLLNDKVVQVPWHHFHECVTDGGVPFVQYKGMESWNYLAHDARFNSLFNHTMASHSKLITYFLARITMIMNQQQRTLAREEAMSVININNGVKHVAGNMFESMPSAECILLKTVLHNWDDLDCARILNKCRAALPANGGRLIILDIVLPDDSKTEKAKEEMKVGLIFDLLMATMGKGRERSAAEFRALLSSAGFSKMNIVPLPPPALQDIIEAFP
Gnetum_montanum_TnS000837583t12	Gnetaceae	Gnetum_montanum	TnS000837583t12	Q8VWJ6_ASMT2_ORYSJ	ASMT	ASMT	A	3	92	1.9e-14	107	210	4.9e-35	349	2.58e-25	MAQGQETKNDVKALNETQKLQGAAWNLTLAYAEPMAVKAVLLLGIPDIMAGAGTGLPMSVAEIAEKLPAWPLPPKGLEVLGRIMRFLAATGFFTADHTEDVNGEIRYGLSAVAKCFVQQQQEQAGRLSQTDMLLFLNDKVVQAPWHHLHDCVTDGGVPFAHFQGMETWNYHAHDARFNSLFNHTMASHSKLITYFLARITMIMNQQQRTLAREEAMSVININNSVKHVAGNMFESMPSAECILLKTVLHNWDDLDCARILNKCRAALPANGGRLIILDIVLPDDSKTEKAKEEMKMGLIFDLLMATMGKGRERSAAEFRALLSSAGFSKMNIVPLPPPALQDIIQAFP
Gnetum_montanum_TnS000651073t01	Gnetaceae	Gnetum_montanum	TnS000651073t01	Q8VWJ6_ASMT2_ORYSJ	ASMT	ASMT	A	4	92	1.6e-13	110	172	5.9e-30	403	1.42e-17	MPGQEKYDGPECILASASPRGTCMNPIKIPVQQMILASSLSGSNSDLKDVKCQSATAMAMAMDKARQEGYAAACKITFSFAESMAVKAAVLLGLPDIIFNSAGNGDGDGDGDRSAMSVTEIAEHLSPSPPPEGLDILHRIMRFLAATGFLTVRYSASGSGETRYGLSAAAEWFARRPGGTSRRDILLFANDTVAQAGWHHLHDSVMCGGQGFVHAHGMHFWKYTASDDRVNELFNNAMAAGSAMLATALLSCYEGFKHVSSLVDIAGGTGTLAEQIPGVEHRVGDMFKSVPSAECMLLKSILHDWNDFDGVRILKACRAALPPNGYLVIVDIVLPTVNANADGDGDGNPDKFTSVMGLTMDLLMVATMTGGALSWAMRHRGFSVSNATVVAPSKTRINE…
Gnetum_montanum_TnS000976699t01	Gnetaceae	Gnetum_montanum	TnS000976699t01	Q8VWJ6_ASMT2_ORYSJ	ASMT	ASMT	A	2	92	8.7e-14	1	104	7.2e-47	356	4.03e-37	MTEVQEKKSISSSQEKALQEEEAYLKAFKLTFSFVESMAVKAVLLLELPNIIFRAGGSAMSVTEISEHLLPSPPAEGLDVLRRIMRFLGATGFFTVRGTDDAGEMRYGLSAVAKCFVERPGAEPRRDLFLMVNDKVVQAAWHHFHECIVMGGDQPFVRAHGMDMWKYAATDSRFNDLFNNAMAASSALVASSLLSSYEGFGHVSSLVDIAGGTGALAEQIVKRHPNISSAINFDLPHVIATAPERAGAECMLLKFVLHDWNDIDSTRILKACKGALPPNGYVVIVEIVLPEEENTNKSMKGLTMDLLMIAITAGGRERSATEWRKLLLAAGFSNMNIMTLPPSAPSLNFVIEAFP
Sequoiadendron_giganteum_SEGI_37395	Cupressaceae	Sequoiadendron_giganteum	SEGI_37395	Q9T003_ASMT_ARATH	ASMT	ASMT	A	4	92	2.3e-13	1	210	6.4e-54	349	2.92e-61	MEAHLQLYEIMLAAAKPMAPQAAVLLNIPDIIATHGYANPLSVEDIASYISASTRKSTHTGYLARIMRFLACMGVFTEETTVVNGDSTHFKYGLTSVSRLLIKKDSQLSLSPLLFLLNNKIVLDAYQHLHESVVEGCYAFNKAHGMDLWDYGNSNPEANRVINEGMASHTQDIMPSLVKMYNGFKSVKSLVDVAGGTGSSLSTIIKEHLHIHAINFDLPHVIETAPPINGIEHIGCNMFEQIPSADALFMNSILHDWDDAQCVKLLEKSYEAIQENGKLLIVEMVVEEKEGSIRQFGLMFDMLMMGYTSGGRERTEEEFKVLFEKAGFKSYTIISLPSSYALIEVSKN
Sequoia_sempervirens_SESE_092242	Cupressaceae	Sequoia_sempervirens	SESE_092242	Q9T003_ASMT_ARATH	ASMT	ASMT	A	5	92	4.6e-15	1	210	5.9e-57	348	1.2e-60	MEGHLQLYEIMLAAAKPMALQAAVLLNIPDIVATHGHANPLSVEDIASYISASTRKSTHTDYLARIMRFLAPMGVFTEETTVVSGGSTHFKYGLTSVSRLLIKKDSQLSLSPLLFLLNNKIVLDAYQHLHESVVEGCYAFNKAHGMDLWDYGNNNPEANRVINEGMASHTQDIMPSLVKMYNGFKSVKSLVDVAGGTGSSLSTIIKEHPHIHGINFDLPHVIETAPSIHGVEHIGGNMFEQIPSADALFMKWILYDWDDAQCVKLLEKSYEAISENGKLLIVEMVVEEKEGAIRQFGLMFDMLMMGYTSGGRERTEEEFKVLFEKAGFKSYTIIRLPSSYALIEVSKN
Sequoia_sempervirens_SESE_076813	Cupressaceae	Sequoia_sempervirens	SESE_076813	Q9T003_ASMT_ARATH	ASMT	ASMT	A	5	92	1.1e-16	1	210	1.4e-57	348	7.8e-62	MEGHLQLYEIMLAAAKPMALQAAVLLNIPDIIATHGHANPLSVEDIASSISASTRKSTHTDYLARIMRFLACMGVFTEETTVVSGGSTHCKYGLTSVSRLLIKKDNQRSLSPLLFVLNNKIVLNAYQHLHESVVEGCYAFNKAHGMDIWDYGNNNPEASRVFNEGMASHTQDIMPSLVKMYNGFKSVKSLVDVAGGTGSSLSTIIKEHPHIHGINFDLPHVIETAPSIHGVEHIGGNMFEQIPSADALFMKWILYDWDDAQCVKLLEKSYEAISENGKLLIVEMVVEEKEGAIRQFGLMFDMLMMGYTSGGRERTEEEFKVLFEKAGFKSYTIIRLPSSYALIEVSKN
Metasequoia_glyptostroboides_GWHGCBJF021756	Cupressaceae	Metasequoia_glyptostroboides	GWHGCBJF021756	Q9T003_ASMT_ARATH	ASMT	ASMT	A	4	90	4.5e-14	1	210	3.4e-56	353	1.98e-57	MASSESSMEAHLRLYEIFFSAAKPMTLQAAVLLNIPDIIAIHGSENHLSVEEIASHISTSTNKPAHIGYLFRIMRFLASIGVFTEETTVDNSGIPQFKYGPTSLSKLLSNIDPQQSCAPTLLFLNLRCMTDAYRCLHDSVIEGCHAFTKANGMDIFGYASYNPETNKILNEAMTAQTSSVIASVLKVYDGFKSFKSVVDVGGGVGSAISTIVNEYPHIHGINFDLPHVIRTAAPIKGVEHVEGNMFEQIPSADAILIKILHDWDDELCLKILKKSYEAIPEDGKVLIVDAVIEKEEGTKRQVELMSDMLMMAASIGGKERTKEEFKDLLFKAGFKSYSIIELPFYQVFIEVSK
Adiantum_capillus-veneris_Adc09296.rna	Pteridaceae	Adiantum_capillus-veneris	Adc09296.rna	Q9T003_ASMT_ARATH	ASMT	ASMT	A	2	93	3.7e-20	1	208	1.8e-53	379	1.39e-68	MELKMEEAACTQALELAFGFAPSLVAKAACELGIPDMLAEAEKPLSARDIADKLQAQYGSLAACAAQSDSATSTSDSLKSAQQRVEARAQLVERMMRFLSTHGIFAAEGGKYSLTPLSAWLVQSGNPTSLQSFLLFQNSQEMLAPWHHLSAAILDGNHDQVAPFNRAHATDVWGLTSANAALSHLLNVAMSSTSHISLQAFLAHYQGLAEHVHTLVDVGGGIGTSASYIAARYPSIKIINFDLPHVVASAHVYPGVEHIGGDMFEAILSCDAIFMKWILHDWSDEDCIKILKNCYKALPTYGKVIIMDAILEDGKPQKGSFSNLRVTLDMVMMAHTTYGKERTRDEWEHILYASNFCDLRFHEIPSPQCIIEAFPCEGK
Sequoiadendron_giganteum_SEGI_02050	Cupressaceae	Sequoiadendron_giganteum	SEGI_02050	Q9T003_ASMT_ARATH	ASMT	ASMT	A	4	90	1.3e-13	1	210	7e-57	355	2.65e-56	MASSEPSVEAHLQLYEIFLSAAKPMSLQAAVLLNIPDIIAIHGSENHLSVEEIASHISTSTDKPAYICYLFRIMRLLASIGVFTEETTVDNSGIPHFKYGPTSLSKLLSNIDPQQSCAPTLLFLNLRCMTDAYRYLHDSVIEGCQAFTKANGMDIFEYASYNPETNKILNEAMTAQTSSVIASVLKVHDGFKSFKSVVDVGGGVGSAISTIVNEYPHIHGINFDLPHVIRTAAPIKGVEHVEGNMFEQIPSEDAIFMKRILHDWDDELCLKILKKSYEAISENGKVLIVDAVIEKEEGTKRQVGLLSDMLMMAVSIGGKERTGDEFKDLIYKAGFKSYSIIELPFYQSLIEVSK
Torreya_grandis_TG6g04139-mRNA1	Taxaceae	Torreya_grandis	TG6g04139-mRNA1	Q9T003_ASMT_ARATH	ASMT	ASMT	A	7	92	4.2e-11	1	210	6.8e-56	357	1.01e-60	MGMDGYELEHALEAIFSFVPTLVLKSAILLNIPDIIANAGPNASLSLNQIAAKLPTQTPNLHYLSRILTYLSAKGVFIQSQSSDSPSDFRYALTHSARRFYVKDNNPSSLVPLLLMQTHPILMAPWHHLHECVLHGCHAFEKAHGKDLWTYGKDYPLVNNVVNDCMSTLTNLGMEQILNCYDGFKEVKTVVDVGGGKGTALAHIVKAYPHIHGINFDLPHVVQTAQSIPGIEQVGGNMFESIPPADAIFMKNVFIDWDEESCGKILENCRKALPENGRLILAENVAVEETKASDSLEIVGDLVMIALANGGKGRSEEEWRRLLQKAGFSVVKIRGLPGIFAKLKIIEARKLSRTVQ
Torreya_grandis_TG6g04138-mRNA1	Taxaceae	Torreya_grandis	TG6g04138-mRNA1	Q9T003_ASMT_ARATH	ASMT	ASMT	A	7	92	4.2e-11	1	210	6.8e-56	357	1.01e-60	MGMDGYELEHALEAIFSFVPTLVLKSAILLNIPDIIANAGPNASLSLNQIAAKLPTQTPNLHYLSRILTYLSAKGVFIQSQSSDSPSDFRYALTHSARRFYVKDNNPSSLVPLLLMQTHPILMAPWHHLHECVLHGCHAFEKAHGKDLWTYGKDYPLVNNVVNDCMSTLTNLGMEQILNCYDGFKEVKTVVDVGGGKGTALAHIVKAYPHIHGINFDLPHVVQTAQSIPGIEQVGGNMFESIPPADAIFMKNVFIDWDEESCGKILENCRKALPENGRLILAENVAVEETKASDSLEIVGDLVMIALANGGKGRSEEEWRRLLQKAGFSVVKIRGLPGIFAKLKIIEARKLSRTVQ
Picea_glauca_DB47_00007373-RB	Pinaceae	Picea_glauca	DB47_00007373-RB	Q9T003_ASMT_ARATH	ASMT	ASMT	A	7	92	6.9e-12	3	210	1.5e-44	371	3.15e-47	MAESSSLFSASSAAAASSPDACLQIYTSSSPRLQLNDMIFCLAKPLALKAAVLLNIPDIIATHGGGEGSSLSVEDIAFHIAASAPTMNMKLPXLEYLFRLLRYLASYHVFTETSDAGRAVEFKRYRYGLTAVSKLLMVEDEYSCVPLLFAATSKIPWEGLQRLHEAVMEGCTAMSKAFGMNFWDYFRNDPQENEMFNRAMASDTRVVMASVVRVYDHGFRNINTLVDEHPHIHGINLDLPHVIDTAPALPGVEHVSGNMFQRIPPADAVFMKLVLHNWKDEECVEILKKCHEAIPGNGKVIAVDAIIEEEAGCLKHMRLRSDIEMMVFTDGGKERTEDEFKEIFRLAGFQRYAITKLPFSLHSIIEIFKD
Larix_kaempferi_GWHGBHPX013137	Pinaceae	Larix_kaempferi	GWHGBHPX013137	Q9T003_ASMT_ARATH	ASMT	ASMT	A	8	92	2.2e-12	1	210	4.7e-55	371	4.55e-59	MDDTPFSSSIFSPPPRFELQELIFSQFRPMVVRAAVLLSIPDIIATHGGEGRSLSVEEIASHIAASTRKPPHMEYLFRLLRCLASYRVFNETRDAGGDFKQYKYELTSLSEQLVQKDNDESYAPLLLAMSAMYSNDMFAVWERLHESVIEGCNASIRGLGMGYWEYMSRDPITSDMFNKWMATDTRTVMASVVKIYDDGFKNINTLVDVAGGTGASSAMIVKQHPHIRSINLDLPHVIAGAPTLPGVEHVGGSMFEHIPPADAVFMKWVLHDWNDEDCVRILKKCHEAIPANGKVIVLDAIVKEEDAVGEEGCLRRVGLTFDVGMMVYTDGGKERTEEEFKKLFLKAGFQRYSIKKLPFPSLQDIIEISKS
Adiantum_capillus-veneris_Adc03684.rna	Pteridaceae	Adiantum_capillus-veneris	Adc03684.rna	Q9T003_ASMT_ARATH	ASMT	ASMT	A	2	92	7.6e-19	1	210	1.5e-53	361	1.16e-61	MERGLTLTEEEACVKTWELMYASTLPMLLRAACELGIPELLHAEPGGLSAPQIAQRLQEKAISTSQPLSAAHHLDRILRCLAAHGVFKTSHSDTINLYLPSPLSKWLLPQAPSLRPLLMFLTSPHLLLPWLHLTPFLSLGPPEPFHRAHSLPLWDYALSHPPFASLLHDAMSSDTISLSALLSHYHDFAHIHTLVDVGGGIGTAAAHIASVYPSIRVICFDLPHVIAMAPSNPGVEFVEGDMFQKIPKGDAIFMKWVLHDWSDDDCIKILKNCHNALLKYGKLIIMDAVLETSGNGEHKYNKLRTLLDVSMMAGTKGGKERTKFEWELLLREANFSLQKVIDLPCPQSIIEAIPLSNALTN
Gnetum_montanum_TnS000651073t08	Gnetaceae	Gnetum_montanum	TnS000651073t08	Q8VWG4_ASMT3_ORYSJ	ASMT	ASMT	A	4	92	2.2e-14	1	210	1e-46	373	1.96e-31	MAMVKARQEGYAAACKITYSFAESMAVKAAVLLGLPDIIFNSAGNGDGDRSAMSVTEIAEYLSPSPPPEGLDMLHRIMRFLAATGFFTVRYSASGSGERRYGLSAAAEWFVRRPGGASRRDILLFVNDTVAQAGWHHLHDSVMCGGHGFVHAHGMNFWKYTASDDRVNELFNNAMAAGSAMLATALLSYEGFKHVSSLVDIAGGTGTLAEQIVKHHRNITSAINFDLPHVIAAAPERTGVEHRAGDMFKSVPSAECMLLKFILHDWNDFDGVRILKACRAALPPNGYLVIVDFVLPTVNANADGDGNPDKFTSVMGLTIDLLMGATMTGGRERNEAELREMLLAAGFSNMKILPLPLPPPVSPGQCVIEAFP
Larix_kaempferi_GWHGBHPX037620	Pinaceae	Larix_kaempferi	GWHGBHPX037620	Q9T003_ASMT_ARATH	ASMT	ASMT	A	4	92	2.1e-11	1	210	3.7e-49	362	6.92e-50	MDIQAMTEEEVLQGPALSMAFSIVNPFLLRCALRLKIPDIISIAGPDAPLSVHQIAAQLPSEAPDLDALSRVLTYLSTMGMLHAIKPVEGIDTPMSRKYALTNLSKTYFVSEKINPTLSLVPFVLLQTHPVYLAAWDHIHQRVLHGGDNFQNSRPDGKDFWAYASQDKEFNALFNVAMVSLTKVGTRELFTIYDGFKDVNTLVDMGGGHGEVSSLIIDAYPHIHVINFDLPHVIETAPPLPGIQHTSGNAFESVPSADAILMKHFLHIWDDKDCIKLFNNCYRAVPDKGKLIIAEAVLDITEESDLIGSGKVADALMLNLSPGGRERTAKQWNDVLKAAGFSLSKIVGRKGISTKIIEAIKC
Sequoia_sempervirens_SESE_107928	Cupressaceae	Sequoia_sempervirens	SESE_107928	Q9T003_ASMT_ARATH	ASMT	ASMT	A	4	92	7.6e-12	1	134	4.3e-24	463	1.16e-29	MNCDKSDTISVGERKGAELQGFIELWKLMFDFMYSLGLRWAVELEIPDIIAKHGSESMLSAEEIAGFLPSPSPNIDILCRTLSFLATRGVFSQTLLPNSPIKYGLTPISKWLIKDTGNGEATGGTLTPMLLLHTHEAVIAPWYRLWECTLSGSGFPFEVVHGKLLFSYAESNPDFGRLFNGAMDTFSKILVKDILVAYGDGFSKLEFRSLADVGGGNSSTISVISRSFPNIKCCNYDLPEVILEAPTYAGVQHIASDMFVSVPNADAMFMKLYISLSLSLPLSLSLPLSISLYFSLLSLFLSPIFLPLYLFVNIYPSISLSHSYTHTHSFFFPLFLSLYLFTYLYLSITYLYHHLSLTLTLSISISLSLPPPLYLYLITSTSISLSLSEFSVSFYLYLS…
Abies_alba_AALBA5B308392P1	Pinaceae	Abies_alba	AALBA5B308392P1	Q8VWJ6_ASMT2_ORYSJ	ASMT	ASMT	A	8	76	4.7e-07	1	210	3e-55	370	5.23e-33	MDNKEHQAQPPPPMDLIFSFVPALALKSVLLLKIPDIIASAGPDPDSSLSLRQIAAFLPTQNPHLDYLSRILRYLSTQGIFIESQTSSDPDDPLEFHYALTLETTKCYFLSENENNPFSMVPSLLMQTHQKLMAPWHHLHECVLEAQGCEGAFKTAHGKDVWAYSMEDPDLNTVINNAMASFTNTVMIPFLTCYEGFKSGEKLTVVDVGGGKGAAIAKIVEAYPHIHGINFDLPHVIATAPSISGVHNVGGDMFYSIPSGDIIFMKQILHDWDDERCAKILENCHKVLPENGRLVLVEIVVSHDQRNPGHNIEMLANLIMLAHTDGGRERDEQEWRGLLESSGFSPVNIVGQLGNTYFSVLEATKAKTQ
Larix_kaempferi_GWHGBHPX007152	Pinaceae	Larix_kaempferi	GWHGBHPX007152	Q9T003_ASMT_ARATH	ASMT	ASMT	A	10	91	1.9e-09	1	210	4.2e-56	369	1.97e-56	MDGEHQKVQPGSPPLDLILSFAPSLALKSAVLLKIPDIIASAGSNPDCSLSVRQIAARLPTQTPHLDYLSRVLRYLSTQGIFIESQTFSDPDDPLDFHYGLTDTARCYFLSENENNPFSMVPILLMQTHEKLMAPWHHFHECVLQGQGCEGAFKHVHGKDVWAYSMDDPDLNTVINNAMASFTNIVMIPFLSCYQGFKSGEKLTVVDAGGGKGAAIAQIAEAYPHIHGINFDLPHVIATAPSISGVQHEGGDMFDSIPSGDVIFMKQILHDWNDERCAKILENCHNALSETGRLVVVEIVVSHDQRKPSNGIEMLSSLIMLAHTHGGRERNEQQWRSLFENAGFSPLKIVGLLGDTHFSVLEATKAKSL
Larix_kaempferi_GWHGBHPX014057	Pinaceae	Larix_kaempferi	GWHGBHPX014057	Q9T003_ASMT_ARATH	ASMT	ASMT	A	6	91	1.4e-10	1	210	1.8e-53	423	4.6e-58	MAVRQSLPRVQILLLGGSGDFKTKAAAEGVITRTFFRQAVVRPLSACGPPAQCLPAMADAAFSSSILPRPPQFELQKLIFSLVKPMIVKAAVLLNILDIIATHGGGRSLSVEEIGSHIAASTRKPPHLEYLFRLLRCLASYRVFIETQDAGGDFKQYKYGLTTLPEQLVQKDNDEYYAPLLLAMASKVDMFAVWEHLHESVIESCNSSIRDLGMGTWDYMRRDPITSAMFQKWMATDTRAVMASVVKIYDDGFKNINTLVDVAGGTGVATSMIVKQHPHIRGINLDLPHVIAGAPTLPGVEHVSGNMFEHIPPADVVFIKWVLHDWNDEDCVRILKKCHEATPANGKVIVLDAIVEEEDAGEDGSLRRMVLTFDIAMMVYTDGGKERTEEEFKKLFLEA…
Gnetum_montanum_TnS000837583t09	Gnetaceae	Gnetum_montanum	TnS000837583t09	Q9T003_ASMT_ARATH	ASMT	ASMT	A	5	92	8.2e-15	1	210	1.5e-53	372	2.42e-45	MTQNSSRNSSSQEKVLQEALVGANKLTFSFAETMAVKAVLLLGLPDIMFRAESAMTVTEIAEQLSPSPPPKGLDALHRIMRFLAATNFFTAQQHSDGDGEIRYGLSAVAKCFVQRPGVASRRDLLLMMNDEVLYGGWHRLHESVMDGGQAFVRAHGMDVWKYAASDARLNDVFNNAMAASSGLVTTSLLSSYEGFRHVSSLLDIGGGTGTLAEQIVNRHPNITSAINFDLPHVIAAAPERAGVEHRAGDMFKSVPSAECMVLRSIMHNWNDFDCVRILKACKAALPPNGHVIVVDVVLPPVNEDADGNTDKFNSVMGLTRDLLMLATTDGGRERSEVEFREVLLAAGFSNMKILPLPPPASPLTCVVEAFP
Alsophila_spinulosa_Aspi01Gene22482	Cyatheaceae	Alsophila_spinulosa	Aspi01Gene22482	Q9T003_ASMT_ARATH	ASMT	ASMT	A	2	90	1.8e-21	1	209	3.6e-59	380	4.19e-75	MAADSSLALVGSEEEDLEACVQAWDLALGFVPSMVAKAACELRIPDILAQEGEPLSSLQIAERLAGSLQGAPERHAAAAASQLDRMMRFLCANGVFGVHVDAANAAQPAKYCLTPVSSWLRQVANNVEEQASLRSFLLLEMSSVMQAPWQHLSQHIVQGAVPFHKAHGMDVWAFANAHPEFSNLVDSAMASSTNISLEALLRHYRGFGNVHTLVDVGGGIGTAASRIAARYPCIRAINYDLPHVVATAPIHPGVEHVGGDMFQSIPSGDTIFMKWVLHDWDDEDCIKILQNCHKALPKTGKVIIMDAVLETTHKRENPFKNLRMALDMVMMSHTTGGKERTKEQWEVILRAAGFPRFTIIELPCIQSIIEAFLTLDPLE
Pinus_albicaulis_PIAL.5838.1.p1	Pinaceae	Pinus_albicaulis	PIAL.5838.1.p1	Q9T003_ASMT_ARATH	ASMT	ASMT	A	2	92	2.5e-12	1	209	4.6e-58	399	2.54e-76	ISSICELGLQESQLSICNRCARESNMNGQGEICRDGFFESEEEELQGRAEAWKSTLAFVESLAVKCVVLLGIPDMIAREGPRATLYLNEIVANMPTESPDSACLFRIMRFLVAKGVFRSSAVKSAEDGTCETKYGLTPASKWLVKQRDLSMVPMLLLENDERAVAPWHRFNECVLEGGIAFEKANGAELWSYTSAYPDFNNLFNDAMACNARIVMKVLLSKYQGFHSLNSIVDVGGGTGTAVAEIVRAYPSIKGINYDLPHVVSTAPHLPGVDQVGGDFFTTIPSGDAIFIKWITHNWDDEDCIKILKNCRKAIPETGKVIIIDLVLGTDQGDDIDKKKKAALDPTLGIVFDLLMMAHTSGGKERREEEWKKILWEGGFGHYNIIDIPALQSVIEAFPR
Pinus_albicaulis_PIAL.30808.1.p1	Pinaceae	Pinus_albicaulis	PIAL.30808.1.p1	Q9T003_ASMT_ARATH	ASMT	ASMT	A	2	92	1.5e-12	1	209	2.9e-59	390	4.48e-78	QESRLSICNRCARESNMNGQGEICRDGFFESEEEELQGQAEAWKSTLAFVESLAVKCVVLLGIPDMIAREGPRATLYLNEIVANMPTESPDSACLFRIMRFLVAKGVFRSSAVKSAEDGTCETKYGLTPASKWLVKQRDLSMVPMLLLENDERAVAPWHRFNECVLEGGIAFEKANGAELWSYTSAYPDFNNLFNDAMACNARIVMKVLLSKYQGFHSLNSIVDVGGGTGTAVAEIVRAYPSIKGINYDLPHVVSTAPHLPGVDQVGGDFFTTIPSGDAIFIKWIMHDWDDEDCIKILKNCKKAIPETGKVIIIDLVLGTDQGDDIDKKKKAALDPTLGIVFDLVMIAHTSGGKERREEEWKKILWEGGFGHYNIIDIPALQSVIEAFPR
Sequoia_sempervirens_SESE_115644	Cupressaceae	Sequoia_sempervirens	SESE_115644	Q9T003_ASMT_ARATH	ASMT	ASMT	A	5	92	4.2e-16	1	210	4.1e-61	383	1.89e-69	MASPPVASAISIPQPALVCEQEAQSESLLSQLKLYDMIFGSTKPMALRAAVLLNIPDIIGEASGCLTLEEIAAHISASAESPPSIEYLFRLLRFLASHQVFSEIPHKEDFKQFRYALTGLSKLLVKETSKGGVSMQNYVPLLMAATTQFTLQGWLHLHESVLEGGCAFDKAFGMSYWDYAINNPEANKTFNDSMSCDTRAVMSSVVKIYEEGFKEITSLVDVGGGVGSTLSIIVEHYEHIRGINFDLPHVIASAPPLTGVEHVSGNMFEHIPRADVVFMKWILHDWDDDDCVRLLKKCHEAIPDNGKIVIVDAIIAEAKNDEDEQEKYLRNVGLFFDMSMMSFTGGKERSEMEFKQLFKKAGFKSYTVFKLPFVQAITEVSKF
Sequoia_sempervirens_SESE_065222	Cupressaceae	Sequoia_sempervirens	SESE_065222	Q9T003_ASMT_ARATH	ASMT	ASMT	A	5	92	4.2e-16	1	210	4.1e-61	383	6.77e-70	MASPPVASAISIPQPALVCEQEAQSESLLSQLKLYDMIFGSTKPMALRAAVLLNIPDIIGEASGCLTLEEIAAHISASAESPPSIEYLFRLLRFLASHQVFSEIPHKEDFKQFRYALTGLSKLLVKETSKGGVSMQNYVPLLMAATTQFTLQGWLHLHESVLEGGCAFDKAFGMSYWDYAINNPEANKTFNDSMSCDTRAVMSSVVKIYEEGFKEITSLVDVGGGVGSTLSIIVEHYEHIRGINFDLPHVIASAPPLTGVEHVSGNMFEHIPRADVVFMKWILHDWDDDDCVRLLKKCHEAIPDNGKIVIVDAIIAEAKNDEDEQEKYLRNVGLFFDMSMMSFTGGKERSEMEFKQLFKKAGFKSYTIFKLPFVQAIIEVSKF
Sequoia_sempervirens_SESE_056566	Cupressaceae	Sequoia_sempervirens	SESE_056566	Q9T003_ASMT_ARATH	ASMT	ASMT	A	5	92	4.2e-16	1	210	5.4e-60	383	6.77e-70	MASPPVASAISIPQPALVCEQEAQSESLLSQLKLYDMIFGSTKPMALRAAVLLNIPDIIGEASGCLTLEEIAAHISASAESPPSIEYLFRLLRFLASHQVFSEIPHKEDFKQFRYALTGLSKLLVKETSKGGVSMQNYVPLLMAATTQFTLQGWLHLHESVLEGGCAFDKAFGMSYWDYAINNPEANKTFNDSMSCDTRAVMSSVGKIYEEGFKEITSLVDVGGGVGSTLSIIVEHYEHIRGINFDLPHVIASAPPLTGVEHVSGNMFEHIPRADVVFMKWILHDWDDDDCVRLLKKCHEAIPDNGKIVIVDAIIAEAKNDEDEQEKYLRNVGLFFDMSMMSFTGGKERSEMEFKQLFKKAGFKSYTIFKLPFVQAIIEVSKF
Abies_alba_AALBA5B214902P1	Pinaceae	Abies_alba	AALBA5B214902P1	Q9T003_ASMT_ARATH	ASMT	ASMT	A	5	92	5.5e-12	1	209	1.3e-57	588	7.04e-74	MAVNNGKICDSLFFSEEEELVGQAHAWNCTLAFAESLAVKCVVLLGIPEMIAHEGPRATLSLNEIVARLPADSPDVSLLFRIMRFLVAKGIFRTSVVKSTESGACEMKYGLTPVSKWLVKEREQSMATMLLFLNDERTVAPWHRFNVCVLEGGTAFERANGSDIWSYASTHPDFNHLFNDAIACYTATVMKALLSNYHGFDALNSLVDVGGGTGTAVAEIVRAYPSIKGINYDLPHVVAIAPHHPGVEQVGGNMFATVPSADAIFMKGIMHDWGDDDCIKILKNCRKAIPETGRVIIVDMVLNADKEDDKKGAVVDPNIDLVFDLLMAAHTTGGKERTEEEWKKILCESGFGRYNIITIPPMNTVIELYEHTMNLQTTHVVGTLGYIAPELIHIGKATP…
Metasequoia_glyptostroboides_GWHGCBJF013944	Cupressaceae	Metasequoia_glyptostroboides	GWHGCBJF013944	Q9T003_ASMT_ARATH	ASMT	ASMT	A	7	92	1.7e-13	1	210	7.9e-54	391	3.24e-63	MSSTLLAMAPPPPAISIPQPAHVCEQEAQPLALLSKLKLYDMILGPAKPMALRAAVLLNIPDIIAEASGSLILEKIAAHISASTDSPPCIEYLYRLLKFLASHQVFSEIPHEEDFKQCSYGLTGLSKLLVKETSKGGFNSQNYVPFLLGSINHITFQGWLHLHESVLEGSCAFGKAFGMSPWDYAANNPKANKAFNEAMSCDTRAVMSSVVKVYEQGFKKITSLVDVAGGVSSALSTIVQHFKHIKGINFDLPHVIASALPIAGVEHVSGNMFEHIPRADAVFMKWVLHDWDDDDCVRVLKRCHEAIPENGKVIIVDVLIVEGKRDEDEDEEEKFLRAVGLAFDMGMMVFSSGGKVQSEMDFKRIFSKSGFKSYTIFKLPFVQTIIELSKF
Pinus_taeda_PITA_38450	Pinaceae	Pinus_taeda	PITA_38450	Q9T003_ASMT_ARATH	ASMT	ASMT	A	3	92	1.4e-09	1	210	5.6e-49	379	4.47e-51	MNIQAVNNEGFLVQAPDMNMQSVKDEEALRASALGLAFSLETPFLLKCAIRLKIPDIISKAGPDVSLSVHQIAAQLPSEDPDMGALSRILTYLSTMGILQAIVPPEGVNAPMNIKYGLTNLTKTYFTSEDISSRSLVPFVLLQTHPLYVTAWDHIHERVLHGGDNFKNSSGNGKDFWNFAAGEPEFNAIFNAGMVSVTKATITYVLAVYDGFKDINTLVDVGGGRGEALSLITKAHPHIRAINFDLPQVIATAPTIPGVQHISGNLFESAPSADAIFMKNFLHSWNDEDCIKLLNNCHQALPDKGKLILSEAILDLTEGSDMIGSANVLDAVMLNSLPGGGERTLKQWNDLLQAAGFSISKIVGRNGTLTKVIEAMKS
Picea_sitchensis_E0M31_00095206-RA	Pinaceae	Picea_sitchensis	E0M31_00095206-RA	Q9T003_ASMT_ARATH	ASMT	ASMT	A	2	92	7.4e-15	1	209	7.2e-57	389	1.13e-84	MSGPAMKNGSEICRDGFFESEEEELQGQAEAWKSTFAFAESLAVKCVVLLGIPDMIAREGPRATLSLNEIAARLPADSPDTSCLFRIMRFLVAKGVFRASVVKSAEAGAFETRYGLTPASKWFVKERELSMVPMLLMQNDERTVAPWHHFNECVVDGGIAFERANGAEIWSYASDHPDFNHLFNDAMACNARIVMKALLSKYQGFQSLNSLVDVGGGTGTAVAEIVRAYPFIKGINYDLPHVVATARRLPGVEHVGGDMFETVPSGDAIFMKYNLFVGCHQWIMHDWSDEDCIKILKNCRKAIPDTGKVIIVDVVLDANQGDDIVKKKKKALDPNLGIVFDLVMVAHSSGGKERTEKEWKTILLEGGFGRYNIIDIPALQSVIEAFPR
Picea_glauca_DB47_00084523-RA	Pinaceae	Picea_glauca	DB47_00084523-RA	Q9T003_ASMT_ARATH	ASMT	ASMT	A	2	92	6.9e-15	1	209	2.4e-60	380	1.13e-87	MSGPAMKNGSEICRDGFFESEEEELQGQAEAWKSTFAFAESLAVKCVVLLGIPDMIAREGPRATLSLNEIAARLPADSPDTSCLFRIMRFLVAKGVFRASVVKSAEAGAFETRYGLTPASKWFVKERELSMVPMLLMQNDERTVAPWHRFNECVVDGGIAFERANGAEIWSYASDHPDFNHLFNDAMACNARIVMKALLSKYQGFQSLNSLVDVGGGTGTAVAELVRAYPFIKGINYDLPHVVATARRLPGVEHVGGDMFETVPTGDAIFMKWIMHDWSDEDCIKILKNCRKAIPDTGKVIIVDVVLDADQGDGIVKKKKKALDPNLGIVFDLVMVAHSSGGKERTEKEWKTLLLEGGFGRYNIIDIPALQSVIEAFPR
Picea_engelmannii_EFE08_00033016-RA	Pinaceae	Picea_engelmannii	EFE08_00033016-RA	Q9T003_ASMT_ARATH	ASMT	ASMT	A	2	92	8e-15	1	209	1.8e-60	380	3.83e-87	MSGPAMKNGSEICRDGFFESEEEELQGQAEAWKSTFAFAESLAVKCVVLLGIPDMIAREGPRATLSLNEIAARLPADSPDTSCLFRIMRFLVAKGVFRASVVKSAEAGAFETRYGLTPASKWFVKERELSMVPMLLMQNDERTVAPWHRFNECVVDGGIAFERANGAEIWSYASDHPDFNHLFNDAMACNARIVMKALLSKYQGFQSLNSLVDVGGGTGTAVAEIVRAYPFIKGINYDLPHVVATARRLPGVEHVGGDMFETVPTGDAIFMKWIMHDWSDEDCIKILKNCRKAIPDTGKVIIVDVVLDADQGDDIVKKKKKALDPNLGIVFDLVMVAHSSGGKERTEKDWKTILLEGGFGRYNIIDIPALQSVIEAFPR
Larix_kaempferi_GWHGBHPX040065	Pinaceae	Larix_kaempferi	GWHGBHPX040065	Q8VWJ6_ASMT2_ORYSJ	ASMT	ASMT	A	5	92	1.5e-10	1	210	3.4e-52	383	8.29e-36	MDITAVKDEKLNQGSDMDILAVAVNDEELMEASALRMAYSIVNPYLLKCALRLKIPDIISRAGPDASLSVQQIAAQLPSEAPDLDALSRILIYLSTMGIVQAIRPTADVLGIDAGAQSMKYRLTNLTKTYFVSQDISPFSLVSLALFQTHAAFTLAWDHIHERVLHGGDNFQNSSGNGDDLWSYVARNPEVNDVFNAAMVALTKIYMRDILTTYDGFKDVNTLVDVGGGHGEVTSQIIAVYPHIYAINFDQPHVIATAPTIPGIKHISGDMFEGVPSGDAIFMKHILHLLDDDDCMKLLKMCYKAISHEGKLIIVDAVLDTSEDCDPIGSGQLMDVVMLNFLRGGRERTKRQWYEILQSAGFSISKIVGKKGSLSKIIEAVKL
Rehmannia_glutinosa_KAK6158050.1	Orobanchaceae	Rehmannia_glutinosa	KAK6158050.1	Q8VWG4_ASMT3_ORYSJ	ASMT	COMT	e	2	66	2.9e-18	111	185	4.1e-38	363	1.41e-19	MMIEVTGKERTEKEWAKLFFAASFTNYKITPVLGLRSVIEVFPNLSYVGGDMFESIPHADAVFLKWIFHDWTDEDSIKLLKRCKEAIISSDNNCRKVIIVEMVVNDQKHDYAATETQLLFDMLYLGIEEWWNGLFNEGMASDARFVVSVLIKECKQVFEGLKSMVDVGGGTGLVAKGIVDAFPDMKCVVLELPHVVAGLEGDKSKFFVKVKISEDGNVNEDEDGYCLTPASRLLLRDEPLSVAPFALAMLDPILLDPFNHASEWFQNDHSTAFVTKHGRTIWEMALPNDIESTSELLDAQAHVWNHIFNFINSMSLKCAIQLGIPDIIHKHNRPITLSQLVNALPINKLKSQCLDRLMRILTH
Rehmannia_glutinosa_KAK6120694.1	Orobanchaceae	Rehmannia_glutinosa	KAK6120694.1	Q8VWG4_ASMT3_ORYSJ	ASMT	COMT	e	3	64	4.2e-18	113	182	1.3e-40	363	5.96e-14	MMVDVKGKERTEKEWAKLFVAAGFTSYKITRVLGLRSVIEVFPLSYVGGDMFESIPHADAVFLKQWIFHDWTDEECVKLLQKCKEAINPSKNNGKKVIIVEIIVDDKKEEHEATETKLFWDMLLGIEEKWNGIFNEAMANDARFVVSVLTKECKQVFEGLKSMMDVAGGTGLVAKGIVDAFPDMKCVVLDLPHVVAGLEGENNHSKFFVKVKISEDGDENEDGYYLTPASRLLLRDEPLSMVPLARAMLDPILIDPWHHLGEWFHSDSPSAFATKHGMSLWEYMALPNGVVESTHELLDAHAHVWNHIFNFINSMSLKCAIELGIPDIIHKHGKPITLSQLVNALPINKQKSNCLARLMRILI
Papaver_setigerum_Pse16G31040.0	Papaveraceae	Papaver_setigerum	Pse16G31040.0	Q9T003_ASMT_ARATH	ASMT	COMT	e	2	92	4.4e-14	18	171	9.4e-42	301	1.08e-33	MSSSIPINVNESNYQDLEENDDQLCILACQIAACSGLPMALKAALDLDLLEIIAKDGPNAYTSPLEISSKLGTQNPNAPSMLDRLLRLLTSFSILECSQITTQDGKIQRLYGFAPVCKYFTRDPENGVSVSPLAVMNTDRVFMDIFEKYRGFEGIEVLVDVGGGVGVTTKMITAKYPQLKGINFDLPHVLADAPTYPGVENVGGDMFVSVPRGDAIFMKWILHDWSDEYCLKLLKNCYEALPDRGKVIIIEANLPTVIDDKCYLKTFNLKPWQRNLDLLAVRLYVLFATATLWSSKKTAKN
Cardamine_enshiensis_GWHTBHEU047980	Brassicaceae	Cardamine_enshiensis	GWHTBHEU047980	Q9T003_ASMT_ARATH	ASMT	COMT	e	4	93	1.5e-19	49	209	1.9e-46	342	1.78e-35	MGYLFEETLSSNPKTPIVIDDDNELGLMAVRIANAAAFPMVLKAALELGVFDTLYAEASRSDSFLSPSEIASKLPTTPRNPDAPVLLDRMLRLLASYSMVKCGTVSSGKGGRLYRAEPICRFFLKDNIQDIGSLASQVIVNFDSVFLNTCKLFNQTGFTIAVVKKALEVYQGFKGVNVLVDVGGGVGNTLGVVTSKYPNIKGINFDLPCALAQAPSYPGVEHVAGDMFVDVPTGDAMILKRILHDWTDEDCIKILKNCWKSLPKNGKVVVIELVTPDNAENGDINANIAFDMDMLMFTQCSGGKERSRAEFEALAAASGFTHCKFVCRAYHCWIIEFCKENV
Rehmannia_glutinosa_KAK6134750.1	Orobanchaceae	Rehmannia_glutinosa	KAK6134750.1	Q6EPG8_ASMT1_ORYSJ	ASMT	COMT	e	3	64	4.4e-16	113	186	1e-35	362	2.55e-13	MTLVLGRQRTEEEWAKLFYEAGFTSYKIHPVLGLRSLIEVFPLTFIAGDMFDSIPPADAIFTKWVLDGLPDEECIELLKKCKEALIPSKDKGGKLIIADMVLDNEIKEHDAFETQLFLDMVVAGEDLRLNRFFNESMTSDTWLVASVILKDCRHVFEGLESMVDVGGGTGTMARAISDAFPGLKCSVLELPHVIAGLEGTQNHSKFFTKIKISEDENEKLEGYWLTPSSRLLIKDEPINVAPFALAMLDPILTDPWHHLSEWFQNDDRTPFVTTHGRTFWEQMALPNGIESTQELLDAHAHIWNQIFNFINSMSLKCAIQLRIPDIIHKHQKPMTLSELIDALPNINKSKSHCVERLMRILI
Phalaenopsis_equestris_LOC110026827	Orchidaceae	Phalaenopsis_equestris	LOC110026827	Q9T003_ASMT_ARATH	ASMT	COMT	e	2	66	3.1e-08	114	188	4.9e-49	357	4.76e-13	AKVRTEKEYRSLAHKAGFSEFKILCKVFDYHVMEFLKQHVGGDMFIMIPSGEAIFLKWILHNWNDEKCLLILKNCWRALPTYGKVILMEHILPEFPEANITTQQIYTMNMIMTIYFEFAKNPTYSDVFNEAMASNGNIVMEKMVEEYEGLKQVTELIDVGGGIGTSLKKIISKYPHIKGINFDLPHVVSEAPALPGVSILTCTASSSSNETGRLRKQYGLTPMSRLLAKNHDGPSLAPFMFMTNLMTFEDTWKQLKEALQEGVSPFKKAHGLTTYEFMSDTQREEEEPFIAAMLLCYSQTFSRTVQAAFDLGIFEILAEPGPNTQLTACEIAGKLSGCNHEKAATMLDNILGYLASH
Camellia_sinensis_THG13682.1	Theaceae	Camellia_sinensis	THG13682.1	Q8VWG4_ASMT3_ORYSJ	ASMT	COMT	e	4	70	5.5e-15	31	104	7.3e-47	373	1.86e-11	KERTELEWKKILNEGGFVRYNIIKIPAFQKELSSVASTAAQLQLFFSSSAAIGVGGDMFSNIPATDAIFMKWILHNWSDEDCVKILRNCRKAIPEKTGKIVIVDTILQPGGDGLFDNIGMALDLVMLTLFGGGDPELNKVFNDGMECTARITIKALISEYKHGFDCIGSLVDVGGGTGASIAEIVKAYPHVKGTNFDLPHVVATAPPCPGVNHDATNPRSDSDSEEETLYSLNHCSKWLLRDPQQLSLVPLLCLLQYHPLLTAPYKFLSRSIQEGGNAFHMAHGRELWDFASVMANEAEAMLRGQAEIWQCMFHFVDSIALKCALDLGIADIIQARGCPITLSQIANDVASSPSLDIAHLSRLMRFLVHKKLF
Phalaenopsis_equestris_LOC110023954	Orchidaceae	Phalaenopsis_equestris	LOC110023954	Q9T003_ASMT_ARATH	ASMT	COMT	e	4	62	5.5e-11	106	187	4.6e-52	362	1.03e-20	LESPSGRERTEKEFRALAKKAGFSGFSILCNFSNASIMELSKLPGVEHVGGDVFESIPNGDALFLKWVLHDWDDEDSLKILKNCWKAVPENGKVIIVDSILPETPDSTDLTHCILHADVIMLEFEYHAKDPRFSKVFNDGMRSHSIIIMKNILEVYKGFENINVLVDVCGGTGGTLSMITTKHKHIKGINFDLPHVIAQAPAALASHRVFTCSTESDEHGRTVHRYGATLVCKYFTPNEDGVSLASLAMMSNDWITMESWYHLKDAILHGGVAFNRAHDGLNMGSESLPTIQTEMDACNYAITLCSFSVLPMALSTAIELGLFKILSAAGPGAQLSAEDFAAKLINDATGEHVASKLERILR
Sesamum_alatum_KAK4438745.1	Pedaliaceae	Sesamum_alatum	KAK4438745.1	Q6EPG8_ASMT1_ORYSJ	ASMT	COMT	e	3	66	2.4e-14	108	187	5.6e-46	420	1.6e-19	NLAKGLKNLDLSILRLYGINVYLNGRERTEEEWAKLFSDAGFNGYKIAFELGVRVTVTTPDLVGPARTPHRTLHGRTRSLATYLAYTPTTHPSLSLVNSGTYVGGDMFEAVPHADVVLLKWILHDWNDEDCVKILKKCKDAIGSSKDKGGKLVVIDIVVNRDGGDKKAMEDQLFYDMAMMERVPRLSQLFNEAMACDSELVNRVILNNSKQVFEGFKSLVDVGGGTGATAKAVAAAFPGMRCIVLDLPHVVAGSEGTKNLSEFFVKVNISDDDEQNEGYWLTPTSRLLLRDEPLSIKPFVQVVMDPILVKPWAYMSEWLADDHHLMAFETAHGTTFWKHAMGLPNGEQSSHELLDAQSHVWNYIFKFINSILLKCATELGIPDTIHKHGKPMTLAKLIN…
Eucalyptus_paniculata_g47245.t1	Myrtaceae	Eucalyptus_paniculata	g47245.t1	Q9T003_ASMT_ARATH	ASMT	COMT	e	2	92	3.1e-16	112	209	3.4e-42	302	3.42e-24	MANNQEREGRDQEDEVGKLAVRLAGTVVLPMTLKSALELGIIDALVSTAGFLSPTEIASRVGAKNPGAPVLVDRMMRLLASHGVIEWRSRRGDGDGDGGEREYGPGPMCRFFTKDQEGGDVGPLFLLIHDKVFMESWYHLNDVIMEGGVPFERAYGMTAFEYPAIDVRFNQVFNRAMASVEHVGGDMFESVPRGDAIFMKWILHDWSDEHCSKLLKNCFEALPANGKVILVEAIPPAVPERNVSSNTVFQQDLFMLAQTPGGKERTQKDYEALAVQAGFTGCEVKCCAYNSWVVEFPKTAGH
Prunus_persica_Prupe.5G134400.1	Rosaceae	Prunus_persica	Prupe.5G134400.1	Q9T003_ASMT_ARATH	ASMT	COMT	e	2	52	1.1e-14	110	188	9.9e-54	367	2.9e-07	LMNTNAMGKERTEKELESLAKEAGFSNIRVACSAFTFSVVELFKNVPSHPGIEHIAGDMFVRIPKGDAVFMKWMLHGWDDKHCLMILKNCYEALPDHGKVILVDMVVPEAPETSLSASSLFQFDVYMNVVEYVGKDERFRGVFKDSMKEFNPIFMKKILETYKGFVGLKTLVDVGGGDGTILNMIISMYPAIKGFNYDLPSVVEKSLRLLSAYSVLACSVTSHQTDGEALRLYGLSPVSKYFIKNQDGVSLAPLLYLCNDKVTIDSWFHLKDAVLEGGLPFSQAYGMKEKQVTKMATNEEEEIHSQYAMQLASASLVPMVLKAAIELGVFDILHRAGPGALLSATQIASLLPSNNNPGADLVLDRM
Rhododendron_simsii_KAF7145549.1	Ericaceae	Rhododendron_simsii	KAF7145549.1	Q9T003_ASMT_ARATH	ASMT	COMT	e	3	66	2.5e-18	103	189	1.1e-59	492	5.15e-10	KLFLLLMLFYLRFFNDTMASDGQLVTSVVVKDCKGIFEGLNSPVDFGGGTGMVAKAIADAFPELECTVLDLPHVVADLQGSGNLTFVGVTCFGRERTEKEWAKLFADAGFSDYKITPILGLRPFLLAMLDPILTKPWHHVGEWFPNDDTTPFDTARRRTFLDYGGHELWFNHVGGDMFQAIPSTDAVLLKWILHDWSDEESVKILKRCKEALPSKGGKVIIIDMKVENEKKGDDDSMETQLFFDMLMMILVTEPRLNHFFNDAMASDARLVTSLVVKDCKGVFEGLNSLVDVGGGTGTVAKAIADAFPELECTVLDLPHVVADLQGSGNLKFGFFTKEKISETAEEEEGYLLTPASRLLLKDEPLNVRPFLLAMLDPVLTKPWHHVSEWFKNDDPTPFD…
Camellia_sinensis_THF97564.1	Theaceae	Camellia_sinensis	THF97564.1	Q8VWJ6_ASMT2_ORYSJ	ASMT	COMT	e	3	65	3.3e-14	114	189	7.2e-41	431	9.08e-19	VASSGWWRRKTVVESGGKWRVVAAEDGGGKRTGRERSEKEWEKIFLEAGFSHYKITPIFGLRSLIERVVVAEDGGGKWWQVVGDSSRRRWWKVGASGGWVGGGGGRLWWKVVGGNMFKSFPSADAIFFKCVLHNWSDENCVKILKRCREAIPSKEDGGKVIIIDMVVDGDRDEHDIAETKLVFDILMMVLVKNPKFNNTFNEAMGSDSRMMSLVVRDCEAVFGGLNSLVDVGGGTGINARIISKAFPGIKCTVFGLPHVVENLPEEKNLNYLGFFATMKIDPNHGDQEGYVLTPSSKLLIKSEMANLSPFVQAMVDPVLVTPWQFLGDWFRSNEETAFETAHGVAMWEFCDMDLHNGQLGARELFQAQSHIYKHAFSFANSMSLSCAVQLGIPDIIHNH…
Prunus_persica_Prupe.4G054200.1	Rosaceae	Prunus_persica	Prupe.4G054200.1	Q8VWG4_ASMT3_ORYSJ	ASMT	COMT	e	4	70	1.8e-17	109	189	5.6e-39	574	7.18e-15	NIHQHTEAVEATVYVELAVIRGGDFWSLGLRALYFALTLLLWFFGPIPMFLSSIVMVILLHYMDKNTRPLHDHQLPGRQLVKNVGQRITEVAVCSISLTLSSLIGAWLGSSSSNEVFTSELIYGNVSPSILTIKYITLLTCFLLAFACFVQSARHFVHANYLISTPDSNIPAWTGRERSEKDWKNLFLEAGFSNYKLTPIFGLRYLHLPHTTVIGFENNDKRAWVERIMQVDKRDIGTALNVISSNISAATFLFIGGDMFQAIPPADAILLKLTLHALSDEECLKVLKKCREAIPGNGQGKVIIIDIVIDDTKDEHEITEAKLFFDLLMMVVVDQNPEFNSLFNEAMTSDSGMMNLVIKDCKPIFEGLSSLVDVGGGTGKVARILCEAFPHLKCTVLEL…
Sesamum_radiatum_KAL0386843.1	Pedaliaceae	Sesamum_radiatum	KAL0386843.1	Q8VWG4_ASMT3_ORYSJ	ASMT	COMT	e	2	70	1.3e-18	118	195	3.9e-37	436	5.21e-08	IEKWEYVVKANGFTRFTLHSETYPSHYISNRGPSMSRSMREWEYVVNGAGFTRFTVKRIEDISVLHDWGNDECIDILRKCREAKVVHWIDEGEEDKYMDVRLALDMVMLAHTEKGTFELVPKADAAFLMWVLHDWSDDECIDILRKCREAIPEDRGKVIIAEAVMEDELGEDEDKYRDARLALDMVILTHTEKGKEKQFNDGVACHARLAMSTIVHQCPEAFNGIRSLVNVGGGDGTALHVLVKACPWIRGINFDLPHVVSVAPKCDGIEHVCGDMRQMSASQESEISYVQTPLSRLLISNGGNSMAAFVLMESSPVMLAPWHKLSASALMNGTSAFEAAHGEHVWKYTAENPGHSMEMKSVKQVDEEAQARLEIWNYVFGFTPMAVMKCAIELRIADV…
Mesua_ferrea_Mesfe113S00598_MESFER	Calophyllaceae	Mesua_ferrea	Mesfe113S00598_MESFER	Q6EPG8_ASMT1_ORYSJ	ASMT	COMT	e	16	92	3.8e-28	1	81	1.2e-27	406	2.82e-08	MALKCAVKLGIADIINSYGSPISLTQKANIISHPSMDADRLRRVMTLLVRHGIFSASPSSMGGKPDTLYCLTNASKWLLLQSERSLTPFVILESQPHEFSDWQHLDDCVKEGCTGYTKCYGMDAWKFMSANTEASMVLQEGLAGVSKITMEAPRMAYFHDGFEGFGSLVDVGGGNGALMNTMALKCAVKLGVADIINSNDSPISLTQLANTISHPSLDPDRLKRLMTLLVRHGIFSTSPSSLGGKPDTLYGLTDASKWLLRESERSLAPSVIAQSQPHDLSPWHHLDDCVKEGCTGFKKCYGMDAWKFMSANPELSMALQEGLAAVSKITMDTLRMAYFRDGFERFGSLVDVGGGNGAFVSEIVKLSFGMYGVCIEAMGHSGGFTLPWKKEIQVELIRY…
Diplotaxis_viminea_DV_00038701-RA	Brassicaceae	Diplotaxis_viminea	DV_00038701-RA	Q9T003_ASMT_ARATH	ASMT	COMT	e	4	93	4.2e-13	80	210	4e-39	329	1.43e-30	MASHPLTNYPTPAQTNEGHQLDEEKVWFQAESIVHTSTFPMVLKAALELGVIDTIASAGKGVWLSPSEIVISLPTKPTNPEAPVLIDRILQLLVTHSIPKSRMAETGESGTTMKMERVYAAEPVCKFFLKDSDGSGSFVSMFMLFQTHFCMNSWTHLKDVILEGKDAFSSAHGTKLFEYMSLITSKYTHMKGINFDLAPVIANAPPYPEVEHVPGDMFIEVPKGDAIFMKRILHDWKDEDCIKILKNCWKSLPAEGKVIIVDMVTPTEPKDDERLSNIVFSMDMLMLTQVGGGKERSLSEFKIIASKSGFSRCEIICRLYAYFVIEFHK
Diplotaxis_muralis_DM_00070208-RA	Brassicaceae	Diplotaxis_muralis	DM_00070208-RA	Q9T003_ASMT_ARATH	ASMT	COMT	e	4	93	9.3e-13	80	210	8.8e-39	329	3.22e-30	MASHPLTNYPTPAQTNEGHQLDEEKVWFQAESIVHTSTFPMVLKAALELGVIDTIASAGKGVWLSPSEIVISLPTKPTNPEAPVLIDRILQLLVTHSIPKSRMAETGESGTTMKMERVYAAEPVCKFFLKDSDGSGSFVSMFMLFQTHFCMNSWTHLKDVILEGKDAFSSAHGTKLFEYMSLITSKYTHMKGINFDLAPVIANAPPYPEVEHVPGDMFIEVPKGDAIFMKRILHDWKDEDCIKILKNCWKSLPAEGKVIIVDMVTPTEPKDDERLSNIVFSMDMLMLTQVGGGKERSLSEFKIIASKSGFSRCEIICRLYAYFVIEFHK
Diplotaxis_tenuisiliqua_DS_00015551-RA	Brassicaceae	Diplotaxis_tenuisiliqua	DS_00015551-RA	Q9T003_ASMT_ARATH	ASMT	COMT	e	7	93	1e-16	111	209	4.4e-39	363	1.3e-24	MALMVRVRPHIQTKLCLCYLTSISRPTTTMSNHLQGPVTSNPKNVLTKEEQAANENMVSLQAESIVNTVAFPMVLKAALELGVIDTIAAAGNGAWLSPSEIRDSLPTKPMNPEAPVLLDRMLRLLVSHSILKCRMVESRENRRTGKMESVYAAEPVCKYFLKDSDGSGSLSSLFIVLHDRVLFKSWTNLKDLILEGRDAFSSAHGMGVFEYINMDQRFGQLFHQAMSESSTMVMKKVLEVYKGVEHVSGDMFIEVPKGDAIFMKWILHDWADEHCIKILKNCWKSLPEKGKVIIVERVTPIEPKGGDILSASMFAMDLLMLTQCSGGKERSLSQFKNLAFESGFTRCEVICPAYSYSVIEFHK
Moricandia_sinaica_MC_00031093-RA	Brassicaceae	Moricandia_sinaica	MC_00031093-RA	Q9T003_ASMT_ARATH	ASMT	COMT	e	3	92	3e-15	54	210	1.7e-43	388	4.43e-36	FGVSPYKTKLNWRLTLQPTFSYHLYFCYLSFSTFQPTKMANQLRDPLATSTKPSLIKEEEQLDEEAVSLQAESLVNTLAFPMVLKAALELGVIETIAAAVDEGVWLSSYEIANRLPTKPTNPEAPVLLDRMLILLASHSILKYRMVETEESGKSKRLYAAEPVCRFFLNGRDGSGSLAPLFMVNLSEVYFKTWTHLKDVILEGKDAFVLEVYRGFEDVHTLVDVGGGIGTVINLVISKYPRIKGINFDLASVLARAPLYPGVEHVSGDMFIEIPKGDAIFMKWILHDWNDEDCVKILKNCWRSLSEKGKVIIVDMITPLEPKANDFSSNVVLAKDMVMLTQLSGGKEKSLSQFETMAFDSGFRSCEIICRAYSYYIVVTVKCQQGAIN
Isatis_indigotica_Iin24409.t1	Brassicaceae	Isatis_indigotica	Iin24409.t1	Q9T003_ASMT_ARATH	ASMT	COMT	e	3	92	2.4e-18	1	209	2.7e-53	370	1.81e-35	MGYVSDPKAMNGINGDDETELGLRAVRLANYITFPMVFKAAIELGVIDALYSAARADVDGPGSFLRPSEIATRLPTPPSNPEAPALLDRMLRLLASYSMVKCQVVDGERVFKAEPICKYFLRYNIEEMGTLASQFILELDSVFLNTWAQLKDVVLEGGDAFARANGGMKLFDYMGTDERLSKLFNRTGFSVGVLTKFLEVYKGFEGVNVLVDVGGGVGNTLGFITSKYPNIKGINFDLTCALTQAPSYPNVEHVAGDMFVEIPRGDAIILKRMLHDWSDKDCAKILKNCWKALPENGKVIIMELVIPDEAESTDVQANIAFDMDLLMLTQCSGGKERSRAEYEAMAANSGFASCNFICHAYHLWVIEFSK
Cenchrus_purpureus_CpA0101823.1	Poaceae	Cenchrus_purpureus	CpA0101823.1	Q6ZD89_OMT1_ORYSJ	COMT	COMT	e	2	90	2.5e-17	3	161	1.9e-40	305	1e-68	MENIAPFPGRTTLLVANVAPDDEDQVCLQAQELMFAYNNSLVLRAAIQLGLLDALCTAPTALTADELVSQIKVAADKDEAAASVDRILRYLACYNVVRCSTETTTGLDGAVLLRRYTPAPVCRWLGRNNGKGSLAPFAVFLGDPDHMLPRHHIADTVVSAGPPSSPFERTHGMPIFEYFGKNQRLGTLFDHAMAEHSVILVTKMLERFRGFDDVHQLVDVGGGTGKTLEMIKSQYKHIRAINFDLPHVISQAPSFPGVEHVAGNMYESVPSGDAVLLQWILLMQTDEQCLKTLKNCHKALPEGGR
Eragrostis_nindensis_En_0098085.mRNA1	Poaceae	Eragrostis_nindensis	En_0098085.mRNA1	Q6ZD89_OMT1_ORYSJ	COMT	COMT	e	2	91	1.6e-20	1	162	2e-45	293	3.5e-87	MAGYTNSTASSGGDDEACMLALSLLGGYTVPMTLKAAIELGLIDQLLASDGRAVTAAELAARLPRPTKAVAMVDRMLRFLASHRVVSCATELGPDGNTRQTTYTAAPVCNWLAGNDDGEGSIVPFGQMILDKTILESWYHMKEAVLEGKAPFEKAYGMPLYGYLGANESFNTLFNQAMASHSGIITRKLIEFFDGFKDLDVLVDVGGGSGTTLQMIKGQYKNLRGINYDLPHVIAQTTPIEGLEHVAGSMFDTIPQGNAVLLKWILHNWGDVECVKILTNCYKALPANGRLSL
Arabis_alpina_Aa_G95380.t1	Brassicaceae	Arabis_alpina	Aa_G95380.t1	Q9FK25_OMT1_ARATH	COMT	COMT	e	3	92	4.2e-16	1	146	1.7e-42	295	2.1e-80	MANHLQDPLTTSSKPSLIKEEEQLDEEKVSLQAERLVNTMAFPMVLKAALELGVIDTIAAVDEGVWLSASEIALRLPTKPTNPEAAVLLDRMLVLLASHSILKHHMVENKETGKTEREYAAGPVCAFFLNGGDGSGSLASLFMINLSEVYFKAWTHLKDVILEGKDAFSSAHGMRFFEYISPNKRFAESFNQAMSGASTLTMKKVLEVYKGFEDVHTLVDVGGGNGTVMGLVTSKYPHIKGINFDLASVIANAPPCPGVKHVSGDMFIEIPKGDAIFMKWILHDWNDEDCIVSTR
Sesamum_alatum_KAK4425269.1	Pedaliaceae	Sesamum_alatum	KAK4425269.1	Q9FK25_OMT1_ARATH	COMT	COMT	e	2	61	4.5e-11	106	186	2.2e-45	364	2.09e-22	STVLQGKERTEDEFETLARKAGFSEFKIICYVYGMWIMEFIKFVYNNGIEHISGDMFVEVPKGDAILLKYILHNWDDEKCNKLLKNCYRALPNKGKLIVMDYILPNRPQTDVHAKYASGMDMIMSYYDRTMSNPIRGKMFNDAMRGHSIVLMRKVVKVYDGFASLDSIVDVGGGTGATLGIIIAKYPSTRGINFDLPLVLHNVPSLLRLLATHSLLTCSVIRLETGGIERRYGVAPAGKFFVGDENGVSFAQFQAFLNANPRRELCFKDAVLEGGNFFERNNGKMENMQGSNSNNFYKHGEDDEAGVLALAACVSHVFPMALDAAIQLDLFEIIARAGGGAQLSPSDIVSQLPASNDGAAAVLD
Rehmannia_glutinosa_KAK6120695.1	Orobanchaceae	Rehmannia_glutinosa	KAK6120695.1	Q9FK25_OMT1_ARATH	COMT	COMT	e	2	65	2.6e-16	113	186	1.3e-39	362	1.57e-10	MVDATGKERTEKEWAKLFVAAGFTSYKITRVLGLRSVIEVFPLSYVSGDMFESIPQADAVFLKWIFHDWTDEESVKLLRKCNEAIISSKNNGKKVIIVEMIVDDKKEDHEATETKLFFDMLMVGVEERFNRMFNDAMASDAHFVVSVVTKECKQVFEGLKSMVDVGGGTGLVAKGIADAFPDLKCVLLDLPRVVAGMEGDKNHSKFFIKAKISEDGNEDEDGYCLTPASRLLLRDEPLSLLPSARAMLDPILIDPWHHVSEWFQNDCSSSFVTKHGMTFWEYMALPNGIVESTHELLDAQAHVWNHIFSFINSMSLNCAIELGIPDIINEHGKPMTLSQLVNALPINKLKSDGLCRLMCILT
Sesamum_latifolium_KAL0438072.1	Pedaliaceae	Sesamum_latifolium	KAL0438072.1	Q9FK25_OMT1_ARATH	COMT	COMT	e	2	64	1.8e-10	112	185	1.2e-44	361	1.83e-22	LEGKERTEDEFKALATKAGFTEFKVVCCVYGMWIMEFIKLVGIEHIGGDMFVEVPKGDTILLKFVLHNWDDEECNKLLKNCYEALADNGKVIVMDDILPDNLQTSVRAKYASALNAVMLTVDVTMSDPDYSKMFNDAMGAHSTMLMRKAVKVYDGFASLGSIVNVGGGTGATLAMIIAKYPSIHGINFDLPQVVQNAPTYNRLLATHSLLTCSVTKLESDGIGRRYGLAPAGKFFVGDENGVSFAKFRAFTSAGAKRDLCFKDAVVGGGNFSNRNDGKSYYMENMHDSNNYKHGEDDEAGSLALASCVSPVFPMALDAAIQLDLFEIIAKAGGAAQLSPSDIASQLPASNDGAAAVLDSLL
Capsicum_baccatum_CQW23_08013_mrna	Solanaceae	Capsicum_baccatum	CQW23_08013_mrna	Q9FK25_OMT1_ARATH	COMT	COMT	e	10	83	4.2e-13	134	210	7.8e-58	292	1.79e-130	MQLVSASVFPMVLKSAVKLDLLEIMAKAGPGAFISPSELAAQLPTKNPEAPVMLDRMFRLLATCSVLNCTLTTLYDGRVERLYSLPQYHLTDAVLDGGVPFNKAYGMTTFEYHGTDPRFNKVFNRAMSDITTMSTKKILEDYKGFEGLNSIVDVGGGTAATMNMIVSKYPSIKGINFDLPHVIKDAPAYPGVEQWICHGWSDDHCLKLLKNCYEALPTNGKVIIVERILPEAPDTSAATKSKVHGDIMMLAYNPGGKERTEKEFEALAKGVGFSGFRKACCAYHTWVMELNK
Tamarix_chinensis_TC12G0718T4	Tamaricaceae	Tamarix_chinensis	TC12G0718T4	Q9FK25_OMT1_ARATH	COMT	COMT	e	2	92	4.4e-17	1	135	1.1e-31	352	1.05e-77	RVTALERAGDLPPTANPYVITYINRLLINQLICREVVGPAETERKEEEKKKKKKDNVMNSKKAAVVVEEDEHVLTALNLVKGIVLPMVLKSALELKLFDVMAAAGEEAWLSPSDIAGQLPTKNPDAPGVLDRMLAYLACFDVVRCKLQAAEEDGEEEADPEKKLYGLTPVSKMFTENEGQVSLVPLFMLAQDNVWVDSWNQLTGCVLEGGSPFIRAHGMPVYKYFQQEERMNNIFNRAMFTQTTLVMRKIVDVYKGFDNISVLVDVGGGIGATLSIITSKYPNIKGVNFDLPRTVKTAPACPGVEHIAGDMFEGVPHGDVILLKHAGQQLWKRKDVAAIQGVGPKVWLLRM
Phragmites_australis_Pau_c03425_0030	Poaceae	Phragmites_australis	Pau_c03425_0030	Q6ZD89_OMT1_ORYSJ	COMT	COMT	e	7	76	5e-15	176	210	3e-34	330	9.19e-62	MYALKLLGGYAVPMTLKAVIELGLIDELLAADGRGMTAEELAARLPRPAKAVAMVDRMLRFLASHSVVRYYMKDAVLEGGTPFEIAYGMPLYEYLGANESLNTLFNRAMASHSVTITRKLVEFYCGFEDLHVLVDVGGGNGTTLQIIRGQYKNLRGVNYDLPHVIAQATPIEGVEHVGGSMFDNIPSGNAVLLKKLARVFGIEAILNPIDVVQTAEVMGHIGPTLGLRQQAVDSPQLGRQGVRQDPEELLQSSPGEREGDRSGVHSTSSPEPKLEAQGAFQFDLAMLVLFASGKERTEREFAELTMEAGFSGECKATYIFANVLALEFTK
Aethionema_arabicum_AA_scaffold1843_154	Brassicaceae	Aethionema_arabicum	AA_scaffold1843_154	Q9FK25_OMT1_ARATH	COMT	COMT	e	5	93	1.7e-15	1	137	3.7e-37	306	9.43e-72	MSNHLQLIPLTNSSKPELTEIDPKTVSLQAENLVNSIAFPMVFKAALELGVIDTIAAADDATWLSPSEIALRLPTKPNNPEAPVLLDRMLRLLVSHSILKYRVVETGQTGQTGQTGQTGQTGQTGQTERVYAIEPVCKFFLKDNNGSGSLVSLFMLLQTRVFFETWTNLKDLVLEGKDAFESAHGMRLFEYIASDEPFADVFNRAMSEPSNLVMKKLLEVYKGFENVNTLVDVGGGSGTVLSLITSKYPNIKGINFDLPQVLVHAPNYPGVEHVSGDFFVEIPKGDTIFMKIVMSTTSIKCDKCEE
Eucalyptus_caleyi_g60528.t1	Myrtaceae	Eucalyptus_caleyi	g60528.t1	Q9FK25_OMT1_ARATH	COMT	COMT	e	13	92	5.6e-06	40	201	2.3e-39	297	4.99e-79	MQPVTASVLPMVLNATIKLDLLEIMAKAGPSAYLSQREVASQLLTGNLTPRSCSIGSSSCWLATLCSRAPFTTSPMASFERLYGLGPLCKFLVKNEDGVSITPTQLVKPGQSHPGKLVLLKRCDSRRWNPVQQGPWDDCIQKILETYNSFDSLKTVVDIRGGIGDLLNMIIAKYPLIKGINFDLPHVIEDAPSYPGVEHVGGNMFTGVPKGDVVFMKQRISHDLSDEHCAKLLKNCYDVLPVNGRVIFAEYILPAYPDPSLVTKRVIHMDCIMLAHFLGRQREDREGTYIMEFLKMA
[truncated: 27,245 more rows]

## Sheet: S2
Table S2. Large-scale Analysis Result of ASMT/COMT Gene Family Groups Numbers
Family	Species	e	d	c	b	a	Outgroup	A	B	C	D	E	ASMT Copy Number	COMT Copy Number	Total Copy Number
Poaceae	Saccharum_spp	28	0	0	0	5	0	0	0	0	194	0	194	33	227
[truncated: 1,051 more rows]

[truncated: 17 more sheets: S3, S4, S5, S6, S7, S8, S9, S10, S11, S12, S13, S14, S15, S16, S17, S18, S19]
